# Supplementary material for: High-resolution aCGH and expression profiling identifies a novel genomic subtype of ER negative breast cancer
Source: Genome Biol. 2007 Oct 7;8(10):R215. doi: 10.1186/gb-2007-8-10-r215 (PMC2246289; doi:10.1186/gb-2007-8-10-r215)
Supplement: Additional data file 1 — Clinical table for the 171 breast tumors of the NCH cohort. Clinical factors are: ER, estrogen receptor status; GRADE, histological grade; NPI, Nottingham Prognostic Index; Size, tumor size (cm); VI, vascular invasion; Stage; Age; Cellularity, percentage of tumor cells; survival (time and event); DFI, disease free interval; RECC, recurrence(yes/no); TTLR, time to local recurrence; LR, local recurrence (yes/no); TTRR, time to regional recurrence; RR, regional recurrence (yes/no); TTDM, time to distant metastasis; DM, distant metastasis (yes/no); Endocrine, endocrine therapy received (yes/no); CT, chemotherapy received (yes/no). [file gb-2007-8-10-r215-S1.txt]

patientID	ER	GRADE	NPI	Size	VI	Stage	AGE	Cellularity	Survival	DeadAlive	DFI	Recc	TTLR	LR	TTRR	RR	TTDM	DM	Endocrine	CT
2075	1	1	3.44	2.2	1	2	46	88	5.75	1	0.833333333333333	1	5.75	0	5.75	0	0.833333333333333	1	0	0
2077	1	1	2.24	1.2	2	1	59	86	13.4166666666667	0	13.4166666666667	0	13.4166666666667	0	13.4166666666667	0	13.4166666666667	0	0	0
2078	1	1	2.3	1.5	2	1	59	64	13.3333333333333	0	13.3333333333333	0	13.3333333333333	0	13.3333333333333	0	13.3333333333333	0	0	0
2079	0	3	6.5	2.5	2	3	55	70	7.08333333333333	1	1.66666666666667	1	7.08333333333333	0	7.08333333333333	0	1.66666666666667	1	1	0
2080	1	2	3.36	1.8	2	1	61	80	13.1666666666667	0	13.1666666666667	0	13.1666666666667	0	13.1666666666667	0	13.1666666666667	0	0	0
2081	1	3	5.24	1.2	2	2	36	90	13	0	5.91666666666667	1	5.91666666666667	1	6	1	13	0	0	1
2083	0	2	4.3	1.5	2	2	61	62	13.0833333333333	0	13.0833333333333	0	13.0833333333333	0	13.0833333333333	0	13.0833333333333	0	1	0
2084	0	3	4.4	2	2	1	69	97	12	0	12	0	12	0	12	0	12	0	1	0
2086	0	3	4.5	2.5	1	1	44	93	12.3333333333333	0	12.3333333333333	0	12.3333333333333	0	12.3333333333333	0	12.3333333333333	0	0	0
2087	1	1	2.4	2	2	1	43	49	12.6666666666667	0	0.916666666666667	1	0.916666666666667	1	12.6666666666667	0	12.6666666666667	0	0	0
2091	0	2	3.3	1.5	1	1	70	84	1.33333333333333	1	1.16666666666667	1	1.33333333333333	0	1.33333333333333	0	1.16666666666667	1	1	0
2094	1	1	3.3	1.5	2	2	45	NA	12.4166666666667	0	12.4166666666667	0	12.4166666666667	0	12.4166666666667	0	12.4166666666667	0	0	0
2095	1	2	3.4	2	1	1	46	68	13.1666666666667	0	13.1666666666667	0	13.1666666666667	0	13.1666666666667	0	13.1666666666667	0	0	0
2096	1	2	3.36	1.8	2	1	43	92	11.25	0	11.25	0	11.25	0	11.25	0	11.25	0	0	0
2097	1	3	4.2	1	1	1	43	92	6.25	1	4.41666666666667	1	6.25	0	4.41666666666667	1	5.75	1	0	0
2098	1	1	2.32	1.6	2	1	63	67	12.25	0	12.25	0	12.25	0	12.25	0	12.25	0	0	0
2099	0	3	5.28	1.4	2	2	60	78	2.16666666666667	1	1.91666666666667	1	2.16666666666667	0	2.16666666666667	0	1.91666666666667	1	1	0
2100	0	3	5.6	3	2	2	58	94	2.33333333333333	1	2.33333333333333	0	2.33333333333333	0	2.33333333333333	0	2.33333333333333	0	1	0
2101	0	3	4.32	1.6	2	1	58	70	6.5	1	6.5	0	6.5	0	6.5	0	6.5	0	1	0
2104	1	1	2.3	1.5	2	1	65	43	12.6666666666667	0	6.08333333333333	1	6.08333333333333	1	12.6666666666667	0	12.6666666666667	0	0	0
2105	1	2	3.34	1.7	2	1	70	7	5.25	1	5.08333333333333	1	5.25	0	5.25	0	5.08333333333333	1	0	0
2107	1	2	4.32	1.6	2	2	67	78	13	0	13	0	13	0	13	0	13	0	1	0
2108	1	2	5.6	3	2	3	63	90	8.08333333333333	1	8.08333333333333	0	8.08333333333333	0	8.08333333333333	0	8.08333333333333	0	1	0
2109	0	2	4.14	0.7	2	2	64	34	13	0	13	0	13	0	13	0	13	0	1	0
2110	1	1	2.28	1.4	2	1	63	56	13.0833333333333	0	13.0833333333333	0	13.0833333333333	0	13.0833333333333	0	13.0833333333333	0	0	0
2111	1	1	3.24	1.2	2	3	50	61	13.6666666666667	0	3.5	1	13.6666666666667	0	13.6666666666667	0	3.5	1	0	0
2113	1	2	3.22	1.1	2	1	57	52	8.25	1	8.25	0	8.25	0	8.25	0	8.25	0	0	0
2114	0	1	2.28	1.4	2	1	45	42	13.0833333333333	0	13.0833333333333	0	13.0833333333333	0	13.0833333333333	0	13.0833333333333	0	0	0
2118	1	2	3.3	1.5	2	1	68	70	11	0	11	0	11	0	11	0	11	0	0	0
2124	1	2	4.36	1.8	2	2	52	87	4.08333333333333	1	3	1	4.08333333333333	0	4.08333333333333	0	3	1	1	0
2125	1	3	4.7	3.5	2	1	53	90	5.75	1	4	1	5.75	0	4	1	5.75	0	9	9
2131	1	3	4.44	2.2	2	1	41	60	9.91666666666667	0	1.25	1	9.91666666666667	0	1.25	1	9.91666666666667	0	0	0
2134	0	2	3.3	1.5	2	1	45	NA	13.0833333333333	0	13.0833333333333	0	13.0833333333333	0	13.0833333333333	0	13.0833333333333	0	0	0
2138	1	3	4.5	2.5	1	1	60	92	2.91666666666667	1	1.5	1	2.91666666666667	0	2.91666666666667	0	1.5	1	1	0
2142	1	1	2.3	1.5	1	1	35	70	11.5833333333333	0	4.41666666666667	1	4.41666666666667	1	11.5833333333333	0	11.5833333333333	0	0	0
2145	0	2	4.4	2	2	2	64	52	1.41666666666667	1	0.916666666666667	1	1.41666666666667	0	1.41666666666667	0	0.916666666666667	1	1	0
2146	NA	NA	NA	NA	NA	NA	58	NA	12.0833333333333	0	4.75	1	4.75	1	12.0833333333333	0	12.0833333333333	0	0	0
2149	0	3	4.24	1.2	1	1	39	82	7.25	1	1.5	1	7.25	0	7.25	0	1.5	1	0	1
2153	0	3	4.3	1.5	2	1	50	76	12.8333333333333	0	12.8333333333333	0	12.8333333333333	0	12.8333333333333	0	12.8333333333333	0	1	0
2154	0	3	4.4	2	2	1	60	84	2.75	1	2.75	0	2.75	0	2.75	0	2.75	0	1	0
2156	1	3	4.44	2.2	2	1	62	84	12.1666666666667	0	12.1666666666667	0	12.1666666666667	0	12.1666666666667	0	12.1666666666667	0	1	0
2157	1	2	5.38	1.9	2	3	45	52	7.83333333333333	1	6.83333333333333	1	7.83333333333333	0	7.83333333333333	0	6.83333333333333	1	0	1
2159	1	1	2.24	1.2	2	1	49	40	12.4166666666667	0	12.4166666666667	0	12.4166666666667	0	12.4166666666667	0	12.4166666666667	0	0	0
2160	0	3	5.26	1.3	2	2	63	75	3.5	1	1.08333333333333	1	1.08333333333333	1	1.83333333333333	1	2.58333333333333	1	1	0
2162	1	2	3.3	1.5	2	1	60	63	12.0833333333333	0	12.0833333333333	0	12.0833333333333	0	12.0833333333333	0	12.0833333333333	0	0	0
2163	1	1	2.34	1.7	2	1	58	70	13.0833333333333	0	13.0833333333333	0	13.0833333333333	0	13.0833333333333	0	13.0833333333333	0	0	0
2166	0	3	4.02	0.1	2	1	62	NA	12	0	12	0	12	0	12	0	12	0	1	0
2167	1	2	3.34	1.7	1	1	65	77	7.33333333333333	1	5.83333333333333	1	5.83333333333333	1	7.33333333333333	0	7.08333333333333	1	0	0
2171	1	3	4.36	1.8	1	1	61	91	2.16666666666667	1	1.5	1	2.16666666666667	0	2.16666666666667	0	1.5	1	1	0
2172	1	2	3.44	2.2	2	1	68	69	12.0833333333333	1	10.8333333333333	1	10.8333333333333	1	12.0833333333333	0	11.9166666666667	1	1	0
2174	1	2	3.34	1.7	1	1	56	93	12.5833333333333	0	12.5833333333333	0	12.5833333333333	0	12.5833333333333	0	12.5833333333333	0	0	0
2176	0	2	4.6	3	2	2	41	91	13	0	1.58333333333333	1	13	0	13	0	1.58333333333333	1	0	0
2177	1	3	4.44	2.2	1	1	69	70	13	1	13	0	13	0	13	0	13	0	1	0
2180	1	2	3.44	2.2	2	1	63	64	9.91666666666667	0	9.91666666666667	0	9.91666666666667	0	9.91666666666667	0	9.91666666666667	0	1	0
2181	1	1	2.18	0.9	2	1	66	80	5.33333333333333	1	5.33333333333333	0	5.33333333333333	0	5.33333333333333	0	5.33333333333333	0	0	0
2183	0	3	4.32	1.6	2	1	42	94	3.41666666666667	1	1	1	3	1	1	1	2.83333333333333	1	0	0
2184	1	1	2.36	1.8	2	1	48	80	12.25	0	12.25	0	12.25	0	12.25	0	12.25	0	0	0
2185	0	3	6.36	1.8	1	3	48	72	12.5	0	12.5	0	12.5	0	12.5	0	12.5	0	1	0
2186	1	1	2.36	1.8	2	1	46	85	12.75	0	8.5	1	12.75	0	8.83333333333333	1	12.75	0	0	0
2191	1	2	4.4	2	2	2	65	92	12.4166666666667	0	12.4166666666667	0	12.4166666666667	0	12.4166666666667	0	12.4166666666667	0	1	0
2196	0	3	5.36	1.8	1	2	45	20	1.66666666666667	0	1.66666666666667	0	1.66666666666667	0	1.66666666666667	0	1.66666666666667	0	0	1
2197	1	1	2.24	1.2	2	1	54	77	12.9166666666667	0	10.9166666666667	0	10.9166666666667	0	10.9166666666667	0	10.9166666666667	0	0	0
2198	1	1	2.34	1.7	2	1	53	90	12.3333333333333	0	12.3333333333333	0	12.3333333333333	0	12.3333333333333	0	12.3333333333333	0	0	0
2199	1	3	5.4	2	1	2	57	79	12.0833333333333	0	10.5833333333333	0	10.5833333333333	0	10.5833333333333	0	10.5833333333333	0	1	NA
2200	1	2	5.48	2.4	2	3	57	83	6.5	1	3	1	3	1	6.41666666666667	0	4.66666666666667	1	1	0
2201	1	2	4.3	1.5	2	2	52	74	7.66666666666667	0	7.75	0	7.75	0	7.75	0	7.75	0	0	0
2202	0	2	4.5	2.5	1	2	54	70	12.25	0	12.25	0	12.25	0	12.25	0	12.25	0	1	0
2203	1	2	3.3	1.5	2	1	32	81	11.5833333333333	0	11.5833333333333	0	11.5833333333333	0	11.5833333333333	0	11.5833333333333	0	0	0
2204	0	1	2.44	2.2	2	1	56	81	9.25	1	9.25	0	9.25	0	9.25	0	9.25	0	0	0
2206	1	3	4.26	1.3	1	1	41	11	9	1	8	1	9	0	8	1	8.83333333333333	1	0	0
2207	1	3	4.36	1.8	2	1	68	93	11	1	11.5	0	11.5	0	11.5	0	11.5	0	1	0
2209	0	3	4.6	3	2	1	91	72	11.9166666666667	0	13	0	13	0	13	0	13	0	0	0
2210	1	3	4.4	2	2	1	67	73	8.25	1	6.16666666666667	1	7.16666666666667	0	6.16666666666667	1	7.16666666666667	0	1	0
2211	0	3	5.74	3.7	1	2	55	90	2.33333333333333	1	0.5	1	0.5	1	2.33333333333333	0	2.33333333333333	1	1	0
2217	0	2	5.26	1.3	2	3	66	72	2.5	1	6.91666666666667	0	6.91666666666667	0	6.91666666666667	0	6.91666666666667	0	1	0
2218	0	2	4.34	1.7	2	2	53	86	2.25	1	2.16666666666667	1	2.25	0	2.25	0	2.16666666666667	1	1	0
2219	0	3	4.48	2.4	2	1	58	85	1.75	1	1.58333333333333	1	1.75	0	1.75	0	1.58333333333333	1	0	0
2220	1	2	3.24	1.2	2	1	52	93	12.0833333333333	1	3.25	1	12.0833333333333	0	11.25	1	11.5	1	0	0
2222	0	3	5.68	3.4	2	2	50	90	12.8333333333333	0	12.8333333333333	0	12.8333333333333	0	12.8333333333333	0	12.8333333333333	0	1	0
2225	1	1	2.3	1.5	1	1	63	70	11.5	0	11.5	0	11.5	0	11.5	0	11.5	0	0	NA
2227	0	3	6.5	2.5	2	3	63	NA	1.41666666666667	1	0.583333333333333	1	1.41666666666667	0	1.41666666666667	0	0.583333333333333	1	1	0
2228	1	3	4.34	1.7	2	1	68	55	11.1666666666667	0	11.1666666666667	0	11.1666666666667	0	11.1666666666667	0	11.1666666666667	0	1	0
2229	0	3	4.6	3	1	1	40	70	12.25	0	12.25	0	12.25	0	12.25	0	12.25	0	0	0
2230	1	1	2.4	2	2	1	68	82	6	1	6	0	6	0	6	0	6	0	0	0
2231	1	3	4.34	1.7	2	1	40	69	12	0	12	0	12	0	12	0	12	0	0	0
2233	0	1	2.4	2	2	1	47	71	9.33333333333333	1	9.16666666666667	0	9.16666666666667	0	9.16666666666667	0	9.16666666666667	0	0	0
2236	1	1	3.5	2.5	2	2	67	58	11.75	0	11.75	0	11.75	0	11.75	0	11.75	0	1	0
2237	0	2	3.3	1.5	2	1	47	88	12.5	0	12.5	0	12.5	0	12.5	0	12.5	0	0	0
2239	0	3	4.3	1.5	2	1	69	76	12.0833333333333	0	12.0833333333333	0	12.0833333333333	0	12.0833333333333	0	12.0833333333333	0	1	0
2241	0	2	3.26	1.3	2	1	59	84	5.08333333333333	1	4.33333333333333	1	4.75	1	4.33333333333333	1	4.83333333333333	1	0	0
2246	1	3	4.32	1.6	2	1	53	90	10.9166666666667	0	10.9166666666667	0	10.9166666666667	0	10.9166666666667	0	10.9166666666667	0	1	0
2250	0	3	4.48	2.4	2	1	55	76	12.5833333333333	0	12.5833333333333	0	12.5833333333333	0	12.5833333333333	0	12.5833333333333	0	1	0
2252	0	3	4.56	2.8	2	1	41	81	11.9166666666667	0	6.58333333333333	1	6.58333333333333	1	11.9166666666667	0	11.9166666666667	0	0	0
2254	1	1	2.3	1.5	2	1	56	81	12.5	0	12.5	0	12.5	0	12.5	0	12.5	0	0	0
2268	0	3	4.34	1.7	2	1	70	88	11.5	0	11.5	0	11.5	0	11.5	0	11.5	0	1	0
2270	1	1	2.22	1.1	2	1	59	10	11.25	0	11.25	0	11.25	0	11.25	0	11.25	0	0	0
2282	1	3	4.28	1.4	2	1	38	66	12.3333333333333	0	12.3333333333333	0	12.3333333333333	0	12.3333333333333	0	12.3333333333333	0	0	0
2286	0	3	5.7	3.5	2	2	59	86	11.6666666666667	0	11.6666666666667	0	11.6666666666667	0	11.6666666666667	0	11.6666666666667	0	1	0
2287	0	3	4.2	1	2	1	53	60	11.9166666666667	0	11.9166666666667	0	11.9166666666667	0	11.9166666666667	0	11.9166666666667	0	1	0
2289	1	1	2.4	2	2	1	52	70	11	0	11	0	11	0	11	0	11	0	0	0
2290	1	3	5.5	2.5	1	2	66	82	9.75	0	9.75	0	9.75	0	9.75	0	9.75	0	1	0
2293	0	3	6.34	1.7	1	3	53	86	1.5	1	0.833333333333333	1	1.5	0	1.5	0	0.833333333333333	1	1	0
2294	1	1	2.28	1.4	2	1	40	74	3.08333333333333	1	1.91666666666667	1	1.91666666666667	1	3.08333333333333	0	3.08333333333333	0	0	0
2297	1	1	2.6	3	2	1	47	81	11.4166666666667	0	11.4166666666667	0	11.4166666666667	0	11.4166666666667	0	11.4166666666667	0	0	0
2302	0	3	4.4	2	2	1	54	76	12.3333333333333	0	12.3333333333333	0	12.3333333333333	0	12.3333333333333	0	12.3333333333333	0	1	0
2305	1	1	2.3	1.5	2	1	54	78	7.5	1	5.25	1	5.25	1	7.5	0	7.5	0	0	0
2308	1	2	3.3	1.5	1	1	50	82	11.8333333333333	0	11.8333333333333	0	11.8333333333333	0	11.8333333333333	0	11.8333333333333	0	0	0
2309	0	3	4.4	2	2	1	46	91	11.5	0	11.5	0	11.5	0	11.5	0	11.5	0	0	0
2310	1	3	6.5	2.5	1	3	56	79	1.58333333333333	1	0.583333333333333	1	1.58333333333333	0	1.58333333333333	0	0.583333333333333	1	1	0
2312	1	1	3.6	3	1	2	53	57	11.6666666666667	0	11.6666666666667	0	11.6666666666667	0	11.6666666666667	0	11.6666666666667	0	1	0
2313	1	3	6.4	2	1	3	58	52	12.1666666666667	0	12.1666666666667	0	12.1666666666667	0	12.1666666666667	0	12.1666666666667	0	1	0
2317	1	2	3.34	1.7	2	1	60	64	10.0833333333333	0	10.0833333333333	0	10.0833333333333	0	10.0833333333333	0	10.0833333333333	0	0	0
2323	1	2	3.36	1.8	2	1	67	30	11.4166666666667	0	11.4166666666667	0	11.4166666666667	0	11.4166666666667	0	11.4166666666667	0	0	0
2324	1	3	4.48	2.4	2	1	51	81	11.5	0	11.5	0	11.5	0	11.5	0	11.5	0	1	0
2325	0	3	4.34	1.7	2	1	38	70	11.1666666666667	0	11.1666666666667	0	11.1666666666667	0	11.1666666666667	0	11.1666666666667	0	0	0
2327	0	3	4.4	2	2	1	70	70	9.41666666666667	0	9.41666666666667	0	9.41666666666667	0	9.41666666666667	0	9.41666666666667	0	1	0
2333	1	2	5.4	2	1	3	58	70	11.9166666666667	0	11.9166666666667	0	11.9166666666667	0	11.9166666666667	0	11.9166666666667	0	1	0
2334	1	3	5.4	2	1	2	62	84	7.91666666666667	1	7.41666666666667	1	7.91666666666667	0	7.91666666666667	0	7.41666666666667	1	1	0
2337	0	2	3.4	2	2	1	60	68	8.08333333333333	1	5.91666666666667	1	5.91666666666667	1	6.08333333333333	1	7.83333333333333	1	0	0
2341	1	1	2.3	1.5	2	1	55	46	11	0	11	0	11	0	11	0	11	0	0	0
2342	1	2	3.48	2.4	2	1	69	72	7.16666666666667	0	7.16666666666667	0	7.16666666666667	0	7.16666666666667	0	7.16666666666667	0	1	0
2345	1	2	3.4	2	2	1	65	95	11.3333333333333	0	11.3333333333333	0	11.3333333333333	0	11.3333333333333	0	11.3333333333333	0	0	0
2347	1	2	3.22	1.1	2	1	41	80	10	0	10	0	10	0	10	0	10	0	0	0
2348	0	3	6.46	2.3	1	3	53	87	9.33333333333333	1	9.33333333333333	0	9.33333333333333	0	9.33333333333333	0	9.33333333333333	0	1	0
2349	1	3	4.4	2	2	1	51	80	11.25	0	11.25	0	11.25	0	11.25	0	11.25	0	1	0
2350	1	2	3.5	2.5	2	1	70	80	11	0	11	0	11	0	11	0	11	0	1	0
2351	1	1	2.36	1.8	2	1	48	74	11.75	0	5.58333333333333	1	5.58333333333333	1	5.58333333333333	1	10.25	0	NA	NA
2353	1	3	4.32	1.6	2	1	62	74	11.75	0	11.75	0	11.75	0	11.75	0	11.75	0	1	0
2355	1	3	4.4	2	1	1	64	68	4.75	1	4.75	0	4.75	0	4.75	0	4.75	0	1	0
2356	0	2	3.34	1.7	2	1	58	60	12	0	12	0	12	0	12	0	12	0	0	0
2358	0	3	6.4	2	1	3	47	78	6.25	1	4.25	1	5.33333333333333	1	4.25	1	4.5	1	0	1
2360	1	1	3.34	1.7	2	2	69	72	11.0833333333333	0	11.0833333333333	0	11.0833333333333	0	11.0833333333333	0	11.0833333333333	0	0	0
2372	1	2	4.42	2.1	1	2	64	60	11.8333333333333	0	11.0833333333333	1	11.0833333333333	1	11.8333333333333	0	11.8333333333333	0	1	0
2374	1	2	4.34	1.7	2	2	56	50	11.75	0	7.08333333333333	1	7.08333333333333	1	9.5	1	9.5	1	1	0
2375	1	2	3.28	1.4	2	1	66	80	10.8333333333333	0	10.8333333333333	0	10.8333333333333	0	10.8333333333333	0	10.8333333333333	0	1	0
2377	1	3	4.54	2.7	1	1	69	60	11.6666666666667	0	11.6666666666667	0	11.6666666666667	0	11.6666666666667	0	11.6666666666667	0	1	0
2378	1	2	3.2	1	2	1	64	50	7.5	0	7.5	0	7.5	0	7.5	0	7.5	0	0	0
2380	1	3	4.12	0.6	2	1	63	80	11.4166666666667	0	11.4166666666667	0	11.4166666666667	0	11.4166666666667	0	11.4166666666667	0	1	0
2386	1	2	3.26	1.3	2	1	57	60	8.33333333333333	1	8.33333333333333	0	8.33333333333333	0	8.33333333333333	0	8.33333333333333	0	0	0
2393	1	3	6.9	4.5	1	3	65	40	1.75	1	1.66666666666667	1	1.75	0	1.75	0	1.66666666666667	1	1	0
2401	0	3	4.52	2.6	1	1	69	80	11.6666666666667	0	11.6666666666667	0	11.6666666666667	0	11.6666666666667	0	11.6666666666667	0	1	0
2402	0	3	4.44	2.2	2	1	47	50	11.75	0	11.75	0	11.75	0	11.75	0	11.75	0	1	0
2405	1	2	4.5	2.5	1	2	62	40	11.5	0	5.08333333333333	1	5.08333333333333	1	11.5	0	11.5	0	1	0
2406	1	2	4.5	2.5	NA	2	58	60	3.58333333333333	1	3.58333333333333	0	3.58333333333333	0	3.58333333333333	0	3.58333333333333	0	1	0
2410	1	1	2.38	1.9	2	1	69	NA	11.5833333333333	0	11.5833333333333	0	11.5833333333333	0	11.5833333333333	0	11.5833333333333	0	0	0
2412	1	2	4.38	1.9	2	2	69	20	5.08333333333333	1	4.66666666666667	1	5	0	4.66666666666667	1	5	0	1	0
2416	0	3	4.5	2.5	2	1	67	70	11.3333333333333	0	11.3333333333333	0	11.3333333333333	0	11.3333333333333	0	11.3333333333333	0	1	0
2419	0	1	2.2	1	2	1	61	80	11.5	0	7.58333333333333	1	7.58333333333333	1	11.5	0	11.5	0	0	0
2420	1	1	2.2	1	2	1	65	50	11	0	11	0	11	0	11	0	11	0	0	0
2421	1	1	3.4	2	2	2	53	70	11.75	0	11.75	0	11.75	0	11.75	0	11.75	0	1	0
2426	1	2	3.24	1.2	2	1	54	50	11.4166666666667	0	11.4166666666667	0	11.4166666666667	0	11.4166666666667	0	11.4166666666667	0	0	0
2436	1	2	3.6	3	1	1	69	60	6.5	0	6.5	0	6.5	0	6.5	0	6.5	0	1	0
2438	0	3	4.4	2	1	1	63	40	11.0833333333333	0	11.0833333333333	0	11.0833333333333	0	11.0833333333333	0	11.0833333333333	0	1	0
2444	0	3	4.3	1.5	2	1	53	50	10.25	0	10.25	0	10.25	0	10.25	0	10.25	0	1	0
2446	1	3	5.5	2.5	2	2	70	80	2.25	1	2.25	0	2.25	0	2.25	0	2.25	0	1	0
2453	1	2	3.18	0.9	1	1	62	50	10.1666666666667	0	10.1666666666667	0	10.1666666666667	0	10.1666666666667	0	10.1666666666667	0	0	0
2456	1	3	4.3	1.5	2	1	58	70	9.83333333333333	0	9.83333333333333	0	9.83333333333333	0	9.83333333333333	0	15.6666666666667	0	1	0
2460	1	3	5.5	2.5	1	2	70	60	5.83333333333333	1	4.5	1	5.83333333333333	0	5.83333333333333	0	4.5	1	1	0
2461	0	3	4.5	2.5	2	1	69	70	11.5833333333333	0	11.5833333333333	0	11.5833333333333	0	11.5833333333333	0	11.5833333333333	0	1	0
2462	0	3	4.7	3.5	2	1	62	80	2.58333333333333	1	0.5	1	2.58333333333333	0	0.5	1	2.58333333333333	0	1	0
2468	1	2	3.4	2	NA	1	62	30	11	0	11	0	11	0	11	0	11	0	0	2
2474	1	2	3.5	2.5	2	1	52	50	10.5833333333333	0	10.5833333333333	0	10.5833333333333	0	10.5833333333333	0	10.5833333333333	0	0	0
2479	1	1	2.2	1	2	1	59	80	11	0	11	0	11	0	11	0	11	0	1	0
2483	1	1	2.38	1.9	2	1	64	40	9.41666666666667	0	9.41666666666667	0	9.41666666666667	0	9.41666666666667	0	9.41666666666667	0	0	0
2484	1	3	4.3	1.5	1	1	52	50	7.83333333333333	1	4.58333333333333	1	7.83333333333333	0	7.83333333333333	0	4.58333333333333	1	1	0
2492	1	1	2.3	1.5	2	1	68	30	10.4166666666667	0	10.4166666666667	0	10.4166666666667	0	10.4166666666667	0	10.4166666666667	0	0	0
2496	1	2	3.3	1.5	2	1	55	30	11	0	9.83333333333333	1	5.58333333333333	1	11.0833333333333	0	9.83333333333333	1	0	0
2498	1	2	4.4	2	1	2	51	50	11	0	6	1	11.0833333333333	0	10.75	1	6	1	1	0
2499	1	3	6.44	2.2	1	3	55	80	4.83333333333333	1	4.66666666666667	1	4.66666666666667	1	4.83333333333333	0	4.75	1	1	0
2504	1	2	3.18	0.9	NA	1	68	30	6.75	1	6.75	0	6.75	0	6.75	0	6.75	0	0	0
2505	1	1	2.26	1.3	2	1	67	30	11.1666666666667	0	11.1666666666667	0	11.1666666666667	0	11.1666666666667	0	11.1666666666667	0	0	0
