# Supplementary material for: High-resolution aCGH and expression profiling identifies a novel genomic subtype of ER negative breast cancer
Source: Genome Biol. 2007 Oct 7;8(10):R215. doi: 10.1186/gb-2007-8-10-r215 (PMC2246289; doi:10.1186/gb-2007-8-10-r215)
Supplement: Additional data file 3 — Tables listing the common regions of most frequent gain and loss (10% gain/loss threshold) for tumors and cell lines separately. Columns label the index of the CRA, the genes (symbols) annotated to this region, the corresponding cytoband, start and end positions (Mb), length (Mb), number of mapped oligos in the region, frequency of gain, minimal region (1, yes; 0, no), number of oligos within this region and on the Agilent array with available expression data, fraction of these showing statistically significant coordinate aberrant expression, the corresponding best and worst p values, the genes showing significant correlation between copy number change and expression, and number of amplified cases. [file gb-2007-8-10-r215-S3.xls]

## Sheet: TableCRA-Gains.txt
TABLE OF GAINS FOR COMMON REGIONS OF ALTERATION OVER 171 TUMOURS
CROA-ID	Genes	CytoBand	Start (Mb)	End (Mb)	Length (Mb)	n (# of oligos)	Freq.Gain	MR (minimal region 0=no, 1=yes)	nexpvals (# oligos with expression values)	fcorrexp (fraction showing significant correlation with expression)	bestpval	worstpval	CorrGeneExp. (Genes showing correlation with expression)	nAMP (# of amplifications)
212	HSD3B1	1p12	119.859	119.859	0.0001	1	0.11	0	NA	NA	NA	NA	NA	1
214	LOC128102 , ZNF697 / BC033126 , PHGDH	1p12	119.879	120.109	0.2294	4	0.11	0	1	1	0.00587446	0.00587446	PHGDH	1
215	HMGCS2	1p12	120.109	120.153	0.0442	1	0.12	0	NA	NA	NA	NA	NA	1
216	REG4	1p12	120.153	120.239	0.0857	1	0.12	1	1	0	0.330981	0.330981	NA	1
217	ADAM30	1p12	120.239	120.239	0.0001	1	0.13	1	1	0	0.292984	0.292984	NA	1
219	LOC441902	1p11.2	120.906	120.906	0.0001	1	0.13	1	NA	NA	NA	NA	NA	0
220	AF277188 / LOC375010 / LOC401131	1p11.2--1q12	120.906	141.607	20.7008	1	0.13	0	NA	NA	NA	NA	NA	0
222	AF277188 / LOC401131 , AF277188 / LOC441014 / LOC401131	1q12	141.832	142.197	0.3655	3	0.14	0	NA	NA	NA	NA	NA	0
224	NA	1q12	142.2	142.2	0.0001	1	0.19	0	NA	NA	NA	NA	NA	1
226	NA	1q21.1	142.67	143.229	0.5592	1	0.37	0	NA	NA	NA	NA	NA	12
227	NA	1q21.1	143.229	143.229	0.0001	1	0.37	0	NA	NA	NA	NA	NA	12
229	PDE4DIP	1q21.1	143.664	143.664	0.0001	1	0.37	0	4	0	0.0500967	0.682442	NA	11
231	PDE4DIP / AK024925	1q21.1	143.702	143.703	0.0001	1	0.46	0	4	0	0.133804	0.76956	NA	12
233	PDE4DIP	1q21.1	143.781	143.827	0.0455	1	0.46	0	4	0	0.133804	0.76956	NA	10
234	SEC22L1	1q21.1	143.827	143.833	0.0061	1	0.47	0	4	0	0.133804	0.672813	NA	10
235	SEC22L1 , NOTCH2NL	1q21.1	143.833	144.009	0.1764	3	0.48	0	4	0	0.116859	0.707575	NA	10
237	HFE2 , TXNIP , POLR3GL	1q21.1	144.129	144.187	0.058	3	0.5	1	3	0.33	0.0106372	0.467989	TXNIP	10
238	LIX1L , RBM8A / BC017770	1q21.1	144.187	144.219	0.0325	2	0.5	0	1	1	0.0289641	0.0289641	RBM8A	10
239	RBM8A , RBM8A / GNRHR2 , PEX11B , ITGA10 , ANKRD35 , PIAS3 , POLR3C , ZNF364 , CD160 / AK128370	1q21.1	144.219	144.976	0.7565	10	0.49	0	10	0.5	1.11692e-05	0.741818	RBM8A , PIAS3 / NUDT17 , POLR3C , CHD1L / POLR3C , ZNF364	10
240	POLR3C	1q21.1	144.976	144.976	0.0001	1	0.5	1	5	0.4	0.0177797	0.799019	POLR3C , CHD1L / POLR3C	10
241	PRKAB2 / POLR3C , POLR3C , FMO5 / POLR3C , CHD1L / POLR3C	1q21.1	144.976	145.234	0.258	4	0.49	0	6	0.33	0.0177797	0.799019	POLR3C , CHD1L / POLR3C	10
242	CHD1L / POLR3C , BCL9 , ACP6 , GJA5 , GJA8 , GPR89A , PDZK1	1q21.1	145.234	145.935	0.7009	8	0.49	0	10	0.4	9.62907e-05	0.799019	CHD1L / POLR3C , POLR3C , ACP6 , GPR89A	10
244	NBPF10 / NBPF8 / NBPF1 / BC034418 , NBPF10 / LOC284561 / LOC440680 / NBPF8 / NBPF1 / BC034418	1q21.1	145.952	146.283	0.3309	3	0.49	0	4	0.5	0.000146856	0.580102	NBPF10 / FLJ39739 / NBPF8 / NBPF1 / BC034418 , NBPF1 / NBPF15	11
245	NBPF10 / FLJ39739 / NBPF8 / NBPF1 / BC034418 , NBPF10 / FLJ39739 / NBPF8 / NBPF1 / BC034418 / LOC391088	1q21.1	146.283	146.362	0.0791	2	0.49	0	4	0.5	0.000100809	0.580102	NBPF10 / FLJ39739 / NBPF8 / NBPF1 / BC034418 , NBPF1 / NBPF15	11
247	NBPF10 / FLJ39739 / NBPF8 / NBPF1 / BC034418 , NBPF10 / NBPF8 / NBPF1 / BC034418 / PDE4DIP , NBPF10 / NBPF14 / NBPF8 / NBPF1 / BC034418 / PDE4DIP	1q21.1	146.384	146.719	0.3356	3	0.49	0	6	0.33	0.000100809	0.66714	NBPF10 / FLJ39739 / NBPF8 / NBPF1 / BC034418 , NBPF1 / NBPF15	10
248	NBPF1	1q21.1	146.719	147.199	0.4802	1	0.49	0	4	0.5	0.000100809	0.580102	NBPF10 / FLJ39739 / NBPF8 / NBPF1 / BC034418 , NBPF1 / NBPF15	10
249	NBPF1	1q21.1	147.199	147.2	0.0001	1	0.5	0	4	0.5	0.000100809	0.580102	NBPF10 / FLJ39739 / NBPF8 / NBPF1 / BC034418 , NBPF1 / NBPF15	10
251	NA	1q21.1	147.549	147.853	0.3039	1	0.51	0	1	0	0.658367	0.658367	NA	11
252	FAM91A2 / LOC440669 / LOC440688	1q21.1	147.853	147.883	0.0297	1	0.51	0	NA	NA	NA	NA	NA	11
253	FAM91A2 / LOC440669 / LOC440688 , FAM91A2 , LOC388692	1q21.1--1q21.2	147.883	148.025	0.1417	3	0.52	0	NA	NA	NA	NA	NA	11
254	FCGR1A	1q21.2	148.025	148.047	0.0225	2	0.53	1	1	0	0.340013	0.340013	NA	11
255	HIST2H2AA	1q21.2	148.047	148.084	0.0372	1	0.52	0	1	0	0.096619	0.096619	NA	11
257	HIST2H2AA , HIST2H3C	1q21.2	148.089	148.097	0.008	2	0.52	0	1	0	0.096619	0.096619	NA	11
258	HIST2H4 / H4/o , HIST2H4	1q21.2	148.097	148.101	0.0033	3	0.53	0	1	0	0.0957694	0.0957694	NA	11
260	HIST2H2BE , HIST2H2AC	1q21.2	148.123	148.125	0.0025	2	0.53	0	1	0	0.115981	0.115981	NA	12
262	BOLA1 , SV2A	1q21.2	148.139	148.166	0.0269	2	0.53	0	2	0.5	0.00115256	0.176219	BOLA1	11
263	C14orf54 / SF3B4 , MTMR11 , ZA20D1 , VPS45A , PLEKHO1 , ANP32E , CA14	1q21.2	148.166	148.506	0.3405	7	0.53	0	6	0.17	2.3111e-06	0.879748	C14orf54 / SF3B4	11
264	APH1A	1q21.2	148.506	148.516	0.0095	1	0.54	0	2	0	0.714168	0.874314	NA	11
265	C1orf54 / AX770998 / AX770999 / APH1A , C1orf51 , MRPS21	1q21.2	148.516	148.533	0.0176	3	0.54	1	3	0.33	0.00604185	0.874314	MRPS21	11
266	PRPF3 , KIAA0460 , TARSL1 , ECM1 , ADAMTSL4 , ADAMTSL4 / C1orf138 , MCL1 , ELA2A	1q21.2	148.533	148.851	0.3182	9	0.54	0	9	0.22	1.57422e-07	0.707728	PRPF3 , KIAA0460	11
268	ENSA , GOLPH3L , HORMAD1	1q21.2	148.865	148.956	0.0915	3	0.54	0	2	0.5	0.0466124	0.0561499	GOLPH3L	11
270	CTSS , CTSK , ARNT , SETDB1 , LASS2 , ANXA9 , FAM63A , PRUNE	1q21.2	148.969	149.274	0.3051	8	0.53	0	8	0.38	7.60195e-05	0.84652	SETDB1 , LASS2 , FAM63A / ANXA9	10
271	BNIPL , CDC42SE1 / C1orf56	1q21.2	149.274	149.29	0.0159	2	0.53	0	1	1	0.0469309	0.0469309	CDC42SE1 / C1orf56	10
273	CDC42SE1 / AF286592 , MLLT11 , MGC29891 , SEMA6C , TNFAIP8L2 , LYSMD1 , SCNM1 , TMOD4 , VPS72 , PIP5K1A	1q21.2	149.292	149.483	0.191	11	0.53	0	8	0.5	0.0133961	0.834587	CDC42SE1 / C1orf56 , MGC29891 , SCNM1 , VPS72	9
274	PIP5K1A , PSMD4 , ZNF687 , PIK4CB , RFX5 , SELENBP1 / NDRG2	1q21.2--1q21.3	149.483	149.605	0.1219	7	0.52	0	3	0.33	0.000156364	0.869251	ZNF687	9
275	PSMB4 , POGZ , CGN , TUFT1 , SNX27 , TNRC4 / SNX27 , AK093351 / SNX27 , MRPL9 / SNX27 / OAZ3 , OAZ3 / SNX27 , TDRKH / SNX27 , LOC440691 / SNX27 , RORC / SNX27	1q21.3	149.605	150.047	0.442	12	0.52	0	10	0.4	0.000268555	0.733298	PSMB4 , POGZ , CGN , MRPL9 / SNX27	9
276	THEM5 / SNX27 , AK130716 / SNX27 , THEM4 / SNX27 , S100A10 , S100A11	1q21.3	150.047	150.393	0.3462	6	0.51	0	8	0.12	0.00197248	0.733298	MRPL9 / SNX27	9
277	RPTN / AY396742 , FLG	1q21.3	150.393	150.546	0.1528	2	0.52	0	NA	NA	NA	NA	NA	9
278	FLG , LOC339400 / FLG , LOC339400 / RP1-14N1.3 / FLG2 , LOC339400	1q21.3	150.546	150.605	0.0588	4	0.53	1	NA	NA	NA	NA	NA	10
279	CRNN , C1orf42 , LCE3D	1q21.3	150.605	150.819	0.214	3	0.52	0	3	0	0.0726791	0.92107	NA	10
281	C1orf46	1q21.3	150.895	150.895	0.0001	1	0.52	0	NA	NA	NA	NA	NA	9
282	LCE2B , C1orf68 , LCE1E , LCE1B , SMCP , IVL , SPRR4 , SPRR1A , SPRR3 , SPRR1B , SPRR2D , SPRR2A , SPRR2A / SPRR2B , SPRR2E / SPRR2A / SPRR2D , SPRR2C , LOR , PGLYRP3 , PGLYRP4 , S100A9	1q21.3	150.895	151.597	0.7028	20	0.51	0	15	0	0.117558	0.931915	NA	9
284	S100A12 , S100A8 , S100A7 , S100A6 , S100A5 , S100A4 , S100A3 , S100A2 , S100A16 , S100A14 , S100A13 , S100A1 / BC094843 / S100A13 , C1orf77 , SNAPAP , ILF2 , NPR1 , C1orf60 / SLC27A3 , SLC27A3 / CR606981 , GATAD2B , DENND4B	1q21.3	151.614	152.187	0.5736	21	0.51	0	23	0.39	0.000201388	0.979505	C1orf77 , C1orf77 / TOMM20 , ARID4B / C1orf77 , GGPS1 / C1orf77 , B3GALNT2 / C1orf77 / TBCE , SNAPAP , ILF2 , C1orf60 / SLC27A3 , SLC27A3 / CR606981	9
285	CRTC2 , SLC39A1 , CREB3L4 / JTB / CR621422 , JTB , RAB13 , TSPAN9 / RPS27 , NUP210L , TPM3	1q21.3	152.187	152.45	0.2627	8	0.52	0	7	0.29	3.24676e-07	0.670428	CREB3L4 / CR621422 , RAB13	9
286	C1orf43 , C1orf43 / UQCRC1 , UBAP2L , HAX1 , AQP10 , ATP8B2 , IL6R , SHE , TDRD10 , UBE2Q1 , ADAR , KCNN3 , PMVK / MUC1	1q21.3	152.45	153.185	0.7349	14	0.53	1	21	0.43	0.000151548	0.86615	C1orf43 , UBAP2L , HAX1 , UBE2Q1 , PMVK / MUC1 , SHC1 / MUC1 , EFNA4 / MUC1 , DPM3 / MUC1 , MUC1	9
287	PBXIP1 / MUC1	1q21.3	153.185	153.197	0.012	1	0.53	1	11	0.45	6.98949e-05	0.7852	PMVK / MUC1 , SHC1 / MUC1 , EFNA4 / MUC1 , DPM3 / MUC1 , MUC1	9
288	PYGO2 / MUC1	1q21.3	153.197	153.197	0.0001	1	0.53	1	11	0.45	6.98949e-05	0.839136	PMVK / MUC1 , SHC1 / MUC1 , EFNA4 / MUC1 , DPM3 / MUC1 , MUC1	9
290	SHC1 / HIST2H4 / MUC1 , FLAD1 , LENEP / MUC1 , ZBTB7B / MUC1 , DCST2 / MUC1 , DCST1 / MUC1	1q21.3	153.205	153.285	0.08	6	0.52	0	12	0.42	6.98949e-05	0.839136	SHC1 / MUC1 , PMVK / MUC1 , EFNA4 / MUC1 , DPM3 / MUC1 , MUC1	9
292	DCST1 / MUC1	1q21.3	153.285	153.285	0.0001	1	0.51	0	11	0.45	6.25629e-05	0.839136	PMVK / MUC1 , SHC1 / MUC1 , EFNA4 / MUC1 , DPM3 / MUC1 , MUC1	8
293	ADAM15 , EFNA4 / MUC1 , EFNA3 / MUC1 , EFNA1 , RAG1AP1 / MUC1 , DPM3 / MUC1	1q21.3--1q22	153.285	153.379	0.0939	6	0.51	0	14	0.5	2.06523e-06	0.839136	EFNA4 / MUC1 , PMVK / MUC1 , SHC1 / MUC1 , DPM3 / MUC1 , MUC1 , EFNA1 , EFNA1	8
295	PALM2-AKAP2 / KRTCAP2 / MUC1 , TRIM46 / MUC1 , MUC1 , THBS3 , MTX1 , MTX1 / GBA / CR606706 , GBA / MTX1 , C1orf2 , SCAMP3 , CLK2 , HCN3	1q22	153.412	153.526	0.1145	11	0.5	0	19	0.47	6.25629e-05	0.912415	KRTCAP2 , PMVK / MUC1 , SHC1 / MUC1 , EFNA4 / MUC1 , DPM3 / MUC1 , MUC1 , MTX1 , SCAMP3 , LOC442517 / CLK2	8
296	PKLR , FDPS	1q22	153.526	153.549	0.0226	2	0.5	0	2	0	0.409318	0.840565	NA	8
298	C1orf104 / FDPS	1q22	153.553	153.553	0.0001	1	0.51	0	1	0	0.409318	0.409318	NA	9
300	RUSC1	1q22	153.567	153.567	0.0001	1	0.51	1	1	1	0.0228064	0.0228064	RUSC1	9
301	ASH1L , ASH1L / PQLC2 , AK126559 , DAP3 , MSTO1 , GON4L / LOC441909 , GON4L , SYT11 , RIT1 , KIAA0907	1q22	153.567	154.15	0.5827	11	0.51	1	11	0.45	4.95321e-07	0.748689	DAP3 , GON4L / MSTO1 , YY1AP1 / GON4L , GON4L , KIAA0907	9
302	ARHGEF2 , SSR2 , UBQLN4 , MAPBPIP	1q22	154.15	154.305	0.155	4	0.51	0	4	0.5	0.000823195	0.654905	SSR2 , MAPBPIP	9
303	RAB25 , LOC92312 , LMNA	1q22	154.305	154.347	0.0428	3	0.51	1	2	0.5	0.0118964	0.105807	RAB25	10
305	LMNA / CSH2	1q22	154.372	154.393	0.0205	1	0.51	1	1	0	0.077156	0.077156	NA	10
306	SEMA4A	1q22	154.393	154.393	0.0001	1	0.51	1	1	0	0.808694	0.808694	NA	10
308	SEMA4A , KIAA0446 , PMF1 , PAQR6 , SMG5	1q22	154.396	154.528	0.1321	5	0.51	0	5	0.4	1.67909e-05	0.930182	PMF1 , PAQR6	9
309	C1orf85 / TMEM79 / CR591803 , C1orf85	1q22	154.528	154.529	0.0014	2	0.51	1	2	0.5	0.0336406	0.690381	C1orf85 / TMEM79 / CR591803	10
310	CCT3 , C1orf182 , RHBG , C1orf61	1q22	154.529	154.641	0.1116	5	0.51	0	3	0.33	0.0280644	0.609845	CCT3	9
312	MEF2D , IQGAP3 , APOA1BP , GPATC4 / AK125763 , HAPLN2 , BCAN , NES , CRABP2 , ISG20L2 , C1orf66 / CR598294	1q22--1q23.1	154.704	154.975	0.2712	11	0.51	0	9	0.44	7.94046e-06	0.707197	MEF2D , APOA1BP , GPATC4 , BCAN	9
313	MRPL24 , HDGF , PRCC , SH2D2A , NTRK1 / INSRR , INSRR / NTRK1 , PEAR1 , C1orf92 , ARHGEF11 , ETV3 , FCRL5 / AK090475	1q23.1	154.975	155.811	0.8364	12	0.51	0	8	0.38	2.24207e-05	0.864189	MRPL24 , HDGF , PRCC	9
314	FCRL4 , FCRL3 , FCRL2 , FCRL1 , CD5L , AK057458 , LOC284623	1q23.1	155.811	156.268	0.4564	7	0.52	0	5	0	0.304487	0.932046	NA	9
315	KIRREL , CD1D , CD1A , CD1C , CD1B	1q23.1	156.268	156.565	0.2967	6	0.53	0	5	0	0.631975	0.916027	NA	9
317	CD1E / CR608653 / CR611169 , OR10K1 , SPTA1 , MNDA , PYHIN1 , IFI16 , AIM2 , IGSF4B / AK124069 , DARC	1q23.1--1q23.2	156.593	157.443	0.8497	9	0.53	0	9	0	0.143471	0.963789	NA	9
319	FCER1A , OR10J1	1q23.2	157.541	157.677	0.1361	3	0.53	0	2	0.5	0.0166712	0.160154	OR10J1	10
321	APCS	1q23.2	157.825	157.825	0.0001	1	0.53	0	1	0	0.723045	0.723045	NA	10
323	CRP , DUSP23 , SLAMF8 , SLAMF8 / AK096506 / C1orf204 , CCDC19 , TAGLN2 / CCDC19 , IGSF9 , SLAMF9 , PIGM	1q23.2	157.949	158.268	0.3191	10	0.53	0	8	0.5	3.52504e-07	0.986305	DUSP23 , TAGLN2 / CCDC19 , IGSF9 , PIGM	10
325	KCNJ10 , KCNJ9 , IGSF8 , ATP1A2 , ATP1A4 , CASQ1 , PEA15 / CR593121 , WDR42A , WDR42A / BC111063 , PEX19 , COPA , NCSTN , NHLH1 , VANGL2 , SLAMF6 , CD84 , SLAMF1	1q23.2--1q23.3	158.275	158.922	0.6466	18	0.53	0	15	0.33	3.48431e-05	0.773165	KCNJ9 , ATP1A4 , WDR42A , PEX19 , NCSTN	10
326	CD48 , SLAMF7 , LOC400792 , LY9 / BC027920 / BC062589 , CD244 , ITLN1	1q23.3	158.922	159.182	0.2601	6	0.54	0	6	0	0.232304	0.924237	NA	10
327	ITLN2	1q23.3	159.182	159.186	0.0046	1	0.54	1	1	0	0.18024	0.18024	NA	11
328	ITLN2	1q23.3	159.186	159.186	0.0001	1	0.55	1	1	0	0.152447	0.152447	NA	12
330	F11R	1q23.3	159.233	159.233	0.0001	1	0.55	1	1	1	0.000748895	0.000748895	F11R	12
332	USF1	1q23.3	159.276	159.276	0.0001	1	0.55	1	1	0	0.128405	0.128405	NA	11
333	ARHGAP30 , PVRL4 , KARCA1 , PFDN2 , NIT1 , DEDD / NIT1 , UFC1	1q23.3	159.276	159.39	0.1145	7	0.54	0	7	0.43	2.70237e-05	0.925161	KARCA1 , PFDN2 , UFC1	11
335	USP21 , PPOX , B4GALT3 , ADAMTS4 , NDUFS2 , FCER1G , APOA2 , TOMM40L , TOMM40L / NR1I3 / AY572822	1q23.3	159.399	159.466	0.0671	9	0.54	0	9	0.44	0.000175099	0.940116	USP21 , PPOX , B4GALT3 , NDUFS2	10
337	PCP4L1 , MPZ	1q23.3	159.522	159.542	0.0209	2	0.54	0	1	0	0.64392	0.64392	NA	11
339	RPA1 / SDHC	1q23.3	159.599	159.671	0.0719	2	0.54	0	1	1	0.00124675	0.00124675	RPA1 / SDHC	11
340	NA	1q23.3	159.671	159.755	0.0838	1	0.55	0	1	0	0.953116	0.953116	NA	11
341	FCGR2A , HSPA6 , FCGR3A	1q23.3	159.755	159.851	0.0961	4	0.56	1	3	0	0.551593	0.959483	NA	11
343	FCGR2B , FCRLM1	1q23.3	159.914	159.95	0.0363	2	0.55	0	2	0	0.590748	0.797837	NA	10
345	FCRLM2 , DUSP12 , ATF6 , OLFML2B , NOS1AP , NOS1AP / AY841899 , C1orf111 , LOC400793 , SH2D1B , UHMK1 , UAP1	1q23.3	159.964	160.803	0.8385	11	0.56	1	8	0.5	0.000165898	0.951647	DUSP12 , NOS1AP / AY841899 , LOC400793 , UAP1	11
346	DDR2 , HSD17B7 , C1orf110 , RGS4 , RGS5 , CDCA1	1q23.3	160.803	161.558	0.7557	7	0.55	0	6	0	0.138031	0.947882	NA	11
347	NA	1q23.3	161.558	161.658	0.0993	1	0.54	0	1	0	0.186621	0.186621	NA	11
349	PBX1	1q23.3	162.838	162.838	0.0001	1	0.54	0	1	0	0.57113	0.57113	NA	11
351	AK093508 / PBX1 , PBX1 , RXRG , LOC400794	1q23.3	162.916	163.738	0.8215	4	0.54	0	2	0	0.137729	0.57113	NA	12
353	LRRC52 / LOC400794 , MGST3 / CR607567 , ALDH9A1 , BC012108 , TMCO1 / UCK2 , UCK2 , AK055347 / FAM78B , FAM78B , LOC116123 , POGK , TADA1L	1q23.3--1q24.1	163.781	165.149	1.3686	12	0.54	0	6	0.83	0.00027594	0.311721	MGST3 / CR607567 , ALDH9A1 , TMCO1 / UCK2 , UCK2 , POGK	11
354	MAEL , GPA33 , DUSP27	1q24.1	165.149	165.365	0.2157	3	0.54	0	2	0	0.334477	0.869372	NA	11
356	POU2F1 , CD3Z , CREG1 , RCSD1 / AY194294 , RCSD1 , MPZL1 , SAC , BRP44 , IQWD1 , GPR161 , TIPRL , TBX19 / SFT2D2 , TBX19 / BC007072	1q24.2	165.528	166.55	1.0221	14	0.54	0	14	0.21	4.23603e-05	0.977178	POU2F1 , BRP44 , IQWD1	11
357	TBX19 , XCL1 , DPT , MGC4473 , ATP1B1 , NME7 , BLZF1 , C1orf114 / BLZF1 / CR599271 , SLC19A2 , F5	1q24.2	166.55	167.825	1.2747	11	0.54	0	12	0.25	0.000371961	0.995489	ATP1B1 , NME7 / ATP1B1 , SLC19A2	11
358	SELP , SELL / C1orf112 , C1orf112 / SELE , C1orf112 / C1orf156 , C1orf112 / SCYL3 , SCYL3 / C1orf112 , KIFAP3 , LOC284688 , SCYL1BP1 / BC034482 , PRRX1 , FMO3 , FMO2 , AF116629 / FMO1 , FMO1 , FMO4 , BAT2D1 , MYOC , VAMP4 , KIAA0859 , DNM3 , DNM3 / PIGC , C1orf105 / PIGC , C1orf105 , C1orf9 , FASLG , TNFSF18 , TNFSF4 , AK130460 , PRDX6 , SLC9A11 , ANKRD45 , KLHL20 , C1orf155 , DARS2 , GAS5 , ZBTB…	1q24.2--1q25.1	167.825	172.685	4.8598	40	0.55	1	33	0.24	3.58004e-05	0.999812	C1orf112 / SCYL3 , SCYL3 / C1orf112 , VAMP4 , VAMP4 , KIAA0859 , C1orf105 / PIGC , C1orf9 , PRDX6	11
359	RABGAP1L , CACYBP , MRPS14 , TNN , KIAA0040 , TNR	1q25.1	172.685	174.116	1.4314	7	0.54	0	6	0.33	1.29704e-06	0.935321	CACYBP , MRPS14	11
360	BC031108	1q25.1	174.116	174.116	0.0001	1	0.54	1	NA	NA	NA	NA	NA	11
362	RFWD2 , PAPPA2 , ASTN , FAM5B , LOC284577 , LZTR2 , RASAL2	1q25.1--1q25.2	174.224	176.717	2.4928	8	0.54	1	9	0.33	7.48447e-06	0.891527	RFWD2 , LZTR2 , LZTR2 / LOC440702	10
364	C1orf49	1q25.2	176.758	176.758	0.0001	1	0.54	0	1	0	0.686569	0.686569	NA	10
366	RALGPS2 / AK096082 , ANGPTL1 / RALGPS2	1q25.2	176.961	177.101	0.1402	2	0.54	1	3	0	0.0655202	0.91765	NA	10
367	RALGPS2 , FAM20B , TOR3A , ABL2 , SOAT1 , C1orf125 , NPHS2 / C1orf125	1q25.2	177.101	177.79	0.6891	8	0.54	0	8	0.25	0.011283	0.891343	ANGPTL1 / RALGPS2 , TOR3A	10
369	NPHS2 , TDRD5 , C1orf76 , TOR1AIP2 , BC004969 / TOR1AIP1 , TOR1AIP1	1q25.2	177.8	178.159	0.359	7	0.54	0	4	0	0.375111	0.887047	NA	11
371	CEP350 , QSCN6 / FLJ23867	1q25.2	178.19	178.432	0.2426	3	0.54	0	2	1	0.00183392	0.00428424	CEP350 , QSCN6 / FLJ23867	12
373	AK074447 / FLJ23867 , LHX4 , ACBD6 , LOC148756 , XPR1 , KIAA1614 / STX6 , LOC440703 / STX6 , STX6 , MR1 / CR602405 , IER5 , AF387616	1q25.2--1q25.3	178.434	179.561	1.1274	12	0.54	0	7	0.29	0.00179709	0.824045	QSCN6 / FLJ23867 , ACBD6	11
374	CACNA1E	1q25.3	179.561	180.042	0.4808	2	0.56	1	1	0	0.39804	0.39804	NA	11
376	LOC149157 , GLUL	1q25.3	180.301	180.619	0.3188	2	0.56	1	1	0	0.747296	0.747296	NA	11
377	TEDDM1 , RGSL2 , RNASEL , RGS16	1q25.3	180.619	180.835	0.2154	4	0.55	0	3	0	0.283173	0.93434	NA	11
379	LOC284648	1q25.3	180.85	180.852	0.0025	2	0.55	0	NA	NA	NA	NA	NA	12
381	RGS8	1q25.3	180.878	181.065	0.1869	1	0.55	0	1	0	0.908259	0.908259	NA	11
382	NPL / BC058003 , DHX9	1q25.3	181.065	181.074	0.0094	2	0.56	1	2	0	0.24131	0.697613	NA	11
383	DHX9 , C1orf14 , LAMC1	1q25.3	181.074	181.381	0.3072	3	0.56	0	3	0	0.181169	0.484701	NA	11
385	LAMC2 , NMNAT2	1q25.3	181.48	181.487	0.0078	2	0.56	0	1	0	0.189449	0.189449	NA	12
387	SMG7 , NCF2 , ARPC5 , RGL1 / APOBEC4 , RGL1 , GLT25D2 , C1orf19 , C1orf21 , C1orf22 , C1orf24	1q25.3	181.697	183.042	1.3443	11	0.56	0	9	0.33	3.1385e-05	0.932143	C1orf19 , C1orf21 , C1orf24	12
388	RNF2 , C1orf25	1q25.3	183.042	183.364	0.3227	2	0.54	0	2	1	0.0112364	0.0123102	RNF2 , C1orf25	12
390	C1orf26 , IVNS1ABP	1q25.3	183.5	183.537	0.0371	3	0.54	0	2	0.5	0.00192466	0.0849717	C1orf26	11
392	HMCN1 , PRG4 , TPR , C1orf27 / OCLM , C1orf27	1q25.3--1q31.1	183.799	184.675	0.8756	6	0.54	0	13	0.77	7.86135e-06	0.871429	TPR , C1orf27 , C1orf27 , C1orf27 , C1orf27 , C1orf27 , C1orf27 , C1orf27 , C1orf27 , C1orf27	12
394	PDC , PTGS2	1q31.1	184.68	184.909	0.2288	2	0.54	0	1	0	0.898882	0.898882	NA	11
396	PLA2G4A , C1orf99	1q31.1	185.157	188.335	3.1777	2	0.54	0	10	0.3	0.0156998	0.789567	PLA2G4A , PLA2G4A , PLA2G4A	10
397	FAM5C , RGS18 , RGS1	1q31.1--1q31.2	188.335	190.895	2.5606	3	0.55	0	2	0	0.769161	0.867478	NA	10
398	RGS13 , RGS2	1q31.2	190.895	191.045	0.1497	2	0.55	0	2	0.5	0.0418181	0.592832	RGS13	10
400	UCHL5 , TROVE2 , GLRX2 , CDC73	1q31.2	191.248	191.413	0.1644	4	0.56	0	14	0.79	0.000541904	0.660917	UCHL5 , UCHL5 , UCHL5 , UCHL5 , UCHL5 , UCHL5 , UCHL5 , UCHL5 , UCHL5 , UCHL5 , GLRX2	10
401	CDC73 , B3GALT2 / CDC73	1q31.2	191.413	191.415	0.0024	2	0.56	1	2	0	0.211895	0.660917	NA	10
403	KCNT2 / BC103949 , AF130107 / KCNT2 / BC103949 , CFH , CFHL1 , CFHL4 , CFHL1 / CFHL2 , CFHL5 , F13B , ASPM , ZBTB41	1q31.3	193.882	195.39	1.5075	11	0.56	1	8	0.12	0.0491218	0.963576	CFH	11
405	AK093518 / ZBTB41	1q31.3	195.395	195.658	0.2623	1	0.56	1	1	0	0.699961	0.699961	NA	12
406	CRB1	1q31.3	195.658	195.658	0.0001	1	0.57	1	1	0	0.261395	0.261395	NA	12
408	NA	1q31.3	195.741	195.741	0.0001	1	0.56	0	NA	NA	NA	NA	NA	10
409	FLJ20054 / DENND1B	1q31.3	195.741	195.817	0.0752	1	0.56	0	1	0	0.412198	0.412198	NA	10
410	C1orf53	1q31.3	195.817	196.142	0.325	1	0.55	0	1	0	0.308224	0.308224	NA	10
412	LHX9	1q31.3	196.154	196.154	0.0001	1	0.54	0	NA	NA	NA	NA	NA	10
414	NEK7	1q31.3	196.489	196.489	0.0001	1	0.54	0	1	0	0.0857185	0.0857185	NA	11
416	ATP6V1G3 / PTPRC , PTPRC	1q31.3	196.765	197.243	0.4777	2	0.55	0	7	0	0.0857185	0.947868	NA	11
417	NA	1q31.3	197.243	197.243	0.0001	1	0.57	0	NA	NA	NA	NA	NA	12
419	NR5A2 , C1orf98 , ZNF281 , KIF14 , DDX59	1q32.1	198.28	198.884	0.6047	6	0.57	1	3	0	0.622413	0.915703	NA	13
420	CAMSAP1L1 / PTMA	1q32.1	198.884	199.069	0.1843	1	0.57	0	1	0	0.888713	0.888713	NA	13
421	GPR25 , KIF21B , KIF21B / AK131318 , CACNA1S , TMEM9 , DKFZp434B1231 , PKP1 , TNNT2 / X79857	1q32.1	199.069	199.595	0.5264	9	0.56	0	6	0.17	0.00489797	0.877325	CACNA1S	13
422	LAD1 , TNNI1 , PHLDA3 , CSRP1 / AK130802 , LOC376693V1 , NAV1 / BX648460 , IPO9 , TMEM58 , LMOD1 , ELF3 / TIMM17A , ELF3 / RNPEP , ELF3 , GPR37L1 , LOC284570 , ARL8A , PTPN7	1q32.1	199.595	200.386	0.7911	18	0.56	0	13	0.38	0.0011078	0.788453	TMEM58 , ELF3 / TIMM17A , ELF3 / RNPEP , ELF3 , ARL8A	12
424	LGR6 , UBE2T	1q32.1	200.555	200.568	0.0122	2	0.55	0	2	0	0.482849	0.985522	NA	12
426	PPP1R12B , PPP1R12B / AF314543	1q32.1	200.757	200.766	0.0091	2	0.51	0	2	0.5	0.0032187	0.220027	PPP1R12B / CYB5R1	12
427	PPP1R12B	1q32.1	200.766	200.791	0.0247	1	0.51	0	2	0.5	0.0032187	0.220027	PPP1R12B / CYB5R1	12
429	PPP1R12B	1q32.1	200.797	200.797	0.0001	1	0.56	0	2	0.5	0.00511771	0.220027	PPP1R12B / CYB5R1	12
431	PPP1R12B / CYB5R1	1q32.1	200.824	200.824	0.0001	1	0.57	0	8	0.62	0.00027777	0.362815	PPP1R12B / CYB5R1 , JARID1B / CYB5R1 , CYB5R1 / RABIF , CYB5R1 / ADIPOR1 , CYB5R1	13
433	CYB5R1 / AK124510	1q32.1	200.827	200.827	0.0001	1	0.57	0	7	0.71	0.00027777	0.362815	PPP1R12B / CYB5R1 , JARID1B / CYB5R1 , CYB5R1 / RABIF , CYB5R1 / ADIPOR1 , CYB5R1	13
435	CYB5R1 / SYT2 , JARID1B / CYB5R1	1q32.1	200.832	200.964	0.1326	2	0.57	1	7	0.71	0.00036868	0.362815	PPP1R12B / CYB5R1 , JARID1B / CYB5R1 , CYB5R1 / RABIF , CYB5R1 / ADIPOR1 , CYB5R1	13
437	CYB5R1 / LOC388727 , CYB5R1 , CYB5R1 / BC032956 , CYB5R1 / LOC148709 , CYB5R1 / RABIF , CYB5R1 / KLHL12 , CYB5R1 / ADIPOR1 , CYB5R1 / AK027319 , C1orf37 , PPFIA4 , ADORA1 / FMOD , MYBPH / FMOD , CHI3L1 / FMOD	1q32.1	201.046	201.417	0.3709	13	0.57	1	15	0.47	0.00036868	0.79767	PPP1R12B / CYB5R1 , JARID1B / CYB5R1 , CYB5R1 / RABIF , CYB5R1 / ADIPOR1 , CYB5R1 , PPFIA4 , BTG2 / FMOD	13
439	CHIT1 / FMOD , FMOD , BTG2 / FMOD	1q32.1	201.453	201.543	0.0895	3	0.57	1	6	0.17	0.0416084	0.79767	BTG2 / FMOD	13
441	FMOD , PRELP , OPTC , ATP2B4 , ATP2B4 / BC000988 , LAX1 , ZC3H11A , SNRPE , C1orf157 , SOX13 , ETNK2 , ETNK2 / NUSAP1 , REN , KISS1 , GOLT1A , PLEKHA6 , LOC127841 , PPP1R15B , PIK3C2B , MDM4 / AY923176 , MDM4 , MDM4 / LRRN5 , NFASC / DVL3 , NFASC , CNTN2 , RBBP5 , RIPK5 , TMCC2	1q32.1	201.576	203.509	1.9324	28	0.57	1	28	0.32	5.12881e-06	0.89839	BTG2 / FMOD , ZC3H11A , SNRPE , SOX13 , REN , GOLT1A , PIK3C2B , MDM4 / AY923176 , RIPK5	13
442	NUAK2 , KLHDC8A , LEMD1 , LOC284577	1q32.1	203.509	203.705	0.196	4	0.57	0	1	0	0.600428	0.600428	NA	13
444	CACNA1G / PCTK3 , PCTK3 / CACNA1G , MFSD4 , MFSD4 / ELK4	1q32.1	203.756	203.846	0.0896	5	0.57	0	2	0	0.453343	0.689429	NA	14
445	MED28 / ELK4 , ELK4 , SLC45A3 , NUCKS1 , RAB7L1 , SLC41A1 , FLJ32569 , LOC284581	1q32.1	203.846	204.098	0.2528	8	0.57	0	5	0.4	0.000265015	0.721788	NUCKS1 , RAB7L1	14
447	SLC26A9 , BC034024 , FAM72A , AVPR1B , C1orf186 , CTSE	1q32.1	204.149	204.492	0.3429	7	0.57	0	7	0	0.0625207	0.914848	NA	14
449	SRGAP2 / LOC149401 , SRGAP2 , IKBKE , IKBKE / C1orf147 , RASSF5	1q32.1	204.585	204.785	0.1992	6	0.57	0	3	0	0.134252	0.481366	NA	14
451	RASSF5 , LGTN , DYRK3 , MAPKAPK2 , IL10 , IL19 , IL20 , IL24 , FAIM3 , PIGR , FCAMR / BC109263	1q32.1	204.829	205.259	0.4296	12	0.57	0	11	0.27	8.36488e-07	0.972332	LGTN , MAPKAPK2 , IL20	14
452	C1orf116 , YOD1	1q32.1	205.259	205.286	0.0271	2	0.57	0	2	0.5	0.0174236	0.0520617	C1orf116	14
454	PFKFB2	1q32.2	205.309	205.332	0.0222	1	0.57	0	1	0	0.282529	0.282529	NA	15
455	C4BPB	1q32.2	205.332	205.332	0.0001	1	0.58	1	1	0	0.0594064	0.0594064	NA	15
457	C4BPA , CD55 / AX772832 / DAF	1q32.2	205.381	205.562	0.1814	2	0.58	1	2	0	0.712116	0.822423	NA	14
459	AK023372 , CR2 , CR1 , CR1L / BC109190 , CD46	1q32.2	205.613	206.042	0.4295	6	0.58	1	6	0.17	0.0224522	0.831226	CD46	13
461	CD34 , PLXNA2	1q32.2	206.054	206.462	0.4076	3	0.58	1	2	0	0.264357	0.970525	NA	13
462	CAMK1G	1q32.2	206.462	207.853	1.3914	2	0.57	0	1	0	0.689783	0.689783	NA	13
464	LAMB3 , G0S2 , HSD11B1 , TRAF3IP3 , C1orf74 , IRF6 , C1orf107 , SYT14 , C1orf133 / SERTAD4 , SERTAD4 , HHAT , KCNH1 , RCOR3 , TRAF5 , C1orf97 , C1orf36 , SLC30A1 , NEK2 , LOC91548 , LPGAT1 , C1orf73 , DTL	1q32.2--1q32.3	207.863	210.385	2.5213	23	0.57	0	28	0.29	0.000298121	0.986954	IRF6 , C1orf107 , HHAT , TRAF5 , C1orf97 , LPGAT1 , DTL , DTL	12
465	PPP2R5A , C1orf75	1q32.3	210.385	210.625	0.2405	2	0.57	0	2	0.5	0.000259868	0.684153	PPP2R5A	12
467	NENF	1q32.3	210.684	210.749	0.0644	2	0.57	0	NA	NA	NA	NA	NA	12
469	ATF3 , FAM71A / AK097437 , SNFT , C1orf48 , TATDN3 , LOC149643 , AY030238 , FLVCR	1q32.3	210.859	211.138	0.2788	8	0.56	0	4	0.5	0.0154765	0.588373	C1orf48 , FLVCR	12
470	FLJ12505 , ANGEL2 , RPS6KC1	1q32.3--1q41	211.138	212.224	1.0858	4	0.56	1	3	0.33	0.00857072	0.977969	RPS6KC1	12
471	PROX1	1q41	212.224	212.278	0.0544	1	0.56	1	1	0	0.170963	0.170963	NA	12
472	SMYD2 , PTPN14 , CENPF	1q41	212.278	213.476	1.1973	4	0.56	0	4	0.25	0.0347402	0.211704	SMYD2	12
473	KCNK2 , KCTD3 , USH2A , ESRRG	1q41	213.476	214.744	1.2683	4	0.56	1	4	0.25	0.00337692	0.803419	KCTD3	12
474	GPATC2 , LOC128153 , CGI-115 , KIAA0507 , TGFB2 , LYPLAL1 , MGC39581 / LYPLAL1	1q41	214.744	217.683	2.9386	8	0.56	0	4	1	0.00063722	0.0318561	GPATC2 , CGI-115 , TGFB2 , LYPLAL1	12
476	SLC30A10 , EPRS , BPNT1 , IARS2 , RAB3GAP2 , MARK1 , C1orf115 , MOSC2 , MOSC1	1q41	218.152	219.045	0.8933	10	0.56	0	9	0.67	1.62704e-05	0.957736	EPRS , IARS2 , RAB3GAP2 , C1orf115 , MOSC2 , MOSC1	12
478	HLX1 , DUSP10 , KIAA1822L , TAF1A , RP11-378J18.4 / AX775847 / AY359091 / C1orf80 / CR613982 , C1orf80 , C1orf58 , DISP1 , TLR5 , SUSD4 , C1orf65 , CAPN2 / AK124751 , TP53BP2 , AK026836 / SEPT7 , FBXO28 , DEGS1 , NVL , CNIH4 , WDR26 , LOC440722 , CNIH3 , C1orf67 / BC042869 , LBR , LBR / AF090941 , ENAH , SRP9 , EPHX1 , TMEM63A , LEFTY1 , PYCR2 , LEFTY2 , C1orf55 , H3F3A , ACBD3 , MIXL1 , LIN9 , P…	1q41--1q42.12	219.072	224.982	5.9097	40	0.56	0	31	0.39	8.15344e-07	0.834587	TAF1A , C1orf80 , CAPN2 / AK124751 , FBXO28 , DEGS1 , NVL , CNIH4 , WDR26 , ENAH , SRP9 , ACBD3 , PARP1	13
479	ITPKB , PSEN2 , CABC1 , CDC42BPA / WDR23 , CDC42BPA / BC019830 , CDC42BPA , ZNF678 , BC007286 , gm127	1q42.12--1q42.13	224.982	225.951	0.9695	10	0.56	0	7	0.43	0.00180122	0.542683	PSEN2 , CABC1 , CDC42BPA	13
480	JMJD4 / C1orf142	1q42.13	225.951	225.998	0.0469	1	0.54	0	1	0	0.393551	0.393551	NA	12
481	C1orf142 , WNT9A , WNT3A , AL137472 , ARF1 , C1orf35 , MRPL55 , GUK1 , GJA12 , C1orf69 , BC027909 , OBSCN , OBSCN / AB046859 , OBSCN / TRIM11	1q42.13	225.998	226.663	0.6644	15	0.54	0	14	0.36	2.00243e-06	0.992609	ARF1 , C1orf35 , GUK1 , OBSCN / TRIM11 , OBSCN / HIST3H3	12
482	OBSCN / TRIM17 , OBSCN / HIST3H3 , OBSCN / HIST3H2A , OBSCN	1q42.13	226.663	226.741	0.0782	4	0.55	0	6	0.33	3.75697e-05	0.992609	OBSCN / TRIM11 , OBSCN / HIST3H3	12
483	RNF187 , DUSP5P	1q42.13	226.741	226.852	0.1114	2	0.55	0	NA	NA	NA	NA	NA	12
484	AK055963 / DUSP5P / RHOU	1q42.13	226.852	226.852	0.0001	1	0.56	0	1	0	0.929289	0.929289	NA	12
486	RHOU , AK097487 , RAB4A , SPHAR , C1orf96 , ACTA1 , NUP133 , ABCB10 , TAF5L , KIAA0133 , GALNT2 , PGBD5 , COG2 , AGT , CAPN9 , C1orf198 / RABGAP1 , TTC13 , ARV1 / TTC13 , ARV1 , FAM89A , AK054992 / TRIM67 , TRIM67 , C1orf131 , GNPAT / UTRN	1q42.13--1q42.2	226.946	229.536	2.5896	25	0.57	0	26	0.65	1.35435e-05	0.942165	SPHAR , NUP133 , ABCB10 , GALNT2 , COG2 , C1orf198 , TTC13 , ARV1 , C1orf131 , C1orf131 , C1orf131 , C1orf131 , C1orf131 , C1orf131 , C1orf131 , C1orf131 , GNPAT / UTRN	12
487	EXOC8 , C1orf124 , EGLN1 , BC014600 , TSNAX , DISC1 , SIPA1L2 , MMACHC	1q42.2	229.536	230.93	1.3941	9	0.57	1	4	0.75	0.00132767	0.577763	EGLN1 / SCAND2 , DISC1 , SIPA1L2	12
489	KIAA1383 , C1orf57 , PCNXL2 , KIAA1804 , KCNK1 , SLC35F3	1q42.2	231.01	232.473	1.4626	7	0.57	1	6	0.17	0.00140047	0.871411	C1orf57 / CR612278	12
490	SLC35F3	1q42.2	232.473	232.473	0.0001	1	0.58	1	1	0	0.343554	0.343554	NA	12
491	SLC35F3 , C1orf31 / BC064905 , TARBP1	1q42.2	232.473	232.594	0.1211	3	0.57	0	3	0.67	1.08948e-09	0.343554	C1orf31 / BC064905 , TARBP1	12
492	IRF2BP2 , LOC148638 , AF193050 , C1orf77 / LOC284527 , C1orf77 , C1orf77 / TOMM20 , C1orf77 / RBM34 , ARID4B / C1orf77 , GGPS1 / C1orf77	1q42.2--1q42.3	232.594	233.577	0.9828	10	0.57	0	6	0.83	5.06998e-07	0.0876252	IRF2BP2 , C1orf77 / TOMM20 , ARID4B / C1orf77 , GGPS1 / C1orf77 , B3GALNT2 / C1orf77 / TBCE	12
494	C1orf77 / TBCE , B3GALNT2 / C1orf77 , GNG4 / C1orf77	1q42.3	233.672	233.778	0.1062	3	0.57	0	6	0.67	3.78652e-06	0.603004	C1orf77 / TOMM20 , ARID4B / C1orf77 , GGPS1 / C1orf77 , B3GALNT2 / C1orf77 / TBCE	12
496	GNG4 , LYST	1q42.3	233.782	234.2	0.4182	3	0.57	0	1	0	0.603004	0.603004	NA	11
497	RPH3A , NID1 , GPR137B , ERO1LB , ENO1 / EDARADD / ENO1P , LGALS8 , LGALS8 / HEATR1 , HEATR1	1q42.3--1q43	234.2	234.991	0.7908	8	0.57	0	8	0.38	0.000402002	0.909003	ERO1LB , LGALS8 , HEATR1	11
498	ACTN2 , MTR , LOC440737 , RYR2 , ZP4 , LOC339535 , CHRM3 , FMN2 , GREM2 , RGS7 , FH , KMO / OPN3 , OPN3 / CHML , WDR64 , EXO1	1q43	234.991	240.115	5.1244	16	0.58	1	21	0.1	0.00200944	0.849111	MTR , FH	11
500	PLD5 , SDCCAG8 , AKT3 / SDCCAG8 , AKT3 , ZNF238 , ADSS , C1orf101 , C1orf121 , FAM36A / AK095297 , HNRPU , EFCAB2	1q43--1q44	240.319	243.289	2.9705	11	0.58	1	10	0.5	0.000464614	0.886449	SDCCAG8 , ADSS , C1orf121 , FAM36A , EFCAB2	11
501	AK027158 , AK125187 , AK125187 / KIF26B , AK001019 / AK125187 , SMYD3 , LOC255654 , TFB2M , C1orf71 / MSN , SCCPDH , LOC149134 , AHCTF1	1q44	243.289	245.071	1.7815	12	0.57	0	4	0.5	5.35894e-05	0.652232	SCCPDH , AHCTF1	11
503	ZNF695 , ZNF670 / ZNF695 , ZNF669 , ZNF124 , LOC388760 , ZNF496 , LOC400813 , CIAS1 , C1orf150 / OR2W5	1q44	245.218	245.75	0.5324	10	0.57	0	8	0.12	0.0157113	0.978836	ZNF669	11
504	OR2C3 / C1orf150 , C1orf150 , OR1C1 , TRIM58 / OR2W3 , OR2L13 / OR2L1P , OR2L13 / OR2L2 , OR2L13	1q44	245.75	246.352	0.602	8	0.57	0	7	0	0.247096	0.943394	NA	11
505	OR2M1P , OR2M4 , SH3BP5L , ZNF672 , ZNF692 / AK126079 / CR595121 , PGBD2	1q44	246.352	247.178	0.8258	7	0.57	1	2	1	2.39063e-05	0.000104047	ZNF672 , ZNF692 / AK126079 / CR595121	11
699	CAV3 / C3orf32 , OXTR , RAD18 , SRGAP3 , SRGAP3 / SETD5 , THUMPD3 / LOC440944 / SETD5 , LOC440944 / SETD5 , SETD5 / BC020956 / CR627408 , C3orf29 / RBM16 , RBM16 / CPNE9 , RBM16 / BRPF1 , OGG1 / RBM16 , OGG1 / CAMK1 / RBM16 , TADA3L / RBM16 , TTLL3 / AK024110 / RBM16 , AK024110 / RPUSD3 , CIDEC , JAGN1 / CIDEC , CIDEC / IL17RE , CIDEC / IL17RC , CIDEC / CRELD1 , CIDEC / PRRT3 , TMEM111 / CIDEC , …	3p25.3	8.7506	10.1669	1.4164	30	0.11	1	2	0.5	0.000184289	0.380838	JAGN1 / CIDEC	0
700	IRAK2 , TATDN2 , GHRL / C3orf42 , GHRL , SEC13L1 , ATP2B2 , SLC6A11 , SLC6A1 , LOC401053 , HRH1 , ATG7 , VGLL4 / ATG7 , AK058041 / VGLL4 , AK094424 / VGLL4 , C3orf31 , SYN2 , SYN2 / TIMP4 , PPARG , TSEN2 , MKRN2 , RAF1 , TMEM40 , CAND2	3p25.3--3p25.1	10.1669	12.844	2.6771	24	0.11	0	3	0	0.225089	0.842109	NA	0
702	IQSEC1	3p25.1	12.889	12.9153	0.0263	2	0.11	1	NA	NA	NA	NA	NA	0
704	NUP210 , HDAC11	3p25.1	13.3903	13.5212	0.1309	2	0.11	1	NA	NA	NA	NA	NA	1
705	FBLN2 , LOC285375 , WNT7A , LOC401054 , TPRXL , SLC6A6 , CHCHD4 / SLC6A6 , TMEM43 / SLC6A6 , XPC / SLC6A6 , LSM3 / SLC6A6 , SLC6A6 / BC111489 , GRIP2 , C3orf19 , C3orf20 , LOC152274 , FGD5 , NOTCH2NL , NR2C2 , MRPS25 , ZFYVE20 , CAPN7 , SH3BP5 , METTL6 , METTL6 / AK130406 , AK130406 / EAF1 , COLQ / AK130406 , PHYH2 , BTD , ANKRD28	3p25.1--3p24.3	13.5212	15.8828	2.3616	30	0.11	0	NA	NA	NA	NA	NA	0
801	STX19 / ARL13B	3q11.2	95.2165	95.2554	0.0389	1	0.12	0	1	0	0.555924	0.555924	NA	0
802	ARL13B	3q11.2	95.2554	95.2554	0.0001	1	0.13	0	1	0	0.433676	0.433676	NA	0
803	DHFRL1 , NSUN3	3q11.2	95.2554	96.1728	0.9174	2	0.13	0	NA	NA	NA	NA	NA	0
804	LOC255025 , DOCK4	3q11.2	96.1728	96.8562	0.6834	2	0.14	1	NA	NA	NA	NA	NA	0
805	EPHA6 , ARL6 , AF451988 / DKFZp667G2110 / AK098569 / BX647079 / CR749313 , MINA , OR5H15	3q11.2	96.8562	99.3707	2.5144	6	0.13	0	1	0	0.0955814	0.0955814	NA	0
806	OR5K1 , CLDND1 , GPR15 , CPOX , ST3GAL6 , DCBLD2	3q11.2--3q12.1	99.3707	100.072	0.7013	6	0.13	0	2	0	0.813162	0.877136	NA	0
808	COL8A1 , DOC1 / C3orf26 / AX776298 , DOC1 / C3orf26 / BC020941 / BC069659	3q12.1	100.183	101.137	0.9538	4	0.13	1	2	0.5	0.00204956	0.973098	C3orf26	0
810	DOC1 / C3orf26 / BC020941 , C3orf26	3q12.1	101.218	101.38	0.1622	2	0.13	1	2	0.5	0.00175821	0.973098	C3orf26	0
812	NA	3q12.1	101.383	101.383	0.0001	1	0.13	1	NA	NA	NA	NA	NA	0
814	TBC1D23 , NIT2 , TOMM70A , LOC348801 , TMEM45A / MKKS	3q12.2	101.522	101.694	0.172	5	0.13	1	NA	NA	NA	NA	NA	0
815	GPR128 , TFG , ABI3BP , IMPG2 , SENP7 , RG9MTD1 , PCNP , ZBTB11 , RPL24 / MAMDC2 , LRRIQ2	3q12.2--3q12.3	101.694	103.004	1.3091	11	0.13	0	5	0.2	0.00102778	0.774955	PCNP	0
816	FAM55C	3q12.3	103.004	103.006	0.0024	1	0.13	0	1	0	0.309577	0.309577	NA	0
817	FAM55C	3q12.3	103.006	103.061	0.0554	1	0.14	0	1	0	0.309577	0.309577	NA	0
818	NFKBIZ , LOC152225 , ZPLD1 , ALCAM , CBLB , LOC344595 , CCDC54 , BBX , LOC151658 , LOC285205	3q12.3--3q13.12	103.061	109.13	6.0685	11	0.15	0	1	0	0.734585	0.734585	NA	0
819	LOC285205 , CD47 , IFT57	3q13.12--3q13.13	109.13	109.522	0.3926	4	0.15	0	2	1	0.022975	0.0306818	CD47 , IFT57	0
820	HHLA2 , MYH15 , KIAA1524 , DZIP3 , RETNLB , TRAT1 , GUCA1C , MORC1 , FLJ22763	3q13.13	109.522	110.386	0.8632	10	0.16	0	4	0.25	0.0115156	0.898838	DZIP3	0
821	AK123226 , DPPA2 , DPPA4 , FLJ25363	3q13.13	110.386	110.696	0.3103	4	0.16	1	2	0	0.209098	0.341567	NA	0
822	NA	3q13.13	110.696	112.271	1.5749	1	0.16	0	NA	NA	NA	NA	NA	0
823	PVRL3 , CD96 / ZBED2 , CD96 , PLCXD2 , PLCXD2 / PHLDB2 , PHLDB2 , ABHD10 , TAGLN3 , C3orf52 / BC041355 , GCET2 / BC041355 , C1orf106 / SLC9A10 , CD200 , PNMA2 , ATG3 , SLC35A5	3q13.13--3q13.2	112.271	113.764	1.4929	16	0.16	0	6	0.17	0.0043938	0.506766	ATG3	0
825	URB	3q13.2	113.799	113.941	0.1429	2	0.16	0	1	0	0.910164	0.910164	NA	1
826	CD200R2	3q13.2	113.941	114.021	0.0799	2	0.17	1	NA	NA	NA	NA	NA	2
828	CD200R1 , GTPBP8 , C3orf17 , BOC , WDR52 , CCDC52 , SIDT1 , KIAA2018 , MAK3 , ATP6V1A , GRAMD1C , ZDHHC23 , KIAA1407 , QTRTD1 , DRD3	3q13.2--3q13.31	114.131	115.437	1.306	16	0.17	0	5	0.4	0.00153913	0.417925	ATP6V1A , QTRTD1	1
829	SCD5 / ZNF80	3q13.31	115.437	115.437	0.0001	1	0.18	0	NA	NA	NA	NA	NA	1
831	SCD5 / ZNF80	3q13.31	115.438	115.438	0.0001	1	0.18	0	NA	NA	NA	NA	NA	1
833	VSIG9	3q13.31	115.496	115.521	0.0255	2	0.18	0	1	0	0.679638	0.679638	NA	0
834	ZBTB20	3q13.31	115.521	115.966	0.445	2	0.18	1	NA	NA	NA	NA	NA	0
835	AF119886 / ZBTB20	3q13.31	115.966	116.323	0.3565	1	0.18	0	NA	NA	NA	NA	NA	0
837	GAP43 , LSAMP , LOC285194 , IGSF11	3q13.31--3q13.32	116.878	120.104	3.226	5	0.18	0	1	0	0.593822	0.593822	NA	0
838	IGSF11 , C3orf30 , UPK1B	3q13.32	120.104	120.406	0.3018	3	0.17	0	2	0	0.234636	0.593822	NA	0
839	B4GALT4 , CDGAP , TMEM39A , C3orf9 , C3orf1 , CD80 , ADPRH , PLA1A , POPDC2 , COX17 , C3orf15 , NR1I2	3q13.32--3q13.33	120.406	121.125	0.7193	12	0.16	0	NA	NA	NA	NA	NA	0
840	GSK3B	3q13.33	121.125	121.298	0.1727	1	0.17	1	1	0	0.0845322	0.0845322	NA	1
841	NA	3q13.33	121.298	121.298	0.0001	1	0.18	1	NA	NA	NA	NA	NA	1
842	GPR156 , LRRC58 , FSTL1 , RABL3 , GTF2E1 , STXBP5L , POLQ , FBXO40 , HCLS1 , GOLGB1 , IQCB1 , EAF2 , SLC15A2 , CD86 , CASR , CSTA , CCDC58 , C3orf28 , WDR5B , KPNA1	3q13.33--3q21.1	121.298	123.734	2.4361	21	0.16	0	14	0.29	9.7234e-06	0.897912	GTF2E1 , GOLGB1 , C3orf28 , KPNA1	0
843	PARP9	3q21.1	123.734	123.734	0.0001	1	0.17	1	NA	NA	NA	NA	NA	1
845	PARP9	3q21.1	123.738	123.738	0.0001	1	0.17	1	NA	NA	NA	NA	NA	1
846	DTX3L , PARP15 , PARP14 , HSPBAP1 , DIRC2 , AK127315 , SEMA5B , PDIA5 , SEC22L2 , ADCY5 , PTPLB , MYLK / SEPT10 , MYLK , CCDC14 , KALRN	3q21.1--3q21.2	123.738	125.88	2.142	15	0.16	0	5	0.4	9.0019e-05	0.871193	DIRC2 , PDIA5	0
847	UMPS , ITGB5 , MUC13 , AB033063 / HEG1 , SLC12A8 , ZNF148 / SLC12A8 , ZNF148 , SNX4 , OSBPL11 , ROPN1B	3q21.2	125.88	127.178	1.2987	11	0.16	0	6	0.67	1.05858e-05	0.599528	UMPS , ITGB5 , SNX4 , OSBPL11	0
848	SLC41A3	3q21.2	127.178	127.224	0.0451	1	0.15	0	1	0	0.424922	0.424922	NA	0
850	ALDH1L1 / AK124908 , ALDH1L1 , KLF15 , CCDC37 , AK000130 / CCDC37 , ZXDC , UROC1 , CHST13 , C3orf22	3q21.2--3q21.3	127.305	127.799	0.4937	10	0.15	0	NA	NA	NA	NA	NA	0
851	AB113648 , TXNRD3 , CHCHD6 , PLXNA1 , C3orf56 , GPR175 , MCM2 , PODXL2 , ABTB1 , MGLL , KLHDC6 , SEC61A1 / RPL19 / RUVBL1 , RUVBL1 , EEFSEC , DNAJB8 , GATA2 , LOC254057 / GATA2 , LOC90246 , C3orf27	3q21.3	127.799	129.821	2.0224	20	0.15	0	6	0.67	0.000462227	0.832841	MCM2 , MGLL , RUVBL1 , RUVBL1	0
852	AK097792 , RPN1	3q21.3	129.821	129.852	0.0309	2	0.16	0	1	1	0.002147	0.002147	RPN1	0
854	RAB7 / C14orf159 , ACAD9	3q21.3	130.009	130.106	0.0966	2	0.16	0	2	1	8.19426e-06	0.000155953	RAB7 / C14orf159 , ACAD9 / KIAA1257 / AK125726	0
856	ACAD9 / KIAA1257 / AK125726 , KIAA1257 / AK125726 / ACAD9 , KIAA1257 / AK125726 / BC031632	3q21.3	130.114	130.173	0.0584	3	0.16	0	1	1	8.19426e-06	8.19426e-06	ACAD9 / KIAA1257 / AK125726	1
858	CCDC48 , GP9 , KIAA1160 , ZNF9 , COPG , C3orf37 , LOC132241 , C3orf25 , MBD4 , IFT122	3q21.3	130.242	130.704	0.4623	10	0.16	0	4	0.5	0.00222447	0.864731	ZNF9 , C3orf37	0
860	RHO , H1FOO , PLXND1	3q21.3	130.735	130.827	0.0913	4	0.16	0	1	0	0.155504	0.155504	NA	0
861	TMCC1 , TRH , FLJ35880 , AL713792	3q21.3--3q22.1	130.827	131.878	1.0515	5	0.16	0	1	0	0.774015	0.774015	NA	0
862	PIK3R4 , ATP2C1 , ASTE1 / ATP2C1 / BC069265 , NEK11 , NEK11 / LOC339874 , LOC152195 / LOC339874 , NUDT16 , MRPL3	3q22.1	131.878	132.736	0.8582	8	0.16	0	3	0.67	0.000292264	0.651845	PIK3R4 , ATP2C1	0
863	CPNE4 , ACPP , DNAJC13 , NPHP3 / ACAD11 , NPHP3 / UBE1DC1 , NPHP3 , LOC348808 , TMEM108	3q22.1	132.736	134.535	1.799	9	0.16	0	2	0.5	0.00369342	0.899514	NPHP3 / UBE1DC1	0
864	TMEM108 , BFSP2 , MGC2848 / BFSP2 , CDV3 , TOPBP1 , TF , SRPRB , RAB6B , C3orf36 , SLCO2A1 , RYK , AMOTL2 , ANAPC13 , CEP63 , KY , EPHB1 , PPP2R3A , MSL2L1	3q22.1--3q22.3	134.535	137.532	2.9962	19	0.17	0	7	0.57	0.000515296	0.929107	AMOTL2 , CEP63 , CEP63 , PPP2R3A	0
865	PCCB , STAG1	3q22.3	137.532	137.896	0.3642	2	0.18	0	NA	NA	NA	NA	NA	0
866	STAG1	3q22.3	137.896	137.932	0.0365	1	0.18	0	NA	NA	NA	NA	NA	0
867	STAG1	3q22.3	137.932	137.956	0.0238	2	0.19	1	NA	NA	NA	NA	NA	1
869	TMEM22 , NCK1 , FNDC6 , SOX14	3q22.3	138.039	138.967	0.928	5	0.19	1	3	0.33	0.0163682	0.687663	NCK1	0
870	CLDN18 , DZIP1L , A4GNT , DBR1 , ARMC8 , ARMC8 / TXNDC6 / BC107054 , TXNDC6 / BC107054 , MRAS , FAM62C , CEP70 , FAIM , PIK3CB , FOXL2 , BPESC1 / MRPS22	3q22.3	138.967	140.326	1.359	15	0.18	0	9	0.67	0.000526124	0.99333	DBR1 , TXNDC6 / ARMC8 / BC107054 , CEP70 , CEP70 , PIK3CB , MRPS22	0
871	MRPS22 , COPB2 , RBP2 , RBP1 , NMNAT3 / AK021889 / FLJ11827 , NMNAT3	3q22.3--3q23	140.326	140.84	0.5135	7	0.18	0	5	0.4	7.64539e-06	0.663816	MRPS22 , COPB2	0
873	CLSTN2	3q23	141.26	141.708	0.4487	1	0.18	0	1	1	0.0014906	0.0014906	CLSTN2	0
874	CLSTN2 , TRIM42 , SLC25A36 , SPSB4 , ACPL2 , ZBTB38 / AK094201 , ZBTB38 / BC072415 , RASA2	3q23	141.708	142.814	1.1056	9	0.18	1	3	0.33	0.00986753	0.142016	CLSTN2	0
876	RNF7 , GRK7	3q23	142.94	143.02	0.0798	2	0.17	0	1	0	0.0602088	0.0602088	NA	0
878	C6orf128 / ATP1B3 , TFDP2 / CR597951 , MGC40579 , MGC40579 / BX648359 , XRN1 , ATR , PLS1 , TRPC1 , PCOLCE2 , PAQR9 , SR140 , CHST2	3q23	143.127	144.324	1.1966	13	0.19	0	11	0.55	1.1909e-06	0.753894	C6orf128 / ATP1B3 , ATP1B3 , TFDP2 / CR597951 , ATR , ATR , SR140	0
880	SLC9A9 , C3orf58	3q23--3q24	144.333	145.202	0.8689	3	0.19	1	1	0	0.991745	0.991745	NA	0
882	AF116706 , PLOD2 , PLSCR4 , PLSCR2 , PLSCR1	3q24	145.42	147.716	2.2964	6	0.19	1	4	0	0.258706	0.918185	NA	0
884	ZIC4	3q24	148.596	148.596	0.0001	1	0.19	1	NA	NA	NA	NA	NA	0
886	ZIC1 , AGTR1	3q24	148.615	149.943	1.3279	3	0.19	1	2	0	0.673192	0.892384	NA	1
888	CPB1 , CPA3 , GYG1 , SMARCA3 , HPS3	3q24	150.046	150.373	0.3269	6	0.19	1	5	0.2	0.0137171	0.91972	GYG1	2
890	CP	3q24	150.377	150.399	0.0221	1	0.19	1	1	0	0.56905	0.56905	NA	3
892	CP , TM4SF18 , TM4SF1 , TM4SF4 , WWTR1 , COMMD2 , C3orf16 , LOC389162 , RNF13 / LOC389178 , PFN2 , TSC22D2 , SERP1 , EIF2A / SERP1 , SERP1 / EIF2A , SELT , C3orf44	3q25.1	150.4	151.861	1.4604	17	0.19	1	9	0.33	3.72979e-06	0.977001	TM4SF1 , SERP1 , SELT	2
894	SIAH2 , USH3A , UCRP , MED12L , GPR171 / MED12L , MED12L / P2RY14 , GPR87 / MED12L , P2RY13 / MED12L	3q25.1	151.942	152.527	0.5847	8	0.19	1	4	0	0.0958058	0.35818	NA	1
896	P2RY12 / MED12L , MED12L , IGSF10	3q25.1	152.539	152.75	0.2113	4	0.19	1	3	0	0.131692	0.35818	NA	0
898	LOC201651 , AADAC , SUCNR1 , LOC401093 , MBNL1 , P2RY1	3q25.1--3q25.2	152.985	154.354	1.3693	7	0.19	1	2	0	0.61851	0.846236	NA	0
900	RAP2B , LOC152118 , SGEF / MBNL1 , DHX36 , MME	3q25.2--3q25.31	154.364	156.384	2.02	6	0.19	1	2	0.5	0.000465001	0.444241	DHX36	1
901	LOC256283 , PLCL3 / LOC440986 , PLCL3 , C3orf33 , SLC33A1	3q25.31	156.384	157.046	0.6625	6	0.19	0	1	0	0.147589	0.147589	NA	1
903	GMPS , KCNAB1	3q25.31	157.117	157.739	0.6225	3	0.19	0	2	0.5	8.73089e-07	0.419483	GMPS	1
905	SSR3 , TIPARP , PA2G4 , FLJ16641 / BC041967 , LOC339894 , CCNL1	3q25.31--3q25.32	157.749	158.363	0.6131	7	0.19	0	2	0.5	0.00270659	0.728564	CCNL1	0
907	VEPH1 / PTX3 , VEPH1 / BC057999 , C3orf55	3q25.32	158.376	159.298	0.9226	4	0.19	0	1	0	0.41369	0.41369	NA	0
908	SHOX2 , RSRC1 / AF257098 , RSRC1 , MLF1 , LXN / GFM1	3q25.32	159.298	159.873	0.5747	6	0.19	0	5	0.6	0.00104738	0.788023	MLF1 , LXN / GFM1 , GFM1	0
909	GFM1 , RARRES1	3q25.32--3q25.33	159.873	159.914	0.0414	2	0.19	0	3	1	0.00102723	0.0236156	LXN / GFM1 , GFM1 , RARRES1	0
910	MFSD1 , SCHIP1 , IL12A , LOC401097 / BC033011 , IFT80 / BC033011 , SMC4L1 / BC033011 , SMC4L1 / BC033011 / TRIM59 , BC033011 / TRIM59 , TRIM59 / BC033011 , KPNA4 , ARL14 , LOC389172 , PPM1L , B3GALT3 , NMD3 , LOC200830 , C3orf57 , RPL23A	3q25.33--3q26.1	159.914	165.833	5.9186	19	0.19	0	6	0.33	0.0096568	0.971993	MFSD1 , NMD3	0
911	NA	3q26.1	165.833	166.192	0.3589	1	0.19	0	NA	NA	NA	NA	NA	0
912	SI	3q26.1	166.192	166.192	0.0001	1	0.2	0	NA	NA	NA	NA	NA	0
914	SLITRK3	3q26.1	166.351	166.974	0.623	2	0.2	0	NA	NA	NA	NA	NA	1
915	BCHE	3q26.1	166.974	166.974	0.0001	1	0.2	0	1	0	0.294261	0.294261	NA	1
917	FLJ23049 , SERPINI2 , WDR49	3q26.1	168.443	168.679	0.2364	3	0.21	0	NA	NA	NA	NA	NA	1
919	PDCD10 , SERPINI1 , GOLPH4 , C3orf50	3q26.1--3q26.2	168.885	170.017	1.1327	5	0.21	0	3	0.67	1.84826e-05	0.619766	PDCD10 , SERPINI1	1
920	C3orf50 , MDS1 , ARPM1 , MYNN , LRRC34 , LRRC31 , TLOC1 / RPL7A , TLOC1 , GPR160 , AK095225 / PHC3 , PHC3 , PRKCI , SKIL , CLDN11 , SLC7A14 , RPL22L1 / BC049823 / BC107708	3q26.2	170.017	172.067	2.0496	17	0.22	1	12	0.17	0.013862	0.991893	MYNN , GPR160	1
921	EIF5A2 , LOC442096 , SLC2A2 , TNIK , TNIK / BC033582 , PLD1 , PLD1 / AF318333 , FLJ23172 , FNDC3B	3q26.2--3q26.31	172.067	173.503	1.4359	10	0.21	0	4	0	0.0733027	0.59033	NA	1
923	FNDC3B , GHSR , TNFSF10 , AADACL1 , AADACL1 / AF116626 , ECT2 , SPATA16 , NLGN1	3q26.31	173.598	175.487	1.8892	9	0.21	0	5	0.2	0.013008	0.688397	ECT2	1
924	NAALADL2	3q26.31	175.487	177.141	1.6536	2	0.2	0	NA	NA	NA	NA	NA	1
926	TBL1XR1	3q26.32	177.835	178.224	0.389	2	0.2	0	1	0	0.0735826	0.0735826	NA	1
927	TBL1XR1	3q26.32	178.224	178.233	0.0095	1	0.2	0	1	0	0.159789	0.159789	NA	1
929	NA	3q26.32	178.524	178.953	0.4293	1	0.2	0	NA	NA	NA	NA	NA	1
931	KCNMB2 , WIG1 , PIK3CA , KCNMB3	3q26.32	179.1	180.444	1.3441	5	0.19	0	3	0.33	1.73581e-05	0.504838	PIK3CA	0
933	ZNF639 / C1orf119 , MFN1 , GNB4	3q26.32--3q26.33	180.534	180.601	0.0665	4	0.19	0	3	0.33	0.0041633	0.210252	ZNF639 / C1orf119	1
935	ACTL6A , MRPL47 , NDUFB5 , USP13 , PEX5L	3q26.33	180.788	181.227	0.439	6	0.19	0	4	0.5	1.46032e-05	0.380883	ACTL6A , NDUFB5	0
936	TTC14 / AY358762 , CCDC39 / AY358762	3q26.33	181.227	182.071	0.8437	3	0.19	0	NA	NA	NA	NA	NA	0
938	FXR1 , DNAJC19	3q26.33	182.154	182.913	0.7591	2	0.19	0	2	0.5	0.00310278	0.557613	FXR1	0
939	SOX2OT / SOX2 , SOX2OT , ATP11B , DCUN1D1	3q26.33	182.913	184.148	1.2345	5	0.19	1	1	0	0.0846775	0.0846775	NA	0
940	MCCC1 , LAMP3 , MCF2L2	3q26.33--3q27.1	184.148	184.473	0.3249	3	0.19	0	3	0.33	0.0119856	0.334624	LAMP3	0
941	MCF2L2 / B3GNT5 , KLHL6 , KLHL24 , YEATS2 , MAP6D1 , PSARL , ABCC5 , HTR3C , EIF2B5 , DVL3 , AP2M1 , ABCF3 , LOC90113 , ALG3 , ECE2 / MGC2408 , ECE2 / CAMK2N2 , PSMD2 , EIF4G1 , C3orf40	3q27.1	184.473	185.555	1.082	20	0.19	1	12	0.42	6.27916e-05	0.90596	YEATS2 , PSARL , ABCC5 , PSMD2 , EIF4G1	0
942	CLCN2 , POLR2H , THPO , CHRD , EPHB3 , MAGEF1 , KIAA0804 , LOC285382 , EHHADH , RPL4 , RPL4 / MAP3K13 , TMEM41A , LIPH , SENP2 , IGF2BP2 , SFRS10 , ETV5 , DGKG	3q27.1--3q27.2	185.555	187.389	1.8341	19	0.19	1	9	0.22	7.91851e-05	0.691042	POLR2H , MAGEF1	0
943	DGKG / TRPM8 , LOC253573 , CRYGS , FLJ10560 / CRYGS , DNAJB11 , AHSG , FETUB	3q27.2--3q27.3	187.389	187.853	0.4645	7	0.19	0	3	0.33	0.00277014	0.955335	DNAJB11	0
944	FETUB , HRG , KNG1 , EIF4A2 , RFC4 , LOC389183 , ADIPOQ , ST6GAL1 , RPL39L	3q27.3	187.853	188.34	0.4864	9	0.19	0	6	0.33	1.53979e-07	1	EIF4A2 , RFC4	0
945	AK127178 / RTP1 , MASP1 , RTP4 , SST , BCL6 , FLJ42393 , NR5A2 / LPP , LPP , AF315716 / FAM79B , FAM79B , TP73L , LEPREL1 / CAMK1D , CLDN1 , CLDN16 , IL1RAP , UTS2D , CCDC50 / UTS2D , CCDC50	3q27.3--3q28	188.34	193.341	5.0012	19	0.19	0	7	0	0.0760724	0.98787	NA	0
947	FGF12 , C3orf59	3q28--3q29	193.343	194.444	1.1011	2	0.18	0	1	0	0.131753	0.131753	NA	0
948	HRASLS , ATP13A5	3q29	194.444	194.513	0.0695	2	0.19	1	1	1	0.0272805	0.0272805	HRASLS	0
950	ATP13A4 , OPA1 , LOC285389 , HES1 , LOC254808 , CPN2 , LRRC15 , GP5 , ATP13A3 , AK091192 / FLJ34208 , TMEM44	3q29	194.641	195.792	1.1511	12	0.19	0	3	0	0.0542042	0.233512	NA	1
952	TMEM44 , LSG1 , FAM43A , C3orf21 , CENTB2 / AK124563 , CENTB2 , PPP1R2	3q29	195.813	196.782	0.9691	7	0.19	0	2	0.5	3.21399e-05	0.897671	LSG1	1
953	APOD	3q29	196.782	196.782	0.0001	1	0.19	0	1	0	0.795612	0.795612	NA	1
955	NA	3q29	196.907	196.912	0.0052	1	0.2	1	NA	NA	NA	NA	NA	5
956	LOC440993	3q29	196.912	196.928	0.0154	2	0.2	1	1	0	0.249469	0.249469	NA	5
958	MUC4	3q29	196.964	197.075	0.1113	1	0.19	0	1	0	0.389716	0.389716	NA	2
959	TNK2	3q29	197.075	197.075	0.0001	1	0.2	1	NA	NA	NA	NA	NA	2
960	AK094115 , TNK2 , AK125174 , SDHAL2 , TFRC , ZDHHC19 , OSTalpha , PCYT1A , TM4SF19	3q29	197.075	197.535	0.46	9	0.19	0	3	0.33	0.00698566	0.737306	TM4SF19 / MGC33212	1
961	UBXD7 , AK092964 , LOC389188 , RNF168 , C3orf43 , WDR53 , FBXO45 , C3orf34 , PIGX , PAK2 , SENP5 , NCBP2 , LOC152217 / BC062368 , PIGZ , MFI2 , BDH1 / DLG1 , BDH1 , LOC442100 / BDH1 , LOC440996 , KIAA0226 , FYTTD1 , LRCH3 , IQCG , IQCG / RPL35A , LMLN	3q29	197.535	199.25	1.7148	26	0.19	0	10	0.4	9.81254e-06	0.987339	WDR53 , NCBP2 , LOC152217 / BC062368 , FYTTD1	1
1124	KIAA1909 , LOC133957 , SDHA , PDCD6 / AHRR , LOC116349 / BC029796 , EXOC3 , SLC9A3 , AK000420 , CEP72 , TPPP / BRD9	5p15.33	0.2374	0.7153	0.4778	11	0.21	1	9	0.11	0.0108429	0.968329	LOC133957	0
1126	NA	5p15.33	0.7735	0.7857	0.0122	1	0.22	1	NA	NA	NA	NA	NA	2
1128	NA	5p15.33	0.8166	0.8167	0.0001	1	0.21	0	NA	NA	NA	NA	NA	2
1129	ZDHHC11	5p15.33	0.8167	0.8727	0.056	1	0.2	0	1	0	0.897572	0.897572	NA	0
1131	BRD9 , TRIP13 , NKD2 , SLC12A7 , ELOF1	5p15.33	0.9236	1.2388	0.3152	6	0.21	0	4	0.25	0.0217078	0.358623	BRD9	0
1132	SLC6A18 , TERT , CRR9 / AK126225 , LOC401169	5p15.33	1.2388	1.4459	0.2071	5	0.21	0	2	0.5	0.00316299	0.299018	CRR9 / AK126225	0
1133	SLC6A3 , AYTL2 / AK123603	5p15.33	1.4459	1.5164	0.0704	2	0.22	1	NA	NA	NA	NA	NA	2
1134	PDCD6 , MRPL36 , NDUFS6 , LOC389267 , IRX4 , IRX2 , LOC285577	5p15.33	1.5164	3.4704	1.954	8	0.21	0	4	0.5	0.00229739	0.241333	NDUFS6 , IRX4	0
1136	IRX1	5p15.33	3.6542	3.6543	0.0001	1	0.22	1	1	0	0.183738	0.183738	NA	0
1138	NA	5p15.33	3.664	3.664	0.0001	1	0.22	1	NA	NA	NA	NA	NA	0
1140	ADAMTS16 , AB023164 / KIAA0947 , FLJ33360 , TRG20 , SLC25A3 / FLJ25076 , NSUN2 / AL137737	5p15.32--5p15.31	4.4922	6.6585	2.1662	7	0.22	1	3	0.33	0.00828329	0.463817	NSUN2 / AL137737	0
1141	SRD5A1 , POLS , ADCY2 , LOC134121 , MGC5297 , MTRR	5p15.31--5p15.2	6.6585	8.6864	2.0279	7	0.22	1	4	0.5	0.0053418	0.72897	POLS , MGC5297	0
1142	NA	5p15.2	8.6864	8.8185	0.1321	1	0.22	1	NA	NA	NA	NA	NA	0
1144	SEMA5A	5p15.2	8.8385	9.1661	0.3276	2	0.22	1	1	0	0.5691	0.5691	NA	0
1145	SEMA5A	5p15.2	9.1661	9.2052	0.0391	1	0.21	0	1	0	0.5691	0.5691	NA	0
1147	SEMA5A	5p15.2	9.2104	9.25	0.0396	1	0.21	0	1	0	0.5691	0.5691	NA	1
1148	SEMA5A	5p15.2	9.25	9.2788	0.0288	1	0.2	0	1	0	0.697451	0.697451	NA	0
1149	SEMA5A	5p15.2	9.2788	9.2894	0.0106	1	0.21	0	1	0	0.5691	0.5691	NA	1
1150	SEMA5A	5p15.2	9.2894	9.3103	0.0209	1	0.22	1	1	0	0.588648	0.588648	NA	2
1152	SEMA5A	5p15.2	9.3188	9.3384	0.0196	1	0.22	1	1	0	0.588648	0.588648	NA	1
1154	SEMA5A , TAS2R1 , LOC285692	5p15.2	9.3396	9.9261	0.5866	4	0.22	1	1	0	0.588648	0.588648	NA	1
1155	LOC285692	5p15.2	9.9261	10.0947	0.1685	2	0.21	0	NA	NA	NA	NA	NA	1
1157	LOC389271 , LOC134145 , CCT5 , LOC134147 , MARCH6 / BC111494 , ROPN1L , LOC345711 , DAP	5p15.2	10.1107	10.7293	0.6185	9	0.21	0	6	0.5	0.00167761	0.333045	LOC134145 , CCT5 , ROPN1L	0
1158	DAP	5p15.2	10.7293	10.7293	0.0001	1	0.21	0	1	0	0.333045	0.333045	NA	0
1160	DAP / BC080565 , DAP	5p15.2	10.7331	10.8115	0.0784	2	0.2	0	1	0	0.371928	0.371928	NA	0
1162	CTNND2	5p15.2	11.0266	11.039	0.0124	1	0.21	1	NA	NA	NA	NA	NA	0
1164	CTNND2	5p15.2	11.0477	11.161	0.1133	1	0.21	1	NA	NA	NA	NA	NA	1
1165	CTNND2	5p15.2	11.161	11.3313	0.1703	1	0.2	0	NA	NA	NA	NA	NA	0
1166	CTNND2	5p15.2	11.3313	11.8714	0.5401	1	0.21	1	NA	NA	NA	NA	NA	1
1167	CTNND2	5p15.2	11.8714	11.8714	0.0001	1	0.22	1	NA	NA	NA	NA	NA	1
1168	DNAH5 , TRIO	5p15.2	11.8714	14.4831	2.6117	2	0.21	0	1	1	0.018935	0.018935	TRIO / AK124770	0
1170	TRIO	5p15.2	14.5486	14.6635	0.115	1	0.21	0	1	1	0.018935	0.018935	TRIO / AK124770	0
1171	FAM105A , FAM105B , ANKH / AF289590 , ANKH , FBXL7 , LOC441061 , ZNF622 , FLJ20152	5p15.2--5p15.1	14.6635	16.528	1.8645	9	0.21	0	3	0.33	0.0112845	0.925778	ZNF622	0
1172	NA	5p15.1	16.528	16.6786	0.1507	1	0.21	0	NA	NA	NA	NA	NA	0
1174	MYO10 , FLJ34047 , BASP1 , LOC441062 , CDH18 , MGC22265	5p15.1--5p14.3	16.7195	21.622	4.9025	7	0.21	0	2	0.5	0.0215611	0.352223	MYO10	0
1176	HSPD1 / CDH12 , PMCHL1 / HSPD1 / CDH12 , PRDM9	5p14.3--5p14.2	21.6524	23.5636	1.9112	4	0.22	1	1	0	0.133471	0.133471	NA	0
1177	AK092155 , CDH10 , LOC340107 , CDH9	5p14.2--5p14.1	23.5636	28.962	5.3984	5	0.21	0	2	0	0.449978	0.987814	NA	0
1178	LOC391773	5p14.1	28.962	28.962	0.0001	1	0.22	1	NA	NA	NA	NA	NA	1
1179	NA	5p14.1--5p13.3	28.962	30.0184	1.0564	1	0.21	0	1	0	0.150666	0.150666	NA	1
1180	CDH6	5p13.3	30.0184	31.2875	1.2691	1	0.2	0	1	0	0.628871	0.628871	NA	1
1181	CDH6	5p13.3	31.2875	31.3493	0.0618	1	0.2	0	NA	NA	NA	NA	NA	0
1182	RNASEN , RNASEN / AF130047 , FLJ11193 , PDZD2 / PDZK3 , GOLPH3 , AF090909 / GOLPH3 , MTMR12 , ZFR , SUB1 , NPR3 , FLJ14054	5p13.3	31.3493	33.4709	2.1216	12	0.2	0	6	0.17	0.000272686	0.670526	GOLPH3	0
1184	TARS	5p13.3	33.5037	33.5595	0.0558	1	0.2	0	1	1	0.0155119	0.0155119	TARS	0
1185	ADAMTS12	5p13.3	33.5595	33.7873	0.2279	2	0.2	1	NA	NA	NA	NA	NA	1
1186	RLN3R1	5p13.3	33.7873	34.0201	0.2328	1	0.2	0	1	0	0.0807803	0.0807803	NA	0
1187	SLC45A2 , AMACR , C1QTNF3 , RAI14 , FLJ25439 , RAD1 / BXDC2 , BXDC2 , DNAJA5	5p13.3--5p13.2	34.0201	34.9801	0.96	9	0.2	0	5	0.4	0.00577476	0.86472	AMACR , RAD1	0
1188	DNAJA5 , AGXT2 , PRLR , FLJ23577 , IL7R , CAPSL	5p13.2	34.9801	35.9459	0.9658	6	0.19	0	2	0.5	0.000955162	0.125732	FLJ23577	0
1189	UGT3A1 , UGT3A2 / UGT3A1 , LMBRD2 , SKP2	5p13.2	35.9459	36.2303	0.2844	4	0.19	0	1	0	0.928311	0.928311	NA	0
1190	FLJ30596 , FLJ25422	5p13.2	36.2303	36.3373	0.107	2	0.2	1	1	0	0.969617	0.969617	NA	1
1192	SLC1A3	5p13.2	36.6425	36.7047	0.0622	1	0.2	1	NA	NA	NA	NA	NA	2
1193	SLC1A3	5p13.2	36.7047	36.7048	0.0001	1	0.2	1	NA	NA	NA	NA	NA	2
1194	NIPBL , FLJ13231	5p13.2	36.7048	37.1576	0.4529	3	0.19	0	2	1	0.0353617	0.0402218	NIPBL , FLJ13231	0
1195	NA	5p13.2	37.1576	37.3233	0.1656	1	0.19	0	NA	NA	NA	NA	NA	0
1196	NUP155	5p13.2	37.3233	37.5505	0.2273	1	0.19	0	1	0	0.589956	0.589956	NA	0
1197	WDR70	5p13.2	37.5505	37.7629	0.2123	1	0.19	1	1	0	0.734143	0.734143	NA	1
1198	PDLIM2 , GDNF	5p13.2	37.7629	38.3183	0.5554	3	0.19	0	1	0	0.7954	0.7954	NA	0
1199	FLJ39155 , LIFR	5p13.2--5p13.1	38.3183	38.5134	0.1951	2	0.19	1	1	0	0.460422	0.460422	NA	1
1200	LIFR , OSMR , RICTOR , FYB , C9 , DAB2	5p13.1	38.5134	39.4982	0.9848	7	0.19	0	4	0	0.102731	0.732112	NA	0
1201	PTGER4 , OSRF , PRKAA1 , RPL37 / LOC440539 , CARD6 , C7 , FLJ40243 , C6 , PLCXD3 , OXCT1 , LOC285636 , FBXO4	5p13.1--5p12	39.4982	42.5191	3.021	13	0.18	0	7	0.14	0.0491637	0.851355	PLCXD3	0
1202	GHR	5p12	42.5191	42.5855	0.0664	1	0.19	1	1	0	0.0868457	0.0868457	NA	0
1203	GHR , SEPP1 , LOC389289 , LOC153684 , FLJ90723 , FLJ10246 / ZNF131 , ZNF131 , MGC42105 , HMGCS1 , CCL28 , FLJ21657 , FLJ32363	5p12	42.5855	43.5266	0.941	13	0.18	0	5	0.4	0.00023739	0.305989	ZNF131 , CCL28	0
1204	PAIP1 , NNT	5p12	43.5266	43.6387	0.1122	3	0.16	0	2	0.5	0.00374534	0.538555	PAIP1	0
1205	NNT	5p12	43.6387	43.6814	0.0427	1	0.16	0	1	0	0.456948	0.456948	NA	0
1206	NNT	5p12	43.6814	44.3387	0.6573	1	0.15	0	1	0	0.456948	0.456948	NA	0
1207	FGF10	5p12	44.3387	44.851	0.5123	2	0.15	0	1	0	0.15488	0.15488	NA	0
1208	MRPS30	5p12	44.851	44.8641	0.0131	2	0.15	0	1	0	0.15488	0.15488	NA	0
1209	HCN1	5p12	44.8641	45.2958	0.4317	1	0.15	0	1	0	0.620442	0.620442	NA	0
1211	HCN1	5p12	45.2985	45.2985	0.0001	1	0.13	0	1	0	0.61541	0.61541	NA	0
1213	EMB	5q11.1	49.7281	49.7281	0.0001	1	0.12	1	1	0	0.0888637	0.0888637	NA	0
1309	LOC133619 , AB219764 / LOC613212 , LOC389323 / LOC133926 , SLC12A2 , FBN2 , SLC27A6 , ISOC1 , ADAMTS19 , CSS3 , HINT1	5q23.2--5q31.1	126.915	130.569	3.6536	11	0.11	0	1	0	0.828204	0.828204	NA	1
1310	LOC90624 , CDC42SE2 , RAPGEF6 / KIAA1961 , KIAA1961 , ACSL6	5q31.1	130.569	131.4	0.8315	6	0.11	1	1	0	0.190353	0.190353	NA	1
1311	IL3 , CSF2 , P4HA2	5q31.1	131.4	131.556	0.1559	3	0.11	0	1	1	0.0353502	0.0353502	P4HA2	1
1312	P4HA2 , PDLIM4 , SLC22A4 / LOC553103 , LOC553103 / FLJ44796 , LOC441108 / LOC553103 , SLC22A5	5q31.1	131.556	131.848	0.2917	7	0.11	0	1	1	0.0399762	0.0399762	P4HA2	1
1313	IRF1	5q31.1	131.848	131.907	0.059	1	0.11	0	NA	NA	NA	NA	NA	1
1314	IL5 , RAD50	5q31.1	131.907	132.023	0.1164	2	0.11	0	7	0.86	3.3998e-05	0.0764116	RAD50 , RAD50 , RAD50 , RAD50 , RAD50 , RAD50	1
1315	IL13 , IL4	5q31.1	132.023	132.038	0.0144	2	0.12	1	1	0	0.724153	0.724153	NA	2
1316	KIF3A , Sep-08 , ANKRD43 , APXL2 , GDF9 , UQCRQ , LEAP-2 , AFF4 , ZCCHC10 , HSPA4 , FSTL4 , C5orf15	5q31.1	132.038	133.32	1.2826	13	0.11	0	3	0.67	0.000733191	0.690944	UQCRQ , C5orf15	1
1318	VDAC1	5q31.1	133.344	133.365	0.0203	1	0.11	0	NA	NA	NA	NA	NA	0
1319	VDAC1 , TCF7 / MGC13017 , SKP1A / MGC13017 , PPP2CA / MGC13017 , MGC13017 / PPP2CA , CDKL3 / MGC13017 , UBE2B / MGC13017 , MGC13017 , MGC13017 / CR591520 , LOC391833	5q31.1	133.365	133.803	0.4386	10	0.11	0	1	1	0.00121298	0.00121298	CDKL3 / MGC13017	0
1320	LOC391833 , PHF15	5q31.1	133.803	133.968	0.1646	3	0.11	0	NA	NA	NA	NA	NA	0
1321	SAR1B , SAR1B / SEC24A , CAMLG , DDX46 , FLJ37562 , C5orf14 , PCBD2 , CATSPER3 / PCBD2 , CATSPER3	5q31.1	133.968	134.375	0.4072	9	0.11	0	1	1	0.041814	0.041814	CAMLG	0
1324	NEUROG1 , CXCL14	5q31.1	134.899	134.935	0.0353	2	0.11	1	1	0	0.491333	0.491333	NA	0
1325	LOC340074 , AK126812 / LOC153328 , IL9 , FBXL21 , FBXL21 / LECT2 , KRT14 / TGFBI , AF071111 / DAMS , SMAD5	5q31.1--5q31.2	134.935	135.527	0.5924	8	0.11	1	1	0	0.419419	0.419419	NA	0
1328	HNRPA0 , NPY6R , MYOT , PKD2L2 , PKD2L2 / C5orf5 , WNT8A / BRD8 , NME5 / BRD8 , BRD8 / CR595657 , KIF20A , CDC23 , GFRA3 , CDC25C / FAM53C , FAM53C , JMJD1B , REEP2 , EGR1 , ETF1 , HSPA9B , CTNNA1 , LRRTM2 / CTNNA1 , SIL1 / CR603663 , MATR3 , PAIP2 , SLC23A1 / PAIP2	5q31.2	137.117	138.751	1.6341	25	0.11	0	7	0.29	0.00167793	0.672311	BRD8 / CR595657 , ETF1	0
1329	PACAP , LOC202051 / BC050563 , DNAJC18 , LOC340061 , UBE2D2 , CXXC5 / RPS2 , PSD2 , NRG2 , PURA , LOC492311 , ORF1-FL49 , PFDN1 , HBEGF , SLC4A9 , ANKHD1 , ANKHD1 / MASK-BP3	5q31.2--5q31.3	138.751	139.806	1.0542	17	0.11	1	9	0.56	0.000932715	0.643277	UBE2D2 , CXXC5 , ORF1-FL49 , PFDN1 , ANKHD1 / MASK-BP3	0
1331	ANKHD1 / MASK-BP3 , ANKHD1 / EIF4EBP3 / MASK-BP3 , SRA1 , APBB3 / SLC35A4 , SLC35A4 , CD14 / PRO1580 , PRO1580 , NDUFA2 / PRO1580 , IK , DND1 / WDR55 , HARS , HARSL , ZMAT2 , PCDHA6 / AK091409 / PCDHA5 , PCDHA6 , PCDHB1	5q31.3	139.897	140.456	0.5583	16	0.11	1	5	0.6	0.00623408	0.184494	ANKHD1 / MASK-BP3 , APBB3 / SLC35A4 , NDUFA2	0
1332	PCDHB2 , PCDHB3 , PCDHB4 , PCDHB5 , PCDHB6 , PCDHB17 , PCDHB7 , PCDHB8 , PCDHB16 , PCDHB9 , PCDHB10 , PCDHB11 , PCDHB12 , PCDHB13 , PCDHB14 , PCDHB18 , PCDHB15 , SLC25A2 , TAF7	5q31.3	140.456	140.679	0.2231	19	0.11	1	2	0	0.213438	0.436908	NA	0
1334	PCDHGC3	5q31.3	140.787	140.872	0.0847	1	0.11	0	NA	NA	NA	NA	NA	0
1335	DIAPH1 , HDAC3 , C5orf16 , FCHSD1	5q31.3	140.872	141.001	0.1293	4	0.11	0	NA	NA	NA	NA	NA	0
1336	CENTD3	5q31.3	141.001	141.208	0.2064	2	0.11	0	NA	NA	NA	NA	NA	0
1338	PCDH1 , KIAA0141 , PCDH12 , RNF14 , GNPDA1 / CR609510 , NDFIP1 , SPRY4 / CR605362 , SPRY4 , FGF1 , ARHGAP26	5q31.3	141.223	142.307	1.0835	11	0.11	0	NA	NA	NA	NA	NA	1
1341	NR3C1	5q31.3	142.64	142.64	0.0001	1	0.11	0	NA	NA	NA	NA	NA	1
1343	NR3C1 , HB-1 , YIPF5 , KCTD16 , MGC21644 , SH3RF2 , PLAC8L1 , LARS / AY513284 , POU4F3 , TCERG1 , PPP2R2B , STK32A , DPYSL3 , KIAA0555 / LOC153469 , SPINK1 , SCGB3A2 , MGC23985	5q31.3--5q33.1	142.654	147.484	4.8299	18	0.11	0	1	1	0.0293156	0.0293156	DPYSL3	0
1344	SPINK5 , SPINK6 , SPINK5L3 , SPINK7 , FBXO38 , HTR4 , ADRB2 , SH3TC2 , LOC255187 , ABLIM3 , FLJ36748 , GRPEL2 / COL14A1 , MGC3265 , IL17B	5q33.1	147.484	148.774	1.2899	15	0.11	0	NA	NA	NA	NA	NA	1
1345	LOC401212	5q33.1	148.774	148.774	0.0001	1	0.12	0	NA	NA	NA	NA	NA	1
1347	LOC401212 , CSNK1A1 , FLJ41603 , PPARGC1B , PDE6A , SLC26A2 , TIGD6 / KIAA0194 , KIAA0194 / CSF1R , CSF1R , PDGFRB	5q33.1	148.788	149.475	0.6864	10	0.12	0	3	0.33	0.00794996	0.241461	CSNK1A1	0
1348	CDX1 / BC096250 , CAMK2A / SLC6A7	5q33.1	149.475	149.569	0.0947	2	0.12	0	1	0	0.691564	0.691564	NA	0
1349	CAMK2A , ARSI / BC111002 , TCOF1 , CD74 , RPS14 , NDST1 , SYNPO	5q33.1	149.569	150.031	0.4621	7	0.12	0	1	0	0.691564	0.691564	NA	0
1350	MYOZ3 / AK056449 , RBM22 / ZNF300 , DCTN4 / ZNF300 , MST150 / ZNF300	5q33.1	150.031	150.156	0.1241	4	0.12	1	1	1	0.00627031	0.00627031	DCTN4 / ZNF300	1
1351	IRGM / ZNF300 , ZNF300 / IRGM , LOC134466 , GPX3 , TNIP1 , FLJ90650 / AK130077 / ANXA6	5q33.1	150.156	150.461	0.3053	6	0.12	0	1	1	0.00592126	0.00592126	DCTN4 / ZNF300	0
1352	CCDC69 , GM2A	5q33.1	150.461	150.629	0.168	2	0.11	0	NA	NA	NA	NA	NA	0
1353	SLC36A1 , FAT2 , PTPRG / SPARC , BBS4 / ATOX1 , G3BP	5q33.1	150.629	151.151	0.5217	6	0.11	0	NA	NA	NA	NA	NA	0
1354	G3BP , GLRA1	5q33.1	151.151	151.183	0.0318	2	0.12	1	NA	NA	NA	NA	NA	0
1356	NMUR2 , GRIA1 , C5orf3 , MFAP3	5q33.1--5q33.2	151.63	153.415	1.7845	5	0.12	1	2	0	0.0559276	0.233772	NA	0
1357	GALNT10 , FLJ38109 / GALNT10 , NS4ATP2 , HAND1 , LARP1 , C5orf4 , CNOT8	5q33.2	153.415	154.24	0.8256	8	0.11	0	1	0	0.301789	0.301789	NA	0
1359	SGCD , TIMD4 , HAVCR1 , HAVCR2 , CRSP9 , FAM71B , CYFIP2 / MGC27121 , CYFIP2 , CYFIP2 / AK172724 / ADAM19 , ICHTHYIN / ADAM19 , ADAM19 , SOX30	5q33.3	156.117	156.986	0.8688	12	0.11	0	NA	NA	NA	NA	NA	0
1360	ICF45 , LSM11 , ENTH / AK128594 , EBF , AF118062 / EBF , FLJ31951 , UBLCP1 , IL12B , LOC285626 , ADRA1B , RPS6 / ADRA1B , AK128840 / TTC1 , KIAA1935 / AK055921 , FABP6 , FLJ14166 , C1QTNF2	5q33.3	156.986	159.754	2.7683	17	0.11	0	2	0	0.129741	0.194502	NA	0
1361	LOC63920 , SLU7 , PTTG1 , LOC285628 , ATP10B , LOC285629 , GABRB2	5q33.3--5q34	159.754	160.65	0.8957	7	0.11	1	1	0	0.231173	0.231173	NA	0
1362	GABRB2 , GABRA6 , GABRA1 , GABRG2 , CCNG1	5q34	160.65	162.82	2.1696	5	0.11	0	NA	NA	NA	NA	NA	0
1363	ZNF418 / NUDCD2 , HMMR	5q34	162.82	162.835	0.0156	2	0.11	1	NA	NA	NA	NA	NA	1
1364	HMMR , MAT2B	5q34	162.835	162.873	0.038	2	0.11	0	NA	NA	NA	NA	NA	0
1366	UBE2M	5q34	166.525	166.525	0.0001	1	0.11	0	NA	NA	NA	NA	NA	0
1367	LOC134541 , ODZ2 , WWC1 , RARS , PANK3 , SLIT3 , FLJ20364 , DOCK2	5q34--5q35.1	166.525	169.241	2.716	9	0.11	0	NA	NA	NA	NA	NA	0
1368	DOCK2 , FOXI1	5q35.1	169.241	169.469	0.2281	2	0.11	1	NA	NA	NA	NA	NA	1
1369	LOC133874 , LCP2 , LOC257358 , KCNMB1 / KCNIP1 , KCNIP1 , GABRP , RANBP17 , TLX3 , FGF18 , FBXW11	5q35.1	169.469	171.403	1.9342	11	0.11	0	1	0	0.936099	0.936099	NA	0
1370	STK10	5q35.1	171.403	171.572	0.1685	1	0.11	0	NA	NA	NA	NA	NA	0
1371	DC-UbP , FLJ40453 , SH3PXD2B , LOC391849 , DKFZP761M1511 , DUSP1 , ERGIC1	5q35.1--5q35.2	171.572	172.277	0.7055	7	0.12	1	NA	NA	NA	NA	NA	0
1372	ERGIC1 , RPL26L1 , ATP6V0E , LOC153222 , BNIP1 / LNX2 , NKX2-5 , STC2 , LOC285593 , FAM44B , CPEB4 , LOC133491 , HMP19 , MSX2	5q35.2	172.277	174.723	2.4455	14	0.11	0	2	1	0.0124201	0.0181438	RPL26L1 , STC2	0
1373	DRD1 , SFXN1 / NAPRT1	5q35.2	174.723	175.042	0.3197	3	0.12	1	NA	NA	NA	NA	NA	0
1374	HRH2	5q35.2	175.042	175.238	0.1959	2	0.12	1	1	0	0.616181	0.616181	NA	0
1375	CPLX2 , LOC441117 , FLJ44216 , KIAA1191 , CD24 , HSPC111 , HIGD2A	5q35.2	175.238	175.757	0.5193	8	0.12	1	NA	NA	NA	NA	NA	0
1376	CLTB , UBXD8	5q35.2	175.757	175.887	0.1298	3	0.12	1	1	0	0.140484	0.140484	NA	0
1377	RNF44 , PCLKC , KIAA1893 , SNCB , LOC253314 , TSPAN17 , UNC5A , HK3 , RAP80 / CR609161 , ZNF346 , FGFR4 , NSD1 , RAB24 / NSD1 , PX19 / NSD1 / CR591452 / RAB24 , MXD3 / AK092842 / NSD1 / RAB24 / CR613684 , LMAN2	5q35.2--5q35.3	175.887	176.711	0.8235	16	0.12	1	NA	NA	NA	NA	NA	0
1378	RGS14 , SLC34A1 , F12 , GRK6 , PRR7 , DBN1 , PDLIM7 , DOK3 , DDX41 , FLJ10404 , TMED9 , B4GALT7	5q35.3	176.711	176.97	0.2588	12	0.11	0	NA	NA	NA	NA	NA	0
1379	LOC202181 , AK021623 / LOC202181 , NY-REN-7	5q35.3	176.97	177.083	0.1133	3	0.11	0	NA	NA	NA	NA	NA	0
1380	NY-REN-7 , THOC3	5q35.3	177.083	177.252	0.1688	3	0.12	1	NA	NA	NA	NA	NA	1
1382	PROP1 , LOC442146 , LOC442146 / BC101339 / BC101340 , N4BP3 , FLJ22318 , NOLA2 , GMCL1L , MGC15875 / HNRPAB , COL23A1 , CLK4 , ZNF354A , AACSL , ZNF354B , ZFP2 , FLJ31183 , ZNF454 , GRM6 , DKFZp686E2433 , ZNF354C , ADAMTS2 , LOC441120 , RUFY1 , HNRPH1 , CANX , MAML1 , MAML1 / AK022183 , MAML1 / LTC4S , MGAT4B , SQSTM1 / LOC51149 , LOC51149 / SQSTM1 , KIAA0676 , LOC153811 , RNF130 , RASGEF1C , MAP…	5q35.3	177.353	180.636	3.283	52	0.12	1	13	0.54	0.000192362	0.911826	FLJ22318 , NOLA2 , RUFY1 , MGAT4B , LOC51149 / SQSTM1 , KIAA0676 , TRIM52 / AK026811	0
1395	AK092393 / TFAP2A / CR601719 , MGC40222 , LOC401234 , GCNT2 , GCNT2 / COL6A3	6p24.3--6p24.2	10.5232	10.65	0.1268	5	0.11	0	NA	NA	NA	NA	NA	2
1396	GCNT2 , AK096781 , BC016820 , PAK1IP1 , TMEM14C	6p24.2	10.65	10.8391	0.1891	5	0.11	0	NA	NA	NA	NA	NA	2
1398	TMEM14B	6p24.2	10.8541	10.865	0.0108	2	0.12	0	1	1	0.0259386	0.0259386	TMEM14B	2
1400	MAK , GCM2	6p24.2	10.8726	11.0406	0.168	2	0.12	0	NA	NA	NA	NA	NA	2
1401	LOC221711 , ELOVL2 , LOC221710 / HERV-FRD , LOC221710 , NEDD9 , C6orf105 / LOC340184 , C6orf105	6p24.2--6p24.1	11.0406	11.8746	0.8339	8	0.12	0	NA	NA	NA	NA	NA	2
1403	HIVEP1 , EDN1	6p24.1	12.1167	12.4044	0.2877	3	0.13	1	1	0	0.668508	0.668508	NA	2
1404	EDN1	6p24.1	12.4044	12.4044	0.0001	1	0.13	1	1	0	0.811959	0.811959	NA	2
1406	PHACTR1	6p24.1	12.8675	13.3383	0.4708	1	0.13	0	NA	NA	NA	NA	NA	2
1407	PHACTR1 , TBC1D7 / AK091836 , TBC1D7 , LOC285812 , GFOD1 , C6orf114 / GFOD1 , SIRT5 , NOL7 , RANBP9 , C6orf79 , RNF182	6p24.1--6p23	13.3383	14.0872	0.749	11	0.13	0	3	0.33	0.00430867	0.183952	NOL7	2
1408	CD83	6p23	14.0872	14.3887	0.3015	1	0.13	0	NA	NA	NA	NA	NA	2
1409	NA	6p23	14.3887	15.3561	0.9674	1	0.13	0	NA	NA	NA	NA	NA	2
1410	JARID2	6p23	15.3561	15.4752	0.1192	1	0.14	0	1	0	0.281771	0.281771	NA	2
1411	JARID2 , DTNBP1 , MYLIP , GMPR , ATXN1	6p23--6p22.3	15.4752	16.472	0.9968	5	0.15	1	3	0	0.0995331	0.490685	NA	2
1413	ATXN1 , FLJ23152	6p22.3	16.538	17.2391	0.7011	3	0.15	1	NA	NA	NA	NA	NA	3
1414	RBM24	6p22.3	17.2391	17.4009	0.1618	1	0.14	0	NA	NA	NA	NA	NA	3
1416	CAP2	6p22.3	17.6098	17.6597	0.0499	1	0.15	0	NA	NA	NA	NA	NA	4
1417	CAP2 , FAM8A1 , NUP153 , KIF13A , TPMT	6p22.3	17.6597	18.3301	0.6704	6	0.15	0	1	1	0.000902136	0.000902136	NUP153	4
1418	AOF1 / AK091428 , DEK , IBRDC2	6p22.3	18.3301	19.9109	1.5807	4	0.16	0	2	0.5	2.36919e-05	0.6	DEK	4
1419	LOC442165 / ID4 , ID4 , OACT1 / AK131269 , AF116619 / E2F3 , E2F3 , CDKAL1	6p22.3	19.9109	20.8478	0.9369	7	0.16	1	3	0	0.66544	0.883493	NA	4
1420	CDKAL1 / PSMD12	6p22.3	20.8478	21.3086	0.4608	1	0.16	1	1	0	0.881394	0.881394	NA	4
1421	SOX4	6p22.3	21.3086	21.7046	0.3961	1	0.16	0	NA	NA	NA	NA	NA	4
1422	LOC401237 , PRL , HDGFL1	6p22.3	21.7046	22.6797	0.9751	3	0.15	0	1	0	0.261986	0.261986	NA	4
1424	VMP , DCDC2 , MRS2L , GPLD1 , ALDH5A1	6p22.2	24.2345	24.6449	0.4104	5	0.15	0	2	0.5	0.00292122	0.749401	MRS2L / GPLD1	4
1426	KIAA0319 , TTRAP	6p22.2	24.6553	24.7584	0.1031	2	0.15	0	NA	NA	NA	NA	NA	4
1428	THEM2 , C6orf62 , GMNN , C6orf32 , CMAH , LRRC16	6p22.2	24.776	25.4266	0.6506	7	0.15	0	3	0.33	0.000192523	0.554224	GMNN	4
1430	LRRC16	6p22.2	25.443	25.704	0.261	1	0.15	0	NA	NA	NA	NA	NA	4
1432	LRRC16 , SCGN , HIST1H2BA / SCGN	6p22.2	25.7144	25.8882	0.1738	3	0.15	0	1	0	0.615687	0.615687	NA	3
1433	SLC17A4 , SLC17A1	6p22.2	25.8882	25.928	0.0398	3	0.16	1	NA	NA	NA	NA	NA	3
1434	SLC17A3 , SLC17A2 , TRIM38 , HIST1H1A , HIST1H3A , HIST1H4A	6p22.2--6p22.1	25.928	26.1302	0.2022	6	0.15	0	3	0	0.172283	0.945465	NA	3
1436	HIST1H4B	6p22.1	26.1351	26.1352	0.0001	1	0.15	0	NA	NA	NA	NA	NA	3
1438	HIST1H3B , HIST1H2AB	6p22.1	26.1398	26.1414	0.0016	2	0.15	0	1	0	0.872043	0.872043	NA	3
1440	HIST1H2BB , HIST1H3C , HIST1H1C , HFE	6p22.1	26.1515	26.2047	0.0533	4	0.13	0	3	0.33	0.0399959	0.510333	HIST1H3C	2
1442	HIST1H4C , HIST1H1T , HIST1H2BC , HIST1H2AC , HIST1H1E , HIST1H2BD , HIST1H2BE , HIST1H4D , HIST1H3D / HIST1H2AD , HIST1H2BF , HIST1H4E , HIST1H2BG , HIST1H2AE , HIST1H3E , HIST1H1D , HIST1H4F , HIST1H4G , HIST1H3F , HIST1H2BH	6p22.1	26.2123	26.3603	0.148	19	0.13	0	6	0.17	0.0126824	0.94793	HIST1H2BE	2
1443	HIST1H3G	6p22.1	26.3603	26.3792	0.019	1	0.13	0	NA	NA	NA	NA	NA	2
1445	MGC12935 , HIST1H2BI , HIST1H4H , BTN3A2 , BTN2A2 , BTN3A1 , BTN2A3 , BTN3A3 , BTN2A1 , BTN1A1 , HMGN4	6p22.1	26.3808	26.6776	0.2968	12	0.13	0	4	0	0.053216	0.437062	NA	2
1447	ABT1	6p22.1	26.7072	26.7072	0.0001	1	0.13	0	NA	NA	NA	NA	NA	2
1448	NA	6p22.1	26.7072	26.7959	0.0887	1	0.13	0	NA	NA	NA	NA	NA	2
1449	SMA3 / GUSBL1	6p22.1	26.7959	26.954	0.1581	1	0.12	0	NA	NA	NA	NA	NA	1
1451	SMA3 / GUSBL1 , SMA3	6p22.1	26.9801	27.0392	0.0591	3	0.12	0	NA	NA	NA	NA	NA	1
1453	HIST1H2BJ , HIST1H2AG , HIST1H2BK , HIST1H2BK / HIST1H4I	6p22.1	27.099	27.2233	0.1242	5	0.13	0	3	0	0.108118	0.546313	NA	2
1454	HIST1H2AI / HIST1H2AH , PRSS16 / AK126160	6p22.1	27.2233	27.3308	0.1076	2	0.13	0	1	0	0.913987	0.913987	NA	2
1456	FKSG83 , ZNF204	6p22.1	27.401	27.4646	0.0636	2	0.13	0	NA	NA	NA	NA	NA	1
1457	LOC441136 , AK095259 , ZNF184	6p22.1	27.4646	27.5267	0.062	4	0.13	0	NA	NA	NA	NA	NA	1
1458	NA	6p22.1	27.5267	27.8836	0.357	1	0.13	0	1	0	0.569381	0.569381	NA	1
1459	HIST1H2BL , HIST1H2AI	6p22.1	27.8836	27.8844	0.0008	2	0.13	0	1	0	0.569381	0.569381	NA	1
1460	HIST1H3H , HIST1H2BM , HIST1H4J , HIST1H2AL / HIST1H2AK , HIST1H2BN , HIST1H2AL , HIST1H1B , HIST1H3I , HIST1H4L , HIST1H3J , HIST1H2AM , HIST1H2BO	6p22.1	27.8844	27.9692	0.0848	12	0.13	0	6	0.17	0.00983404	0.869829	HIST1H1B	1
1461	OR2B2 , ZNF165 , LOC221584 , ZNF435 / AK127889 , ZNF192 , LOC222701 , ZNF193 , ZNF307 , C6orf194 , ZNF187 , PGBD1 , ZNF323	6p22.1	27.9692	28.4019	0.4326	13	0.13	0	1	0	0.111697	0.111697	NA	1
1463	ZNF306 , ZNF96 , ZNF390 , GPX5 , ZNF452	6p22.1	28.4423	28.6671	0.2248	5	0.13	0	NA	NA	NA	NA	NA	1
1464	NA	6p22.1	28.6671	28.9357	0.2686	1	0.13	0	NA	NA	NA	NA	NA	2
1466	NA	6p22.1	29.1875	29.6287	0.4412	1	0.13	0	2	0	0.209254	0.484379	NA	1
1467	MOG	6p22.1	29.6287	29.867	0.2383	2	0.14	1	NA	NA	NA	NA	NA	2
1468	HCG4	6p22.1	29.867	29.8671	0.0001	1	0.15	1	NA	NA	NA	NA	NA	3
1469	HLA-G / CR613246	6p22.1--6p21.33	29.8671	29.9067	0.0396	1	0.14	0	1	0	0.354677	0.354677	NA	2
1470	HLA-G	6p21.33	29.9067	30.0201	0.1134	1	0.13	0	NA	NA	NA	NA	NA	1
1471	HLA-A , HLA-G , TRIM31	6p21.33	30.0201	30.3862	0.3661	4	0.13	0	1	0	0.0635013	0.0635013	NA	1
1473	NA	6p21.33	30.4024	30.6766	0.2741	1	0.13	0	1	1	0.024587	0.024587		1
1474	NA	6p21.33	30.6766	30.6955	0.0189	1	0.13	0	NA	NA	NA	NA	NA	1
1475	CDSN , HLA-C , HLA-B / CD63	6p21.33	30.6955	31.4703	0.7748	4	0.14	1	3	0.67	0.00806322	0.0634746	CD63 / HLA-C , HLA-B / CD63	1
1477	BC011600	6p21.33	31.4772	31.6343	0.1571	2	0.14	1	14	0.43	1.04144e-07	0.875212	BC011600 , BC011600 , BC011600 , BC011600 , BC011600 , BC011600	2
1478	BC011600	6p21.33	31.6343	31.6344	0.0001	1	0.14	1	14	0.43	1.04144e-07	0.875212	BC011600 , BC011600 , BC011600 , BC011600 , BC011600 , BC011600	2
1479	BC011600	6p21.33	31.6344	31.7934	0.1591	1	0.13	0	11	0.36	1.04144e-07	0.654417	BC011600 , BC011600 , BC011600 , BC011600	2
1481	BC011600	6p21.33--6p21.32	31.7945	31.9393	0.1448	1	0.13	0	11	0.36	1.04144e-07	0.654417	BC011600 , BC011600 , BC011600 , BC011600	1
1482	BC011600	6p21.32	31.9393	31.9605	0.0212	1	0.14	0	14	0.43	1.04144e-07	0.875212	BC011600 , BC011600 , BC011600 , BC011600 , BC011600 , BC011600	1
1483	BC011600	6p21.32	31.9605	32.0279	0.0675	1	0.14	0	14	0.43	1.04144e-07	0.875212	BC011600 , BC011600 , BC011600 , BC011600 , BC011600 , BC011600	1
1484	NA	6p21.32	32.0279	32.5205	0.4926	1	0.14	0	2	0.5	0.00264224	0.291643	BC011600	1
1485	HLA-DRA	6p21.32	32.5205	32.5205	0.0001	1	0.15	1	1	0	0.366237	0.366237	NA	2
1486	HLA-DRB1 / HLA-DRB5 / HLA-DRB2 , HLA-DRB1 / HLA-DRB2 , HLA-DQA1 / HLA-DRB1 , HLA-DOB	6p21.32	32.5205	32.922	0.4014	5	0.14	0	4	0.25	0.0325012	0.860232	HLA-DQA1	1
1487	NA	6p21.32	32.922	32.979	0.057	1	0.14	0	NA	NA	NA	NA	NA	1
1488	HLA-DOA , HLA-DPB1 , PHF1 , CUTA , ZBTB9 , BAK1 , ITPR3 / AK127468 , C6orf125 , IHPK3 , LEMD2 , MLN , LOC401254 , GRM4	6p21.32--6p21.31	32.979	34.1303	1.1514	14	0.13	0	2	0.5	0.000107804	0.523163	ITPR3 / AK127468	1
1490	HMGA1 , C6orf1 , NUDT3 , RPS10	6p21.31	34.3165	34.6108	0.2943	4	0.13	0	1	1	0.000236834	0.000236834	NUDT3	1
1491	PACSIN1 , SPDEF , C6orf106 , SNRPC , C6orf107 / TAF11 , TAF11 / C6orf107 , ANKS1A , TCP11 , SCUBE3 , ZNF76 , DEF6	6p21.31	34.6108	35.3737	0.7628	12	0.13	0	2	1	1.23536e-05	0.00631985	TAF11 / C6orf107 , ANKS1A	1
1493	PPARD , FANCE , RPL10A / ID2B / PTPRG , TEAD3 , TULP1 , FKBP5 , C6orf81 , CLPS , LHFPL5 , SRPK1	6p21.31	35.5032	35.9096	0.4064	10	0.12	0	2	0.5	7.09705e-06	0.849635	FANCE	1
1494	SLC26A8 , MAPK14	6p21.31	35.9096	36.1885	0.2789	3	0.12	0	NA	NA	NA	NA	NA	1
1495	MAPK13 , BRPF3 , PNPLA1	6p21.31	36.1885	36.3192	0.1307	3	0.11	0	NA	NA	NA	NA	NA	1
1497	PNPLA1 , ETV7	6p21.31	36.3842	36.4667	0.0826	2	0.11	0	NA	NA	NA	NA	NA	1
1498	PXT1 , C6orf69 / BTBD11	6p21.31	36.4667	36.5647	0.098	2	0.11	1	NA	NA	NA	NA	NA	2
1499	STK38	6p21.31	36.5647	36.6782	0.1135	1	0.11	0	NA	NA	NA	NA	NA	1
1500	SFRS3 , CDKN1A , CPNE5 , PPIL1 , PPIL1 / HMGA1 , C6orf89 , PI16 , MTCH1 / GPSM2 , FGD2 , PIM1 , C6orf128 , TBC1D22B	6p21.31--6p21.2	36.6782	37.4086	0.7304	13	0.11	0	1	0	0.465383	0.465383	NA	1
1501	RNF8 / AK126965 , AK126965 / KIAA0082 , C6orf129 / AK126965 , MDGA1 / AK126965 , MDGA1 , ZFAND3 , BTBD9 , BTBD9 / AK092662 , GLO1 , DNAH8 , GLP1R , C6orf64 / CR627244 , KCNK5 , KCNK17 , KCNK16 , KIF6 / BC098418 , DAAM2 / MOCS1 , MOCS1 / ACTR2 , DQ168992	6p21.2	37.4086	40.4584	3.0498	20	0.11	0	1	0	0.429766	0.429766	NA	1
1502	LRFN2 , UNC5CL	6p21.2--6p21.1	40.4584	41.14	0.6816	3	0.11	0	NA	NA	NA	NA	NA	1
1503	APOBEC2 , C6orf130 , NFYA , LOC221442 , TREM2 , TREML2 , TREML4 , TREM1 , NCR2 , MDFI , TFEB / AK095061 , PGC , FRS3 , C6orf49 , USP49	6p21.1	41.14	41.8745	0.7345	16	0.11	0	NA	NA	NA	NA	NA	1
1505	USP49 , TRFP , BYSL , CCND3 , TBN / LOC441149 / BC033728 , FLJ90086 , RNF125 , GUCA1A , GUCA1B , MRPS10 , TRERF1	6p21.1	41.9478	42.3044	0.3566	11	0.12	0	NA	NA	NA	NA	NA	1
1507	TRERF1 , TRERF1 / AY465895 , UBR2 , RDS , TBCC , KIAA0240 , FLJ38717 / KIAA0240 , RPL7L1 / LOC441150 , SMARCD2 / PTCRA , TNRC5 , GNMT , PEX6 , PPP2R5D , MEA1 , KLHDC3 , C6orf153 , CUL7 , MRPL2 , KLC4	6p21.1	42.31	43.1845	0.8745	20	0.12	0	NA	NA	NA	NA	NA	1
1508	PTK7	6p21.1	43.1845	43.2571	0.0726	1	0.12	1	NA	NA	NA	NA	NA	1
1509	SRF , PARC / AK128364	6p21.1	43.2571	43.3003	0.0432	2	0.12	1	NA	NA	NA	NA	NA	1
1511	C6orf108 , TTBK1	6p21.1	43.3015	43.3751	0.0736	2	0.12	0	NA	NA	NA	NA	NA	1
1512	SLC22A7 , ZNF318 , ABCC10 / EGFL9 , EGFL9 , TJAP1	6p21.1	43.3751	43.557	0.1819	5	0.12	0	1	0	0.746913	0.746913	NA	1
1514	TJAP1 , C6orf154 , YIPF3 / CR595236 , POLR1C , XPO5 / POLR1C / AK127513 , XPO5 , POLH , GTPBP2 , MAD2L1BP , C6orf206 , MRPS18A / CR611756 , VEGF , MGC45491	6p21.1	43.5811	44.1503	0.5692	14	0.12	0	NA	NA	NA	NA	NA	2
1515	MRPL14 , TMEM63B , CAPN11 , SLC29A1 , HSP90AB1 , SLC35B2 , NFKBIE , RP11-444E17.5 , MGC33600	6p21.1	44.1503	44.3855	0.2352	10	0.11	0	2	1	2.72553e-05	0.000380601	MRPL14 , SLC29A1	2
1516	AARSL , SPATS1	6p21.1	44.3855	44.5214	0.1359	2	0.12	0	NA	NA	NA	NA	NA	2
1517	CDC5L	6p21.1	44.5214	44.6288	0.1074	2	0.13	1	1	1	0.00283697	0.00283697	CDC5L	2
1519	SUPT3H	6p21.1	44.9055	44.9056	0.0001	1	0.12	0	NA	NA	NA	NA	NA	1
1521	RUNX2 / SUPT3H , RUNX2 , CLIC5	6p12.3	45.4044	45.9901	0.5856	4	0.13	1	NA	NA	NA	NA	NA	1
1522	ENPP4 , ENPP5	6p12.3	45.9901	46.2989	0.3089	2	0.12	0	1	0	0.581567	0.581567	NA	1
1523	DSCR1L1 , CYP39A1 , SLC25A27 , TDRD6 / CR936792 , PLA2G7 , LOC389394 , MEP1A , GPR116 , GPR110	6p12.3	46.2989	47.0847	0.7858	9	0.13	0	1	0	0.244651	0.244651	NA	1
1524	TNFRSF21 , CD2AP , GPR111	6p12.3	47.0847	47.793	0.7082	3	0.13	0	2	0	0.10727	0.191108	NA	1
1525	GPR115 , OPN5 , MUT , C6orf139 , C6orf141 , RHAG , CRISP2 , CRISP3 , PGK2 , CRISP1 , DEFB114 , TFAP2D	6p12.3	47.793	50.827	3.034	13	0.13	0	1	0	0.101592	0.101592	NA	1
1526	TFAP2B , FTHP1 , PKHD1 , IL17	6p12.3--6p12.2	50.827	52.2097	1.3827	4	0.13	0	1	0	0.937793	0.937793	NA	1
1527	IL17F , MCM3 , PAQR8 , EFHC1 , TRAM2 , LOC221362 , TMEM14A , GSTA1 , GSTA5 , AK056855 , GSTA3 / CR601508	6p12.2--6p12.1	52.2097	52.8786	0.669	11	0.14	1	4	0.25	2.70335e-05	0.83699	MCM3	2
1529	GSTA4 , ICK , FBXO9	6p12.1	52.895	53.0663	0.1713	4	0.14	1	2	0.5	0.0236122	0.217971	GSTA4	1
1530	GCM1 , ELOVL5 / NDUFA4 , ELOVL5 / NDUFA4 / BC074503 , GCLC , AK091177 / KBTBD1 , LRRC1 , C6orf142 , TINAG , C6orf143 , HCRTR2 , HMGCLL1	6p12.1	53.0663	55.4123	2.346	12	0.13	0	2	0	0.0975911	0.697945	NA	1
1531	BMP5	6p12.1	55.4123	56.0299	0.6175	1	0.13	0	NA	NA	NA	NA	NA	1
1532	COL21A1 / AF370383 , DST	6p12.1	56.0299	56.514	0.4842	2	0.13	0	NA	NA	NA	NA	NA	1
1533	DST , C6orf65 , KIAA1586 / ZNF451 , ZNF451	6p12.1	56.514	57.1422	0.6281	4	0.13	1	NA	NA	NA	NA	NA	1
1534	ZNF451	6p12.1	57.1422	57.1422	0.0001	1	0.13	1	NA	NA	NA	NA	NA	1
1536	BAG2 / LOC440917	6p12.1	57.1548	57.1549	0.0001	1	0.12	0	NA	NA	NA	NA	NA	1
1538	RAB23 , PRIM2A	6p12.1--6p11.2	57.1622	57.2987	0.1365	2	0.12	0	NA	NA	NA	NA	NA	1
1539	GUSBL2	6p11.2	57.2987	58.3436	1.0449	1	0.11	0	NA	NA	NA	NA	NA	1
1593	LIN28B , BVES , POPDC3 / AL137368 , AL137368 / POPDC3	6q21	105.636	105.724	0.0886	4	0.11	0	NA	NA	NA	NA	NA	1
1595	PREP , PRDM1 , ATG5	6q21	105.836	106.741	0.9047	3	0.11	0	1	1	2.09925e-05	2.09925e-05	ATG5	2
1597	ATG5	6q21	106.878	106.878	0.0001	1	0.11	0	1	1	2.09925e-05	2.09925e-05	ATG5	3
1599	AIM1	6q21	107.123	107.123	0.0001	1	0.11	1	1	1	5.09757e-08	5.09757e-08	AIM1	5
1601	RTN4IP1 , QRSL1 , LOC553137	6q21	107.143	107.342	0.1987	3	0.11	1	2	1	3.72826e-06	1.8245e-05	RTN4IP1 , QRSL1	4
1603	C6orf203	6q21	107.468	107.468	0.0001	1	0.11	0	NA	NA	NA	NA	NA	3
1715	LOC388572	7p22.3	0.0694	0.2907	0.2213	2	0.18	0	NA	NA	NA	NA	NA	0
1716	FAM20C , AK090626 , BC109246 / PDGFA / LOC441306 , PRKAR1B	7p22.3	0.2907	0.7731	0.4824	4	0.18	0	NA	NA	NA	NA	NA	0
1717	FLJ20397 , UNC84A , C7orf20 , CENTA1 , CYP2W1 , MGC11257 , MGC11257 / AK095012 / GPR146 , MGC11257 / GPR146 , GPR30 / MGC11257 , ZFAND2A , LOC442498 , MICAL-L2 / AY358755 , AB037861 / INT1 , MAFK	7p22.3	0.7731	1.5467	0.7736	14	0.18	0	3	0	0.566938	0.90785	NA	0
1719	MAFK , MGC9712 , MGC10911 , AB067495 / KIAA1908 , MAD1L1 , MAD1L1 / AK095485 / AK127048 , FTSJ2 , NUDT1 , SNX8	7p22.3--7p22.2	1.5473	2.2653	0.718	10	0.18	0	6	0.33	0.000381723	0.782844	MGC10911 , FTSJ2	0
1721	SNX8	7p22.2	2.2757	2.2758	0.0001	1	0.18	0	NA	NA	NA	NA	NA	0
1722	EIF3S9 , CHST12 , LFNG , C7orf27 , IQCE , TTYH3	7p22.2	2.2758	2.6692	0.3934	7	0.18	0	2	0	0.110769	0.292625	NA	0
1723	AMZ1 , GNA12 , CARD11 , LOC389457	7p22.2	2.6692	3.1534	0.4841	5	0.18	0	NA	NA	NA	NA	NA	0
1724	SDK1	7p22.2	3.1534	3.8711	0.7178	1	0.18	0	1	0	0.661775	0.661775	NA	0
1726	SDK1 , FOXK1	7p22.2--7p22.1	4.2721	4.7607	0.4886	3	0.18	1	1	0	0.661775	0.661775	NA	1
1728	FOXK1 , KIAA0415 , FLJ10324 , FLJ10324 / PAPOLB , MMD2 / LOC441191 / BC068459 , RBAK , LOC389458 , WIPI2 , SLC29A4 , KIAA1856 , KIAA1856 / TNRC18	7p22.1	4.7771	5.323	0.5459	12	0.18	0	2	0	0.0566558	0.297145	NA	0
1730	KIAA1856	7p22.1	5.3301	5.3816	0.0515	1	0.18	1	NA	NA	NA	NA	NA	1
1732	KIAA1856 , FBXL18 , LOC221946	7p22.1	5.3961	5.5306	0.1345	3	0.18	0	1	0	0.113045	0.113045	NA	0
1733	ACTB , FSCN1 , TRIAD3 , FLJ38969 , PMS2 , JTV1 , EIF2AK1 / JTV1	7p22.1	5.5306	6.0304	0.4998	7	0.18	0	5	0	0.0924793	0.743578	NA	0
1735	USP42 , PSCD3 , MGC12966	7p22.1	6.1611	6.4063	0.2452	3	0.18	0	3	0.33	0.00315547	0.387791	MGC12966	1
1736	RAC1 , LOC221955	7p22.1	6.4063	6.4692	0.0629	3	0.19	0	2	0.5	0.00356589	0.241165	KDELR2 / LOC221955 / BC071982	1
1737	KDELR2 / LOC221955 / BC071982 , LOC221955 / KDELR2 / BC071982 , AK000313 , ZDHHC4 , C7orf26 , DKFZp434J1015 / DKFZp547K054 , DKFZp547K054	7p22.1	6.4692	6.6968	0.2277	8	0.19	0	3	0.67	0.00356589	0.241165	KDELR2 / LOC221955 / BC071982 , ZDHHC4	1
1738	ZNF12 , LOC222967 / BC044242 , C7orf28B / C7orf28A	7p22.1	6.6968	6.8302	0.1333	4	0.2	1	2	0.5	0.00593057	0.0859943	ZNF12	1
1740	C1GALT1 , LOC285929	7p21.3	7.2445	7.6133	0.3688	3	0.2	1	1	0	0.733024	0.733024	NA	1
1741	FLJ20323 , RPA3	7p21.3	7.6133	7.6473	0.0341	2	0.2	1	2	0.5	0.00129977	0.128413	RPA3	1
1742	GLCCI1 , ICA1	7p21.3	7.6473	8.2689	0.6216	2	0.2	0	2	0.5	0.0328007	0.246031	GLCCI1	1
1743	NXPH1	7p21.3	8.2689	9.1401	0.8712	2	0.2	1	1	0	0.600116	0.600116	NA	1
1744	PER4 , MGC4859	7p21.3	9.1401	10.4567	1.3166	2	0.2	0	1	0	0.629615	0.629615	NA	1
1745	NDUFA4	7p21.3	10.4567	11.0578	0.6011	1	0.2	0	1	0	0.209493	0.209493	NA	1
1746	PHF14 , KIAA0960	7p21.3	11.0578	11.3915	0.3337	3	0.2	1	1	0	0.40135	0.40135	NA	1
1747	TMEM106B , AK027618 , AK075525 , SCIN , ARL4A	7p21.3	11.3915	12.6948	1.3033	5	0.2	0	1	0	0.147464	0.147464	NA	1
1749	ETV1 , DGKB , FLJ16237 , MEOX2 , LOC221814	7p21.2--7p21.1	13.9943	16.1408	2.1465	5	0.2	0	2	0	0.622872	0.832366	NA	2
1751	SOSTDC1 , ANKMY2 , BZW2 , TSPAN13 , AGR2 , BCMP11	7p21.1	16.2755	16.8667	0.5912	7	0.2	0	5	0.8	0.00203831	0.902759	BZW2 , TSPAN13 , AGR2 , BCMP11	2
1753	AHR , SNX13	7p21.1	17.2926	18.0066	0.714	3	0.2	0	1	0	0.223296	0.223296	NA	3
1754	PRPS1L1 , HDAC9 , TWIST1 , FERD3L , TWISTNB , MGC42090	7p21.1--7p15.3	18.0066	19.7317	1.7252	7	0.2	0	3	0	0.303965	0.947186	NA	3
1755	7A5 , ITGB8	7p15.3	19.7317	20.3593	0.6276	3	0.2	0	NA	NA	NA	NA	NA	3
1756	ITGB8	7p15.3	20.3593	20.3854	0.0261	1	0.19	0	NA	NA	NA	NA	NA	3
1757	ABCB5 / AY851364 , ABCB5 , SP8 , SP4	7p15.3	20.3854	21.4524	1.067	4	0.19	0	2	0	0.323008	0.717002	NA	3
1759	SP4	7p15.3	21.5176	21.5206	0.003	1	0.19	0	1	0	0.323008	0.323008	NA	4
1761	DNAH11 / CDCA7L , CDCA7L , RAPGEF5 , AL833195 , LOC401312	7p15.3	21.9072	22.7318	0.8247	5	0.19	0	3	0	0.369392	0.587609	NA	3
1762	BC027978 , IL6 , TOMM7 , DRCTNNB1A , KLHL7 , NUPL2 , GPNMB , C7orf30 , IGF2BP3 , BC026177 , TRA2A , LOC442517 , LOC90693 , MGC72075	7p15.3	22.7318	23.7083	0.9765	15	0.19	1	8	0	0.0857362	0.974084	NA	4
1764	STK31 , NPY , MPP6	7p15.3	23.7917	24.6567	0.8651	3	0.19	1	NA	NA	NA	NA	NA	3
1766	MPP6 , DFNA5 , OSBPL3 , CYCS , C7orf31 , C7orf9	7p15.3--7p15.2	24.6955	25.2329	0.5374	6	0.19	1	2	0.5	0.0112384	0.773183	CYCS	2
1768	NFE2L3 , HNRPA2B1 , CBX3	7p15.2	25.6641	26.2193	0.5551	4	0.19	1	11	0	0.0892588	0.528334	NA	3
1769	SNX10 , AK056484 / LOC442519 , D42038 , LOC285941 , SCAP2	7p15.2	26.2193	26.9052	0.686	6	0.19	0	2	0.5	0.0198219	0.347388	SNX10	3
1770	HOXA1	7p15.2	26.9052	27.0995	0.1943	1	0.18	0	NA	NA	NA	NA	NA	3
1772	HOXA2	7p15.2	27.1054	27.107	0.0016	2	0.18	0	NA	NA	NA	NA	NA	3
1774	HOXA3 , AK056230 / HOXA3 / HOXA4	7p15.2	27.1135	27.1281	0.0146	2	0.18	0	1	0	0.990684	0.990684	NA	2
1776	HOXA4 , HOXA5 , HOXA6 , HOXA9 , HOXA10 , HOXA11 , HOXA11S , HOXA13 , EVX1	7p15.2	27.1363	27.2514	0.1151	10	0.17	0	2	0	0.711126	0.767847	NA	2
1778	HIBADH , TAX1BP1 , JAZF1	7p15.2	27.4184	27.8371	0.4187	4	0.19	1	1	1	0.00279827	0.00279827	HIBADH	3
1779	CREB5 , KIAA0644 , CPVL , CPVL / CHN2 , CHN2	7p15.2--7p15.1	27.8371	29.5212	1.6841	6	0.19	0	2	0	0.427925	0.599849	NA	2
1780	LOC222171 , AK097033 , DPY19L2P1 , SCRN1 , FKBP14 , PLEKHA8	7p15.1	29.5212	30.1335	0.6122	7	0.19	1	2	0	0.22485	0.632142	NA	3
1781	Ells1 , ZNRF2 , DKFZp586I1420 , CARD4 , C7orf24 , LOC402253 / LOC401320 , LOC401320 / AK097240 / LOC402253 , GARS , CRHR2 , INMT , AQP1 , GHRHR , ADCYAP1R1	7p15.1	30.1335	31.1173	0.9838	14	0.19	0	3	0.33	0.047926	0.800658	GARS	3
1783	NEUROD6 , LOC223075 , C7orf16 , PDE1C	7p15.1--7p14.3	31.3443	31.8293	0.485	4	0.19	0	NA	NA	NA	NA	NA	2
1785	PDE1C , LSM5 , KIAA0241 / C1orf96 , KIAA0241 , DPY19L1P1 / KIAA0241	7p14.3	31.8635	32.6673	0.8039	5	0.19	0	3	1	0.00100393	0.0324224	LSM5 , KBTBD2 / KIAA0241 , NT5C3 / KIAA0241	2
1787	LOC402477 / LOC441211 / KIAA0241 / LOC441208 , LOC401321 / KIAA0241 , KBTBD2 / KIAA0241 , NT5C3 / KIAA0241 , RP9 , PTHB1 , AK000719 , BMPER	7p14.3	32.7359	34.1599	1.4239	9	0.19	0	4	0.5	0.00100393	0.94423	KBTBD2 / KIAA0241 , NT5C3 / KIAA0241	2
1789	GPR154 / AAA1	7p14.3	34.7349	34.735	0.0001	1	0.19	0	1	0	0.77458	0.77458	NA	2
1790	DPY19L1 / DQ287932 , DPY19L2P1 , TBX20	7p14.3	34.735	35.382	0.647	3	0.18	0	NA	NA	NA	NA	NA	2
1791	LOC401324 , FLJ22313 , LOC442530 , SEPT7 / CR623918	7p14.3--7p14.2	35.382	35.8825	0.5006	5	0.18	1	NA	NA	NA	NA	NA	2
1793	SEPT7 / CR623918 , KIAA1706	7p14.2	35.9105	36.2485	0.338	2	0.18	1	NA	NA	NA	NA	NA	2
1794	KIAA1706 , KIAA0895 , ANLN , AOAH , ELMO1 , GPR141 , TXNDC3 , SFRP4 , EPDR1 , STARD3NL , TARP / TRGC2 / TRGV9 / BC072396 / LOC442535 , LOC442534 , AMPH , VPS41 / PPFIA2 , POU6F2 , C7orf36 , AK096857 , RALA , LOC349114 , CDC2L5 , C7orf11 , C7orf10	7p14.2--7p14.1	36.2485	41.1396	4.8911	23	0.18	0	11	0.36	0.00211928	0.994188	AMPH , VPS41 / PPFIA2 , RALA , C7orf11	2
1796	INHBA , LOC285954 , GLI3 , C7orf25 / CR603345 , PSMA2 , MRPL32 , HECW1 / AK093262 , HECW1 , STK17A / AF221846	7p14.1--7p13	41.6913	43.5978	1.9065	10	0.17	0	3	0.33	0.00506432	0.189582	C7orf25	0
1797	STK17A / FLJ10803 , FLJ10803	7p13	43.5978	43.6345	0.0367	2	0.16	0	NA	NA	NA	NA	NA	0
1798	FLJ10803 / RSPO4 / WDFY3 , BLVRA , MRPS24 , URG4	7p13	43.6345	43.9058	0.2713	4	0.16	0	2	0.5	0.00180527	0.0697523	BLVRA	0
1799	URG4 , UBE2D4 / MGC13098	7p13	43.9058	43.9594	0.0536	2	0.16	0	2	0	0.095088	0.351346	NA	0
1801	WBSCR19 / MGC13098	7p13	44.015	44.0151	0.0001	1	0.15	1	1	0	0.235439	0.235439	NA	1
1803	MGC13098	7p13	44.0208	44.0209	0.0001	1	0.15	0	1	0	0.235439	0.235439	NA	1
1804	FLJ21767 , DBNL , PGAM2	7p13	44.0209	44.0776	0.0566	3	0.14	0	NA	NA	NA	NA	NA	0
1805	NA	7p13	44.0776	44.0776	0.0001	1	0.14	0	NA	NA	NA	NA	NA	0
1806	POLM , AEBP1	7p13	44.0776	44.122	0.0443	2	0.13	0	NA	NA	NA	NA	NA	0
1807	POLD2 , MYL7 , GCK , YKT6 , CAMK2B , NUDCD3 / NFATC2	7p13	44.122	44.3904	0.2685	7	0.13	0	4	0.25	0.015885	0.656549	NUDCD3 / NFATC2	0
1808	NUDCD3 / NFATC2 , NUDCD3 , NPC1L1 , DDX56 , OGDH , DKFZp761I2123 , PPIA / LOC388817 , H2AFV	7p13	44.3904	44.8906	0.5002	8	0.13	0	4	0.5	0.0064568	0.229682	NUDCD3 / NFATC2 , H2AFV	0
1809	PURB , LOC285957 , MYO1G , LOC285958 , CCM2 , AK096229 , KIAA0363	7p13	44.8906	45.0866	0.196	7	0.13	0	1	0	0.286966	0.286966	NA	0
1810	TBRG4 , RAMP3 , ADCY1	7p13	45.0866	45.7255	0.6388	3	0.13	0	NA	NA	NA	NA	NA	0
1811	LOC441220 / LOC441230 , IGFBP1	7p13	45.7255	45.8967	0.1713	2	0.13	0	NA	NA	NA	NA	NA	0
1812	IGFBP3 , EPS15L2 , TNS3	7p13--7p12.3	45.8967	47.5263	1.6296	4	0.13	0	NA	NA	NA	NA	NA	0
1813	BC007354 , PKD1L1 / FLJ21075 , HUS1 , SUNC1 , LOC136288 , UPP1 , ABCA13 , CDC14C , ZPBP , ZNFN1A1 / LOC389490 , FIGNL1 , DDC , AJ310724 / AK057400 / DDC , GRB10 , COBL	7p12.3--7p11.2	47.5263	54.606	7.0797	16	0.12	0	NA	NA	NA	NA	NA	0
1814	LOC285878 / MGC33530	7p11.2	54.606	54.6114	0.0054	1	0.13	0	1	0	0.0656759	0.0656759	NA	1
1815	SEC61G	7p11.2	54.6114	54.7944	0.183	2	0.13	0	NA	NA	NA	NA	NA	1
1817	EGFR	7p11.2	55.063	55.2463	0.1833	1	0.13	0	NA	NA	NA	NA	NA	1
1819	LANCL2 , ECOP , FKBP9L	7p11.2	55.4665	55.718	0.2515	4	0.13	0	1	0	0.217489	0.217489	NA	0
1821	PSPHL , ZNF713 , MRPS17 / ZNF713	7p11.2	55.8086	55.9884	0.1798	3	0.13	0	1	0	0.638685	0.638685	NA	1
1823	GBAS	7p11.2	56.029	56.0548	0.0259	1	0.13	0	NA	NA	NA	NA	NA	0
1824	PSPH , CCT6A , SUMF2 , PHKG1 , CHCHD2	7p11.2	56.0548	56.137	0.0822	5	0.13	1	4	0.5	0.0405732	0.549422	CCT6A , SUMF2 / PHKG1	0
1825	LOC402506	7p11.2	56.137	56.5699	0.4328	2	0.13	1	NA	NA	NA	NA	NA	0
1827	LOC442555	7p11.1	57.4766	57.7027	0.2261	2	0.12	0	NA	NA	NA	NA	NA	0
1828	NA	7p11.1--7q11.21	57.7027	61.4517	3.749	1	0.12	0	NA	NA	NA	NA	NA	0
1830	AK128835 / LOC401351 , BC033982	7q11.21	62.4942	62.9411	0.4469	3	0.12	0	NA	NA	NA	NA	NA	0
1831	NA	7q11.21	62.9411	63.0157	0.0746	1	0.13	1	NA	NA	NA	NA	NA	0
1832	GABPA , ZNF679 , LOC442699	7q11.21	63.0157	63.4234	0.4077	4	0.13	1	NA	NA	NA	NA	NA	0
1833	LOC442699 , ZNF680 , ZNF588	7q11.21	63.4234	63.7883	0.3649	4	0.12	0	1	1	0.00136604	0.00136604	ZNF588	0
1834	ZNF138 , ZNF273 , ZNF117 , ZNF92 / LOC401363 / LOC441242 , LOC401363 / LOC441242 , LOC401363 / LOC402530 / LOC441242 , LOC402530 / LOC401363 / LOC441242	7q11.21	63.7883	64.8248	1.0365	8	0.12	0	1	1	0.0076928	0.0076928	ZNF138	0
1835	LOC441244 / LOC401363 / LOC441242 , AL136837 , VKORC1L1	7q11.21	64.8248	65.0605	0.2357	3	0.11	0	NA	NA	NA	NA	NA	0
1836	VKORC1L1 , GUSB , ASL	7q11.21	65.0605	65.2547	0.1942	3	0.12	0	1	0	0.101473	0.101473	NA	0
1837	RCP9 , TPST1 , LOC285908 / LOC402671 , LOC402671 , LOC346329 , LOC493754 , LOC493754 / LOC441245 , KCTD7	7q11.21	65.2547	65.7634	0.5087	9	0.12	0	1	1	0.0286384	0.0286384	TPST1	0
1839	RABGEF1 , FLJ10099 , SBDS , RSAFD1 , RSAFD1 / C9orf64	7q11.21--7q11.22	65.8014	66.3403	0.539	6	0.12	0	1	0	0.45031	0.45031	NA	0
1840	RSAFD1 / LOC442573 , FLJ13195	7q11.22	66.3403	66.4424	0.102	2	0.14	0	NA	NA	NA	NA	NA	0
1841	NA	7q11.22	66.4424	67.1592	0.7169	1	0.15	0	NA	NA	NA	NA	NA	0
1842	AUTS2	7q11.22	67.1592	70.5263	3.367	2	0.16	1	1	0	0.131852	0.131852	NA	0
1843	WBSCR17	7q11.22	70.5263	70.8165	0.2902	1	0.16	1	NA	NA	NA	NA	NA	0
1845	CALN1	7q11.22	70.886	70.9394	0.0534	1	0.16	1	NA	NA	NA	NA	NA	1
1847	CALN1	7q11.22	71.3142	71.6628	0.3486	1	0.16	0	NA	NA	NA	NA	NA	1
1848	SBDSP	7q11.22--7q11.23	71.6628	72.0583	0.3955	2	0.16	0	NA	NA	NA	NA	NA	1
1849	NSUN5C , NSUN5 / FKBP6 / NSUN5C , FKBP6 / TRIM50A	7q11.23	72.0583	72.3646	0.3063	3	0.16	1	NA	NA	NA	NA	NA	2
1850	FZD9 , BAZ1B , BCL7B	7q11.23	72.3646	72.6224	0.2578	3	0.16	0	1	0	0.472835	0.472835	NA	1
1851	TBL2 , MLXIPL , VPS37D / BC064621 , WBSCR18 , WBSCR22 / CR603690	7q11.23	72.6224	72.739	0.1166	5	0.16	0	3	1	0.00903623	0.048647	TBL2 , WBSCR18 , WBSCR22 / STX1A	1
1853	WBSCR22 / STX1A , ABHD11 , CLDN3 , CLDN4 , CLDN4 / FAM35A , WBSCR27 , WBSCR28 , ELN , LIMK1 , WBSCR1 , LAT2 , RFC2 , CYLN2 , GTF2IRD1 / WBSCR23 / LOC442582	7q11.23	72.7516	73.5865	0.8349	14	0.16	0	6	0.67	0.000506773	0.422084	WBSCR22 / STX1A , CLDN3 , LIMK1 , RFC2	0
1855	GTF2IRD1 / LOC442582 , GTF2I / LOC442582	7q11.23	73.6547	73.8358	0.1811	2	0.16	0	NA	NA	NA	NA	NA	1
1856	NCF1 / LOC442582 , LOC442582 , WBSCR16	7q11.23	73.8358	74.115	0.2792	3	0.16	0	2	1	0.00292124	0.0300294	WBSCR16 , WBSCR16	2
1858	GTF2IRD2 / GTF2IRD2B / BC061590 , GTF2IRD2 / GTF2IRD2B , NCF1 / GTF2IP1 , GTF2IP1 / DKFZP434A0131 , PMS2L2 , PMS2L2 / POM121 / PMS2L5	7q11.23	74.1662	74.8228	0.6566	6	0.17	1	1	1	0.0058963	0.0058963	GTF2IP1 / DKFZP434A0131	3
1860	DKFZP434A0131 / LOC442582 / LOC442578 , DKFZP434A0131 / LOC442582 , LOC442582 / FKBP6 / BC070189 / TRIM50C / LOC541473 , TRIM50B / TRIM50C / LOC442582 , NSUN5C / NSUN5B / LOC442582	7q11.23	74.8347	74.8822	0.0475	5	0.17	1	1	1	0.0058963	0.0058963	GTF2IP1 / DKFZP434A0131	3
1861	AK127026 / LOC340318 / LOC442582 / LOC441253	7q11.23	74.8822	74.8846	0.0024	1	0.16	0	NA	NA	NA	NA	NA	3
1862	LOC442582 / LOC340318	7q11.23	74.8846	74.9102	0.0256	1	0.15	0	NA	NA	NA	NA	NA	1
1863	LOC442582 / HIP1	7q11.23	74.9102	75.0034	0.0932	1	0.14	0	NA	NA	NA	NA	NA	1
1864	CCL26 / LOC442582 , CCL24 / LOC442582 , RHBDD2 / LOC442582 / CR611490 , POR , TMPIT , STYXL1 , STYXL1 / AK096974	7q11.23	75.0034	75.5123	0.5089	7	0.13	0	1	1	0.000283498	0.000283498	POR	1
1865	STYXL1 , MDH2 , FLJ37078 , HSPB1	7q11.23	75.5123	75.7702	0.2579	5	0.13	0	2	1	0.00129056	0.0368769	MDH2 , HSPB1	1
1867	GLT1D1	7q11.23	75.7745	75.7957	0.0212	1	0.12	0	NA	NA	NA	NA	NA	1
1868	YWHAG , SRCRB4D , ZP3	7q11.23	75.7957	75.9009	0.1051	3	0.12	0	1	0	0.670879	0.670879	NA	1
1870	DTX2	7q11.23	75.9726	75.9727	0.0001	1	0.13	0	NA	NA	NA	NA	NA	1
1872	UPK3B / DTX2	7q11.23	75.9812	75.9813	0.0001	1	0.13	0	NA	NA	NA	NA	NA	1
1873	DTX2 / BC078169 , POMZP3 / DTX2 / BC078169	7q11.23	75.9813	76.0943	0.113	2	0.13	0	NA	NA	NA	NA	NA	1
1875	DTX2	7q11.23	76.1048	76.1049	0.0001	1	0.13	0	NA	NA	NA	NA	NA	1
1877	KIAA1505	7q11.23	76.4792	76.4922	0.0131	1	0.14	0	1	0	0.864943	0.864943	NA	2
1878	LOC389517	7q11.23	76.4922	76.5072	0.015	1	0.15	1	NA	NA	NA	NA	NA	2
1879	NA	7q11.23	76.5072	76.5073	0.0001	1	0.15	1	NA	NA	NA	NA	NA	2
1881	NA	7q11.23	76.5583	76.5583	0.0001	1	0.15	0	NA	NA	NA	NA	NA	1
1883	NA	7q11.23	76.5704	76.5705	0.0001	1	0.16	1	NA	NA	NA	NA	NA	1
1884	KIAA1505 / FGL2 , KIAA1505 , LOC54103 , PTPN12	7q11.23	76.5705	77.1059	0.5354	4	0.16	0	2	0	0.125619	0.549807	NA	1
1885	RSBN1L	7q11.23	77.1059	77.2405	0.1346	1	0.15	0	NA	NA	NA	NA	NA	1
1886	RSBN1L , TMEM60 , PHTF2	7q11.23--7q21.11	77.2405	77.4237	0.1832	3	0.15	0	NA	NA	NA	NA	NA	1
1887	MAGI2 , MAGI2 / MGC34774 , LOC402560	7q21.11	77.4237	78.93	1.5063	3	0.15	0	1	0	0.138932	0.138932	NA	1
1889	GNAI1 , CD36 , SEMA3C , HGF , CACNA2D1 , PCLO , SEMA3E , SEMA3A	7q21.11	79.5578	83.5774	4.0197	9	0.15	0	3	0	0.179618	0.85041	NA	1
1890	SEMA3A , SEMA3D , GRM3	7q21.11--7q21.12	83.5774	86.3178	2.7404	3	0.15	0	NA	NA	NA	NA	NA	1
1891	KIAA1324L	7q21.12	86.3178	86.5781	0.2603	1	0.15	0	NA	NA	NA	NA	NA	1
1892	LOC402563	7q21.12	86.5781	86.5782	0.0001	1	0.16	0	NA	NA	NA	NA	NA	2
1894	LOC402563 , DMTF1 , C7orf23 , TP53AP1 , CROT , ABCB4 , ABCB1 , ABCB1 / RPIB9 , MCFP , DBF4 , ADAM22 , SRI , STEAP4 , FLJ32110 / MGC26647 , FLJ32110	7q21.12--7q21.13	86.6189	88.265	1.6462	16	0.16	1	15	0.33	0.0109066	0.89613	TP53AP1 , DBF4 , DBF4 , DBF4 , DBF4	2
1896	FLJ32110	7q21.13	88.8016	88.8016	0.0001	1	0.16	0	NA	NA	NA	NA	NA	1
1897	LOC554208	7q21.13	88.8016	89.587	0.7853	1	0.16	0	NA	NA	NA	NA	NA	1
1899	STEAP1 , STEAP2 , FLJ21062 , DKFZP686A10121 , CLDN12 , PFTK1 , FZD1 , MTERF	7q21.13--7q21.2	89.6319	91.3412	1.7093	9	0.16	0	5	0.4	0.000378544	0.637117	FLJ21062 , DKFZP686A10121	0
1901	AKAP9 , CYP51A1 , LOC613126 , KRIT1 , ANKIB1 / AK001179 , GATAD1 , PEX1 , DKFZP564O0523 , MGC16142 , CPM / MGC40405 / ZSWIM6 , CDK6	7q21.2	91.5746	92.3844	0.8098	12	0.17	1	4	0	0.0936194	0.99661	NA	1
1902	NA	7q21.2	92.3844	92.3844	0.0001	1	0.17	1	NA	NA	NA	NA	NA	1
1904	SAMD9	7q21.2	92.5676	92.5676	0.0001	1	0.16	0	1	0	0.129047	0.129047	NA	0
1906	SAMD9L , LOC253012	7q21.2--7q21.3	92.5988	92.6827	0.084	2	0.16	0	1	0	0.101412	0.101412	NA	0
1907	FLJ20097 , CALCR , GNGT1	7q21.3	92.6827	93.278	0.5952	3	0.15	0	2	0	0.188276	0.27678	NA	0
1908	TFPI2 / GLG1 / GNGT1 , GNGT1 , GNG11 , BET1 , COL1A2 , NBLA04196 , SGCE / CR622102 , PEG10 / BC050659 , PEG10 , PPP1R9A , PON1 , PON3 , PON2 , ASB4 , PDK4	7q21.3	93.278	95.0527	1.7748	16	0.15	0	5	0.2	0.0115146	0.52047	PEG10	0
1909	NA	7q21.3	95.0527	95.2062	0.1535	1	0.15	0	NA	NA	NA	NA	NA	0
1911	DYNC1I1 , SLC25A13 , SHFM1 , FLJ34048 / SNTA1	7q21.3	95.5654	96.4344	0.8691	5	0.15	1	1	0	0.563941	0.563941	NA	0
1912	DLX6 / SNTA1	7q21.3	96.4344	96.4895	0.0551	1	0.15	0	1	0	0.563941	0.563941	NA	0
1913	DLX5 , ACN9 , TAC1	7q21.3	96.4895	97.2	0.7104	3	0.15	1	2	0	0.40131	0.828205	NA	1
1914	ASNS	7q21.3	97.2	97.3262	0.1262	1	0.14	0	NA	NA	NA	NA	NA	0
1915	KIAA0484 , OCM , DKFZP434B0335 , BRI3 , BAIAP2L1 / AK054626 , BAIAP2L1	7q21.3--7q22.1	97.3262	98.097	0.7709	7	0.12	0	NA	NA	NA	NA	NA	0
1916	NPTX2 , TMEM130 , TRRAP , SMURF1 / AK001533 , SMURF1	7q22.1	98.097	98.7335	0.6364	6	0.13	0	NA	NA	NA	NA	NA	1
1917	MYH16 , ARPC1A	7q22.1	98.7335	98.794	0.0605	2	0.13	1	NA	NA	NA	NA	NA	2
1918	ARPC1B , PDAP1 , G10 , PTCD1 , CPSF4 , ATP5J2 / ARMC2	7q22.1	98.794	98.8957	0.1017	6	0.13	0	3	0.33	0.00190327	0.435846	PTCD1 / G10	1
1920	LOC285989 , ZNF394 / BC062588 , ZFP95 , DKFZp727G131	7q22.1	98.9193	98.9838	0.0645	4	0.13	0	2	0	0.0614428	0.0765189	NA	2
1922	ZNF655 , ZNF498 , CYP3A5 / ZNF498	7q22.1	99	99.0838	0.0838	3	0.12	0	2	0.5	0.0478634	0.229191	CYP3A7 / CYP3A5 / ZNF498	1
1924	CYP3A7 / CYP3A5 / ZNF498 , CYP3A5 / CYP3A4 , CYP3A43 , TRIM4 , AZGP1	7q22.1	99.1408	99.4039	0.2631	6	0.12	0	6	0.33	0.005418	0.229191	CYP3A7 / CYP3A5 / ZNF498 , TRIM4	1
1925	AZGP1 , LOC401393 , ZKSCAN1 , ZNF38 / ZNF3 , ZNF3 / ZFP37 , COPS6	7q22.1	99.4039	99.525	0.121	6	0.13	1	5	0.2	0.00311759	0.826766	COPS6	1
1927	MCM7 / RGS12	7q22.1	99.5293	99.5314	0.0021	1	0.12	0	1	0	0.0738391	0.0738391	NA	0
1928	MCM7 / RGS12 , AP4M1 / MCM7	7q22.1	99.5314	99.5373	0.0059	2	0.13	1	1	0	0.0634041	0.0634041	NA	1
1929	AP4M1 / TAF6 , MGC40499 , LOC255374 , LOC389541	7q22.1	99.5373	99.5922	0.0549	4	0.12	0	NA	NA	NA	NA	NA	0
1930	FLJ10925 , GAL3ST4 , GPC2 , MGC2463 / GATS / STAG3	7q22.1	99.5922	99.6448	0.0526	4	0.12	0	NA	NA	NA	NA	NA	0
1932	MGC2463 / GATS / BC100779 , MGC2463	7q22.1	99.647	99.657	0.01	2	0.12	0	NA	NA	NA	NA	NA	0
1934	MGC2463 / GATS , PMS2L1 / HRBL / MGC2463 , HRBL / PILRB , HRBL / PILRA , HRBL / ZCWPW1 , HRBL / BCDIN3 , HRBL / MGC22793 , HRBL / LOC402573 , HRBL / TSC22D4 , HRBL / FLJ37538 , HRBL , LRCH4 , FBXO24 / PCOLCE , PCOLCE / FBXO24 , PCOLCE , MOSPD3 , TFR2 , ACTL6B	7q22.1	99.6955	100.103	0.408	19	0.12	0	2	0.5	0.00568312	0.17249	HRBL / MGC22793	0
1936	GNB2 , PERQ1	7q22.1	100.112	100.117	0.0047	2	0.11	0	NA	NA	NA	NA	NA	0
1938	POP7 , EPO , ZAN , EPHB4 / VGF , SLC12A9 / VGF , ARS2 / VGF , ACHE / VGF , MUC3B / AK096803 / VGF	7q22.1	100.142	100.397	0.2557	8	0.12	0	3	0.33	0.0265044	0.874106	POP7	0
1939	MUC3B / AK096803 / VGF	7q22.1	100.397	100.432	0.0348	1	0.12	0	2	0	0.188609	0.874106	NA	0
1940	MUC12 / VGF / SERPINE1	7q22.1	100.432	100.432	0.0001	1	0.12	0	2	0	0.188609	0.874106	NA	0
1941	MUC12 / VGF / SERPINE1 , MUC17 / VGF / SERPINE1	7q22.1	100.432	100.465	0.0323	2	0.12	0	2	0	0.188609	0.874106	NA	0
1942	MUC17 / VGF / SERPINE1 , TRIM56 / VGF / SERPINE1 , VGF / SERPINE1 , AP1S1 / VGF , VGF , FLJ39237	7q22.1	100.465	100.631	0.1663	6	0.12	0	2	0	0.188609	0.874106	NA	0
1943	MOGAT3 / BC100955 , PLOD3 , ZNHIT1	7q22.1	100.631	100.662	0.0313	3	0.12	0	1	0	0.118039	0.118039	NA	0
1944	CLDN15 , FIS1	7q22.1	100.662	100.67	0.0075	2	0.12	0	NA	NA	NA	NA	NA	0
1945	RABL5	7q22.1	100.67	100.745	0.0754	2	0.12	0	1	1	0.000510048	0.000510048	RABL5	0
1947	EMID2 , MYLC2PL , CUTL1	7q22.1	100.879	101.266	0.3868	4	0.12	1	NA	NA	NA	NA	NA	0
1949	CUTL1 , CUTL1 / AK098270	7q22.1	101.391	101.686	0.2954	2	0.12	0	NA	NA	NA	NA	NA	0
1950	CUTL1 , PRKRIP1 , PRKRIP1 / RPH3A , C7orf19 , ALKBH4	7q22.1	101.686	101.894	0.2075	5	0.12	0	NA	NA	NA	NA	NA	0
1951	DKFZp434K1815	7q22.1	101.894	101.902	0.0082	1	0.13	0	NA	NA	NA	NA	NA	1
1952	POLR2J	7q22.1	101.902	101.902	0.0001	1	0.13	0	1	1	0.0120983	0.0120983	POLR2J	2
1954	POLR2J2 / MGC13098 , POLR2J2 / MGC13098 / BC110985	7q22.1	101.924	102.075	0.1513	3	0.15	1	1	0	0.0733631	0.0733631	NA	4
1955	POLR2J2 / MGC13098 / BC110985	7q22.1	102.075	102.075	0.0001	1	0.15	1	1	0	0.0733631	0.0733631	NA	4
1956	HSPC047	7q22.1	102.075	102.106	0.0313	1	0.13	0	NA	NA	NA	NA	NA	3
1958	HSPC047	7q22.1	102.116	102.116	0.0001	1	0.13	1	NA	NA	NA	NA	NA	1
1960	MGC35361	7q22.1	102.177	102.177	0.0001	1	0.13	1	1	0	0.880548	0.880548	NA	0
1961	FBXL13 , FBXL13 / LRRC17 , LOC389137 / SVHPE-PLD , FLJ36166 / BC094802 , PMPCB , ZRF1 , ZRF1 / BC056682 , PSMC2 / SLC26A5 , RELN , AF119849 / RELN , ORC5L , LHFPL3	7q22.1	102.177	104.228	2.0508	14	0.13	1	9	0.44	0.000854749	0.476937	SVH , PMPCB , ZRF1 , AF119849 / RELN	0
1963	LHFPL3 , LOC401396	7q22.1--7q22.2	104.259	104.441	0.1826	2	0.13	1	NA	NA	NA	NA	NA	1
1965	MLL5	7q22.2	104.536	104.545	0.0087	1	0.12	0	NA	NA	NA	NA	NA	0
1966	SRPK2 , PUS7 , RINT-1	7q22.2	104.545	104.995	0.4502	3	0.12	0	9	1	0.000101134	0.00358944	RINT-1 , RINT-1 , RINT-1 , RINT-1 , RINT-1 , RINT-1 , RINT-1 , RINT-1 , RINT-1	0
1967	RINT-1 , AB033044 / ATXN7L1 / AK097574 / ATXN7L4 , FLJ23834	7q22.2	104.995	105.432	0.4374	4	0.13	0	10	0.9	0.000101134	0.399493	RINT-1 , RINT-1 , RINT-1 , RINT-1 , RINT-1 , RINT-1 , RINT-1 , RINT-1 , RINT-1	0
1968	FLJ23834 , SYPL1	7q22.2	105.432	105.679	0.2466	3	0.13	0	1	0	0.160491	0.160491	NA	0
1969	PBEF1	7q22.2	105.679	105.679	0.0001	1	0.14	0	NA	NA	NA	NA	NA	0
1970	FLJ36031 , LOC442611	7q22.2--7q22.3	105.679	106.21	0.5312	3	0.14	0	NA	NA	NA	NA	NA	0
1972	PIK3CG / AK127860 , PRKAR2B , HBP1 , COG5 / HBP1 , GPR22 / COG5 , DUS4L , BCAP29 , PARN / LOC286002 , SLC26A4 , CBLL1 , SLC26A3	7q22.3--7q31.1	106.333	107.229	0.8957	12	0.14	0	4	0.75	0.00115212	0.118865	PRKAR2B , HBP1 , COG5 / HBP1	0
1973	SLC26A3 , DLD , LAMB1 / FAM69B , LAMB4 , NRCAM , IPLA2(GAMMA) , THAP5 , DNAJB9 , IMMP2L , LRRN3 / IMMP2L	7q31.1	107.229	111.154	3.9256	11	0.14	0	5	0.2	0.00199573	0.786199	IMMP2L	0
1974	DOCK4	7q31.1	111.154	111.575	0.4207	1	0.15	0	NA	NA	NA	NA	NA	1
1975	DOCK4 , ZNF277 , IFRD1 , FLJ39575	7q31.1	111.575	112.194	0.6187	5	0.15	0	1	0	0.464991	0.464991	NA	1
1976	FLJ13576 , FLJ31818 , GPR85 , LOC401397 / BC107860 , PPP1R3A , FOXP2	7q31.1	112.194	114.119	1.9252	7	0.16	1	2	0	0.0761438	0.10642	NA	1
1977	MDFIC	7q31.1--7q31.2	114.119	115.11	0.9908	2	0.16	1	NA	NA	NA	NA	NA	1
1979	TFEC , TES	7q31.2	115.367	115.688	0.3202	3	0.16	1	NA	NA	NA	NA	NA	1
1980	CAV2 , CAV1 , MET , CAPZA2 , ST7 / ST7OT2 , ST7 , WNT2 , ASZ1 , CFTR	7q31.2	115.688	117.095	1.4078	10	0.15	0	4	0	0.33076	0.886402	NA	1
1981	CTTNBP2 , LSM8 , ANKRD7 , KCND2 , TSPAN12	7q31.2--7q31.31	117.095	120.383	3.2875	6	0.15	0	3	0	0.0705104	0.30136	NA	1
1982	ING3 , FLJ21986 , WNT16 , FAM3C	7q31.31--7q31.32	120.383	121.481	1.0984	4	0.16	1	NA	NA	NA	NA	NA	1
1983	PTPRZ1 , AASS , LOC154860 , CADPS2 , CADPS2 / RNF133 , CADPS2 / RNF148 , TAS2R16 , SLC13A1 , FLJ35834 , NDUFA5 , ASB15 , LMOD2 , WASL , HYALP1	7q31.32	121.481	123.242	1.7605	14	0.16	1	6	0.17	0.0475532	0.507376	NDUFA5	1
1985	HYAL4 , SPAM1	7q31.32--7q31.33	123.305	124.171	0.8666	3	0.15	0	1	0	0.353512	0.353512	NA	1
1986	GPR37	7q31.33	124.171	124.174	0.0031	1	0.15	0	NA	NA	NA	NA	NA	1
1988	POT1 , LOC401398	7q31.33	124.234	124.448	0.2135	3	0.15	0	NA	NA	NA	NA	NA	1
1989	GRM8 , LOC168850	7q31.33	124.448	126.798	2.3501	2	0.14	0	NA	NA	NA	NA	NA	1
1990	GCC1	7q31.33--7q32.1	126.798	127.009	0.2108	2	0.13	0	NA	NA	NA	NA	NA	1
1991	ARF5 , FSCN3 , PAX4 , SND1	7q32.1	127.009	127.132	0.1236	4	0.13	0	1	0	0.0651367	0.0651367	NA	1
1993	SND1 / NAG8 , SND1 , SND1 / LRRC4	7q32.1	127.427	127.473	0.0467	3	0.14	1	1	0	0.0651367	0.0651367	NA	2
1995	LEP	7q32.1	127.684	127.732	0.0472	1	0.14	0	NA	NA	NA	NA	NA	3
1996	MGC27345 / BC024231	7q32.1	127.732	127.74	0.0088	1	0.14	0	NA	NA	NA	NA	NA	3
1997	RBM28	7q32.1	127.74	127.74	0.0001	1	0.15	0	NA	NA	NA	NA	NA	3
1999	IMPDH1 , HIG2	7q32.1	127.827	127.885	0.0581	2	0.15	1	NA	NA	NA	NA	NA	3
2001	METTL2A / METTL2B	7q32.1	127.899	128.017	0.118	2	0.15	1	NA	NA	NA	NA	NA	4
2003	NYD-SP18 , CALU	7q32.1	128.119	128.196	0.0779	3	0.15	1	NA	NA	NA	NA	NA	3
2004	OPN1SWG6 , FLNC , AK090684 / ATP6V1F , AK090684 , CRIM2 , IRF5 , TNPO3 , LOC388642 , TSPAN33 , SMO , KIAA0828 , FAM40B , LOC389773 , NRF1 , UBE2H , ZC3HC1 , FLJ14803 , LOC136263	7q32.1--7q32.2	128.196	129.644	1.4477	20	0.15	0	1	1	0.000377304	0.000377304	FLJ14803	3
2006	CPA2 , CPA4 , CPA5 , RPS12 / CPA1	7q32.2	129.702	129.809	0.1066	4	0.14	0	1	0	0.420709	0.420709	NA	2
2008	TSGA14 / AK098283 , MEST	7q32.2	129.826	129.925	0.0991	3	0.15	0	NA	NA	NA	NA	NA	2
2010	COPG2 , TSGA13	7q32.2	129.935	130.005	0.0698	2	0.15	0	2	0.5	0.0375025	0.875745	COPG2	3
2012	KLF14 , LOC392791 , FLJ43663	7q32.2--7q32.3	130.068	130.388	0.3198	4	0.15	0	NA	NA	NA	NA	NA	3
2014	MKLN1 , PODXL	7q32.3	130.659	131.284	0.6252	3	0.15	0	1	0	0.141284	0.141284	NA	2
2015	NA	7q32.3	131.284	131.459	0.1749	1	0.15	0	NA	NA	NA	NA	NA	2
2016	AB046770 , AB046770 / PLXNA4A	7q32.3	131.459	131.589	0.1302	2	0.16	1	NA	NA	NA	NA	NA	3
2017	AB046770 , AB046770 / PLXNA4B	7q32.3	131.589	131.82	0.231	2	0.15	0	NA	NA	NA	NA	NA	2
2019	EEF1G / FLJ40288 , EEF1G / CHCHD3	7q32.3	132.064	132.377	0.3131	2	0.15	0	1	0	0.983944	0.983944	NA	1
2021	EXOC4	7q33	132.712	132.712	0.0001	1	0.15	1	NA	NA	NA	NA	NA	2
2023	EXOC4 , EXOC4 / UBR2	7q33	132.772	133.027	0.2551	2	0.15	1	NA	NA	NA	NA	NA	2
2025	EXOC4	7q33	133.097	133.343	0.2458	1	0.15	0	NA	NA	NA	NA	NA	1
2026	FLJ32786 , SLC35B4 , AKR1B1 , AKR1B10 , BPGM , CALD1 , AK023045 / AGBL3 , FLJ11000 / MGC5242	7q33	133.343	134.504	1.1612	9	0.15	0	5	0.2	0.000573738	0.970823	BPGM	1
2027	MGC5242	7q33	134.504	134.504	0.0001	1	0.15	0	1	0	0.570739	0.570739	NA	1
2029	HSPC049 , CNOT4	7q33	134.517	135.01	0.4931	3	0.16	0	1	0	0.305333	0.305333	NA	1
2030	SLC13A4 , MTPN , CHRM2 , PTN , DGKI , DGKI / RPL41	7q33	135.01	137.212	2.2017	7	0.16	1	1	0	0.997637	0.997637	NA	1
2031	CREB3L2	7q33	137.212	137.212	0.0001	1	0.18	1	NA	NA	NA	NA	NA	4
2032	CREB3L2	7q33	137.212	137.264	0.0519	1	0.17	0	NA	NA	NA	NA	NA	4
2033	AKR1D1 , TRIM24 , LOC136306 , ATP6V0A4 , LOC155006 , LOC286025 / KIAA1549 , KIAA1549 / AL136736 , MGC14289 , ZC3HAV1	7q33--7q34	137.264	138.387	1.1236	9	0.15	0	3	0.67	0.00520611	0.0704156	ATP6V0A4 , KIAA1549 / AL136736	1
2034	ZC3HAV1	7q34	138.387	138.405	0.0182	1	0.15	0	NA	NA	NA	NA	NA	1
2036	FLJ12571 , FLJ25778 / AK098644 / AK125956 , AK098644 , HSPC268 , LUC7L2 / AF318327 , LUC7L2 , CLEC2L , HIPK2 , TBXAS1	7q34	138.484	139.324	0.8408	10	0.16	1	5	0.2	0.0287023	0.911699	LUC7L2	1
2038	PARP12 , KIAA1718	7q34	139.37	139.431	0.0612	2	0.16	1	NA	NA	NA	NA	NA	1
2040	KIAA1718 , SLC37A3 , RAB19B , MKRN1 , DENND2A , ADCK2 , NDUFB2 , BRAF / AKAP9 , BRAF	7q34	139.524	140.181	0.6569	9	0.16	1	2	1	0.00885687	0.0178902	MKRN1 , NDUFB2	1
2041	MRPS33	7q34	140.181	140.361	0.1799	1	0.15	0	1	1	0.0210808	0.0210808	MRPS33	1
2042	MULK , LCHN / BC012493 , FLJ40852 , SSBP1 , TAS2R3 , TAS2R4 , TAS2R5	7q34	140.361	141.137	0.7766	8	0.15	0	2	0	0.0570189	0.992228	NA	1
2044	LOC136242 , OR9A1P , CLEC5A , MGAM , LOC93432 , TRBC1 , EPHB6 , TRPV6 , TRPV5 , C7orf34 , C7orf34 / KEL , OR6W1P / BC069382 , PIP , TAS2R40	7q34	141.184	142.631	1.4471	15	0.14	0	3	0	0.206095	0.82862	NA	1
2045	GSTK1 , FLJ90586 , CASP2	7q34	142.631	142.712	0.081	3	0.13	0	3	0	0.0875871	0.434974	NA	1
2047	CLCN1 , KIAA0773 , ZYX , EPHA1 , FLJ40722 / LOC154761	7q34--7q35	142.758	143.141	0.3829	6	0.14	0	NA	NA	NA	NA	NA	2
2048	FLJ40722 / LOC154761	7q35	143.141	143.17	0.0293	1	0.15	0	NA	NA	NA	NA	NA	2
2049	KIAA0738	7q35	143.17	143.18	0.0106	2	0.15	1	NA	NA	NA	NA	NA	2
2051	OR6B1 , OR2F1	7q35	143.287	143.289	0.0015	2	0.15	0	NA	NA	NA	NA	NA	1
2053	OR2A7	7q35	143.587	143.597	0.0103	1	0.14	0	NA	NA	NA	NA	NA	1
2054	CTAGE4 , BC016940 , ARHGEF5	7q35	143.597	143.691	0.094	3	0.15	1	NA	NA	NA	NA	NA	1
2055	ARHGEF5	7q35	143.691	143.699	0.0078	1	0.14	0	NA	NA	NA	NA	NA	1
2057	TPK1 / CR749248 , TPK1 / LRPPRC / CR749248 , CNTNAP2	7q35	143.951	145.478	1.5264	4	0.13	0	NA	NA	NA	NA	NA	0
2058	CNTNAP2 , C7orf33 , CUL1 , EZH2	7q35--7q36.1	145.478	148.202	2.7244	5	0.13	0	1	1	0.029113	0.029113	CUL1	0
2059	EZH2	7q36.1	148.202	148.27	0.0676	2	0.14	1	NA	NA	NA	NA	NA	1
2061	PDIA4 , DKFZp762I137	7q36.1	148.317	148.398	0.0814	3	0.13	0	1	0	0.345238	0.345238	NA	0
2063	ZNF425 , ZNF398 , ZNF282 , ZNF212 , LOC155060	7q36.1	148.431	148.625	0.1941	6	0.14	1	NA	NA	NA	NA	NA	1
2064	KIAA1285 , FLJ31413	7q36.1	148.625	148.816	0.191	3	0.13	0	NA	NA	NA	NA	NA	1
2066	FLJ12700	7q36.1	148.875	148.927	0.0514	1	0.13	0	NA	NA	NA	NA	NA	0
2067	FLJ12700 , KIAA1862 , ZNF467 , AK093431 / SSPO , SSPO , LOC401431 , ATP6V0E2L / LOC401431 , LOC90520	7q36.1	148.927	149.373	0.4462	8	0.13	0	1	1	0.00903623	0.00903623	ZNF467	0
2068	ACTR3B , LRRC61 / C7orf29 , LRRC61 , RARRES2 , REPIN1 , LOC155036	7q36.1	149.373	149.775	0.4023	6	0.12	0	2	0.5	0.0325981	0.233601	ACTR3B	0
2069	LOC285972 , GIMAP8	7q36.1	149.775	149.807	0.0316	2	0.13	1	NA	NA	NA	NA	NA	1
2070	GIMAP7 , GIMAP4 , GIMAP6 , GIMAP2 / GIMAP1 , GIMAP1 , GIMAP5 , LR8 , HCA112 , ABP1 , KCNH2 , NOS3 / ATG9B , ATG9B , ABCB8 / RPL34 / AK128129 , AK128129 , ACCN3 / AK124944 / AK128129 , CDK5 , SLC4A2 , FASTK , C7orf21 , CENTG3 , ASB10 , ABCF2 , CSGlcA-T , SMARCD3 , NYREN18	7q36.1	149.807	150.712	0.9051	25	0.12	0	5	0	0.0913718	0.725157	NA	0
2071	LOC349136 , CRYGN / BC100879 , RHEB , PRKAG2 / KIAA1217 , PRKAG2 , PRKAG2 / AK074675	7q36.1	150.712	151.185	0.4731	7	0.13	1	NA	NA	NA	NA	NA	0
2072	LOC441301	7q36.1	151.185	151.207	0.0216	1	0.12	0	NA	NA	NA	NA	NA	0
2073	GALNTL5 , GALNT11 , YBX1 , MLL3 , XRCC2	7q36.1	151.207	151.977	0.7702	6	0.12	0	NA	NA	NA	NA	NA	0
2075	ACTR3B , DPP6	7q36.1--7q36.2	152.183	153.537	1.3546	3	0.13	0	2	0.5	0.0182156	0.955739	ACTR3B	0
2076	DPP6	7q36.2	153.537	153.571	0.0338	1	0.13	0	1	0	0.955739	0.955739	NA	0
2078	DPP6	7q36.2	154.316	154.316	0.0001	1	0.13	0	1	0	0.955739	0.955739	NA	1
2079	PAXIP1 , LOC202781 , HTR5A , INSIG1 , EN2	7q36.2--7q36.3	154.316	154.987	0.6708	6	0.13	0	1	1	0.000734275	0.000734275	PAXIP1	1
2080	LOC285888 / BC107598 , PRR8 , RBM33 , SHH , LOC285889 , C7orf4 , C7orf13 , RNF32 , LMBR1	7q36.3	154.987	156.169	1.1817	10	0.14	1	3	0.33	0.0181037	0.165539	RNF32	1
2082	NOM1 , HLXB9 , UBE3C , AK097034 / UBE3C , DNAJB6 / AF090927 / ATP5E	7q36.3	156.449	157.012	0.564	6	0.13	0	NA	NA	NA	NA	NA	1
2083	AK098637	7q36.3	157.012	157.054	0.0418	1	0.14	0	NA	NA	NA	NA	NA	1
2084	PTPRN2 , PTPRN2 / AK057320 , PTPRN2 / MRLC2 / AK127222 , LUZP5	7q36.3	157.054	158.117	1.0628	4	0.15	1	NA	NA	NA	NA	NA	2
2086	FAM62B	7q36.3	158.217	158.42	0.203	1	0.14	0	NA	NA	NA	NA	NA	1
2087	WDR60 , LOC154822 , VIPR2	7q36.3	158.42	158.514	0.0941	3	0.15	1	1	1	0.0475532	0.0475532	WDR60	1
2088	NA	8p23.3	0.0072	0.0515	0.0443	1	0.16	1	NA	NA	NA	NA	NA	0
2090	NA	8p23.3	0.1272	0.1273	0.0001	1	0.15	0	NA	NA	NA	NA	NA	0
2092	NA	8p23.3	0.1377	0.1852	0.0475	1	0.14	0	NA	NA	NA	NA	NA	0
2093	ZNF596 , FAM87A , FBXO25 , LOC286161 / AK091672 , C8orf42 , ERICH1 , LOC392173 / LOC401442 , LOC392173 / C8orf68	8p23.3	0.1852	0.957	0.7718	9	0.14	0	1	1	9.62043e-05	9.62043e-05	FBXO25	0
2094	LOC286083	8p23.3	0.957	1.5553	0.5983	1	0.13	0	NA	NA	NA	NA	NA	0
2095	DLGAP2 , CLN8 , CLN8 / C8orf61 , ARHGEF10 / CLN8 , ARHGEF10	8p23.3	1.5553	1.894	0.3387	6	0.13	0	2	0.5	0.00610567	0.717241	ARHGEF10	0
2096	KBTBD11 , MYOM2 , LOC401445 , CSMD1 , MCPH1	8p23.3--8p23.1	1.894	6.29	4.396	6	0.13	0	2	0	0.194884	0.282368	NA	0
2098	MCPH1 , ANGPT2 / MCPH1	8p23.1	6.292	6.3478	0.0558	2	0.13	0	1	0	0.194884	0.194884	NA	1
2100	MCPH1 / AK057771 , MCPH1 , AGPAT5 , DEFB1 , DEFA6 , DEFA4	8p23.1	6.461	6.781	0.3201	7	0.13	0	3	0	0.194884	0.778563	NA	1
2102	DEFT1P , DEFA3 / DEFA1	8p23.1	6.8521	6.861	0.0088	2	0.15	0	1	0	0.418292	0.418292	NA	3
2104	DEFA3 / DEFA1 , DEFA5	8p23.1	6.8617	6.9004	0.0387	2	0.15	1	1	0	0.365535	0.365535	NA	3
2106	LOC349196 , DEFB107A	8p23.1	7.6078	7.7068	0.099	2	0.22	1	NA	NA	NA	NA	NA	15
2108	DEFB105A , DEFB106A	8p23.1	7.7169	7.724	0.007	2	0.22	1	NA	NA	NA	NA	NA	15
2110	DEFB104A , SPAG11	8p23.1	7.7361	7.7587	0.0226	2	0.22	1	2	0	0.363475	0.561927	NA	15
2112	DEFB103A	8p23.1	7.7763	7.7764	0.0001	1	0.22	1	NA	NA	NA	NA	NA	14
2114	DEFB4	8p23.1	7.7914	7.7915	0.0001	1	0.19	0	1	0	0.136297	0.136297	NA	12
2116	NA	8p23.1	7.8293	7.8294	0.0001	1	0.13	0	NA	NA	NA	NA	NA	3
2118	AF217970	8p23.1	8.1369	8.137	0.0001	1	0.13	0	NA	NA	NA	NA	NA	2
2120	DKFZp761P0423 , CLDN23	8p23.1	8.2128	8.5989	0.3861	2	0.13	1	2	0.5	0.00518406	0.532006	DKFZp761P0423	3
2121	MFHAS1 , THEX1 , PPP1R3B , psiTPTE22 , LOC441336 / psiTPTE22	8p23.1	8.5989	9.2212	0.6222	5	0.13	1	2	0	0.0811907	0.0944136	NA	3
2123	TNKS / psiTPTE22 , LOC157627 , MSRA	8p23.1	9.549	10.3403	0.7912	4	0.13	0	1	0	0.277627	0.277627	NA	2
2125	LOC346702 , UNQ9391 , RP1L1 , RP1L1 / LOC203076 , SOX7 , PINX1 , XKR6	8p23.1	10.3835	10.7914	0.408	8	0.13	1	NA	NA	NA	NA	NA	3
2127	XKR6 , AB073660 / C8orf5 / XKR6 , C8orf15 / XKR6 , C8orf16 / XKR6 , AJ307469 / XKR6 / C8orf6 , C8orf8 , AJ291676 , MTMR9 , AJ301562 , C8orf13 / TDH / BC080558 , TDH / C8orf13 / BC080558 , C8orf13 , AK131319 / BLK , AJ291678 , GATA4 , C8orf49 , NEIL2 , FDFT1 / P4HB	8p23.1	10.9619	11.7336	0.7716	18	0.13	0	3	0.67	0.000212924	0.263934	TDH / C8orf13 / BC080558 , NEIL2	2
2129	CTSB / EEF1G	8p23.1	11.7563	11.7564	0.0001	1	0.13	1	1	0	0.175864	0.175864	NA	2
2131	NUDT3	8p23.1	12.0669	12.067	0.0001	1	0.14	0	NA	NA	NA	NA	NA	2
2133	DEFB109P1 / NUDT3 / LOC441340	8p23.1	12.2952	12.2952	0.0001	1	0.18	0	1	1	0.00892309	0.00892309	NUDT3 / FAM86B1	10
2135	NUDT3 / LOC441340	8p23.1	12.3147	12.3167	0.002	1	0.2	1	1	1	0.00892309	0.00892309	NUDT3 / FAM86B1	12
2136	NUDT3 / LOC441340 / LOC389633	8p23.1	12.3167	12.3168	0.0001	1	0.2	1	1	1	0.00892309	0.00892309	NUDT3 / FAM86B1	12
2138	NUDT3 / LOC441340	8p23.1	12.3231	12.3232	0.0001	1	0.16	1	1	1	0.00424381	0.00424381	NUDT3 / FAM86B1	1
2139	NUDT3 / AK129982 , LOC401454 / NUDT3 / AK129982	8p23.1	12.3232	12.4011	0.078	2	0.16	1	1	1	0.00424381	0.00424381	NUDT3 / FAM86B1	1
2141	NUDT3 / AK129982 , NUDT3 , NUDT3 / LOC389634 , NUDT3 / LOC389634 / LOC497257 , LOC497257 / LOC389634	8p23.1	12.4306	12.5087	0.0781	5	0.15	0	1	1	0.0103288	0.0103288	NUDT3 / FAM86B1	1
2143	LONRF1	8p23.1	12.6243	12.6244	0.0001	1	0.13	0	1	1	0.0165986	0.0165986	LONRF1	1
2144	C8orf79 / FLJ36980 , KIAA1456	8p23.1--8p22	12.6244	12.9877	0.3633	2	0.12	0	2	0.5	0.00786991	0.297972	LONRF1	1
2145	DLC1 , C8orf48	8p22	12.9877	13.4701	0.4824	2	0.13	1	1	0	0.191311	0.191311	NA	1
2146	SGCZ , TUSC3	8p22	13.4701	15.5757	2.1056	3	0.12	0	NA	NA	NA	NA	NA	0
2148	MSR1 , FGF20 / BC098128	8p22	15.6792	16.8951	1.2159	3	0.12	0	1	0	0.760096	0.760096	NA	0
2150	EFHA2 , ZDHHC2	8p22	17.0243	17.1271	0.1028	2	0.12	0	NA	NA	NA	NA	NA	0
2151	C6orf65 , EDA / CNOT7 , VPS37A , MTMR7 , SLC7A2 , PDGFRL	8p22	17.1271	17.536	0.4089	6	0.12	0	1	1	0.0183339	0.0183339	PDGFRL	0
2153	MTUS1	8p22	17.5577	17.5739	0.0162	1	0.13	0	NA	NA	NA	NA	NA	2
2154	MTUS1 , FGL1	8p22	17.5739	17.7704	0.1966	2	0.13	1	NA	NA	NA	NA	NA	3
2156	PCM1	8p22	17.8121	17.8994	0.0873	2	0.13	1	1	1	0.0121735	0.0121735	PCM1	2
2157	PCM1 , ASAH1T1	8p22	17.8994	18.1244	0.225	3	0.13	0	3	1	0.000118438	0.004841	PCM1 , ASAH1T1	1
2158	NAT2 , PSD3	8p22	18.1244	18.4332	0.3088	2	0.12	0	2	0.5	0.0152106	0.122404	PSD3	0
2160	PSD3 , LOC389638 , SH2D4A , ChGn	8p22--8p21.3	18.7879	19.4928	0.7049	4	0.11	0	2	0.5	0.0087406	0.504042	PSD3	0
2161	ChGn , C8orf35 , LPL , SLC18A1 , ATP6V1B2	8p21.3	19.4928	20.149	0.6561	5	0.11	0	4	0.25	0.00254231	0.571036	C8orf35	0
2162	LZTS1 , LOC286114 , GFRA2 , DOK2 , XPO7 , NPM2 , FGF17 , EPB49 , RAI16 , NUDT18 , HR , REEP4 , LGI3 , SFTPC , BMP1 , PHYHIP , POLR3D , PIWIL2 , SLC39A14 , PPP3CC , SORBS3 , PDLIM2 , C8orf58 / KIAA1967 / PDLIM2 , KIAA1967 / BIN3 / MRPS33 , BIN3	8p21.3	20.149	22.544	2.395	26	0.11	0	2	1	0.00566049	0.0468812	SLC39A14 , PPP3CC	0
2163	BIN3 / FLJ14107 , LOC286058 , EGR3 , PEBP4 , RHOBTB2 , TNFRSF10B , TNFRSF10C / BC021569 , TNFRSF10C , TNFRSF10D , TNFRSF10A , CHMP7 , R3HCC1 , LOXL2 , ENTPD4 , AF116665 / SLC25A37 , SLC25A37 , NKX3-1 , STC1 , ADAM28 , ADAMDEC1 , ADAM7	8p21.3--8p21.2	22.544	24.422	1.878	22	0.11	0	2	0	0.269832	0.943344	NA	0
2165	NEF3 , NEFL	8p21.2	24.8312	24.8672	0.0361	2	0.12	1	NA	NA	NA	NA	NA	1
2167	DOCK5 , DOCK5 / AK130123	8p21.2	25.1571	25.3285	0.1714	2	0.12	1	NA	NA	NA	NA	NA	0
2168	AK130123 / DOCK5 , AK130123 / GNRH1 , KCTD9 / AK130123 , CDCA2 / AK130123	8p21.2	25.3285	25.4181	0.0896	4	0.12	1	NA	NA	NA	NA	NA	0
2170	EBF2 / AK130123	8p21.2	25.7578	25.9452	0.1874	1	0.11	0	NA	NA	NA	NA	NA	0
2172	TSC22D1 / AK130123 / PPP2R2A , PPP2R2A	8p21.2	26.2838	26.3087	0.0248	3	0.12	0	NA	NA	NA	NA	NA	1
2173	BNIP3L / LOC440258 , LOC440258	8p21.2	26.3087	26.3112	0.0025	2	0.14	1	2	0.5	0.000378724	0.514837	BNIP3L	5
2175	PNMA2 , DPYSL2	8p21.2	26.3615	26.6683	0.3068	3	0.12	0	NA	NA	NA	NA	NA	1
2176	ADRA1A	8p21.2	26.6683	26.6838	0.0155	1	0.12	1	NA	NA	NA	NA	NA	2
2178	STMN4 , TRIM35 , PTK2B , CHRNA2 , EPHX2	8p21.2--8p21.1	27.1546	27.4186	0.2639	6	0.12	0	2	0.5	0.0285251	0.704625	EPHX2	2
2180	EPHX2 , CLU	8p21.1	27.4267	27.5108	0.0842	2	0.12	0	2	1	0.0142899	0.0285251	EPHX2 , CLU	3
2182	CLU , SCARA3 , CCDC25 , ESCO2 , PBK / ESCO2 , SCARA5 , ELP3	8p21.1	27.5239	28.0721	0.5482	8	0.13	1	3	1	0.00953213	0.0142899	CLU , PBK / ESCO2 , ELP3	3
2184	PNOC , ZNF395	8p21.1	28.2124	28.2923	0.0799	3	0.12	0	NA	NA	NA	NA	NA	2
2186	ZNF395 , FBXO16	8p21.1	28.3134	28.3771	0.0637	2	0.13	1	2	1	0.00929421	0.0113143	ZNF395 , FBXO16	3
2187	FBXO16	8p21.1	28.3771	28.3772	0.0001	1	0.13	1	1	1	0.00929421	0.00929421	FBXO16	3
2189	FZD3	8p21.1	28.4412	28.4412	0.0001	1	0.13	1	1	1	0.00743895	0.00743895	FZD3	3
2190	EXTL3 , RC74 , FLJ21616	8p21.1	28.4412	28.844	0.4027	4	0.13	0	2	0.5	2.44704e-05	0.0914948	RC74	2
2192	FLJ21616 , BTBD14B , KIF13B	8p21.1	28.8838	28.9808	0.097	3	0.13	0	2	0.5	0.0105944	0.115696	KIF13B	2
2194	KIF13B , DUSP4	8p21.1	29.054	29.6349	0.5809	3	0.14	0	2	0.5	0.0141488	0.546719	KIF13B	2
2195	BC014230 , LOC286135	8p21.1--8p12	29.6349	29.9304	0.2955	3	0.15	1	NA	NA	NA	NA	NA	2
2197	TMEM66 , LEPROTL1 , OACT4 / LEPROTL1	8p12	30.0468	30.1334	0.0865	3	0.14	0	2	1	0.00112905	0.00335823	TMEM66 , LEPROTL1	1
2198	DCTN6 , RBPMS	8p12	30.1334	30.3947	0.2614	3	0.15	1	2	1	0.00748541	0.00835746	DCTN6 , RBPMS	2
2199	RBPMS	8p12	30.3947	30.5308	0.136	1	0.14	0	1	1	0.00292399	0.00292399	RBPMS	1
2200	GTF2E2	8p12	30.5308	30.6122	0.0814	1	0.13	0	1	1	0.00976809	0.00976809	GTF2E2	1
2202	GSR , UBXD6 , PPP2CB , TEX15 , PURG , WRN	8p12	30.6566	31.1345	0.4779	6	0.14	0	4	0.5	0.000140976	0.192192	UBXD6 , PPP2CB	1
2204	NRG1	8p12	31.9587	31.9588	0.0001	1	0.15	0	NA	NA	NA	NA	NA	1
2205	NRG1	8p12	31.9588	32.0034	0.0446	1	0.15	0	NA	NA	NA	NA	NA	1
2207	NRG1	8p12	32.7374	32.7375	0.0001	1	0.16	0	NA	NA	NA	NA	NA	3
2209	FUT10 / CR596972 , RBM13 / C8orf41	8p12	33.0216	33.478	0.4564	3	0.18	0	3	0.33	0.00906227	0.953321	RBM13 / C8orf41	3
2211	C8orf41 , RNF122 , DUSP26	8p12	33.4896	33.5687	0.0791	3	0.18	1	2	0.5	0.00769407	0.70498	RBM13 / C8orf41	3
2213	NA	8p12	33.6572	33.6572	0.0001	1	0.18	0	NA	NA	NA	NA	NA	3
2215	UNC5D	8p12	35.2324	35.2324	0.0001	1	0.18	1	1	0	0.607893	0.607893	NA	4
2217	UNC5D	8p12	35.3666	35.3666	0.0001	1	0.19	1	1	0	0.504379	0.504379	NA	5
2219	UNC5D	8p12	35.5026	35.5027	0.0001	1	0.19	0	1	0	0.495811	0.495811	NA	6
2221	UNC5D	8p12	35.6495	35.7715	0.122	1	0.21	0	1	0	0.565321	0.565321	NA	8
2223	NA	8p12	36.4295	36.4296	0.0001	1	0.27	0	NA	NA	NA	NA	NA	13
2225	FKSG2 / KCNU1	8p12	36.8653	36.8654	0.0001	1	0.3	0	1	0	0.879483	0.879483	NA	15
2227	KCNU1	8p12	36.9077	37.3038	0.3961	2	0.31	0	1	0	0.90038	0.90038	NA	15
2229	LOC157860	8p12	37.5743	37.6747	0.1004	1	0.32	0	NA	NA	NA	NA	NA	17
2230	ZNF703	8p12	37.6747	37.6747	0.0001	1	0.32	0	1	0	0.155577	0.155577	NA	17
2232	NA	8p12	37.6944	37.6945	0.0001	1	0.32	0	NA	NA	NA	NA	NA	16
2234	SPFH2 , TESK2 / PROSC	8p12	37.7118	37.7423	0.0305	2	0.32	1	3	0.67	0.00146679	0.52911	SPFH2 , TESK2 / PROSC	17
2236	GPR124 , BRF2	8p12	37.8198	37.8208	0.001	2	0.32	1	2	0.5	7.06473e-08	0.225542	GPR124 / BRF2	16
2238	RAB11FIP1 , GOT1L1	8p12	37.8397	37.9168	0.0771	2	0.32	0	2	0.5	0.0389422	0.760099	RAB11FIP1 / KIAA1217	15
2240	ADRB3	8p12	37.94	37.94	0.0001	1	0.32	0	1	1	0.0212381	0.0212381	ADRB3	16
2241	EIF4EBP1	8p12	37.94	38.0367	0.0967	1	0.31	0	1	1	0.00907214	0.00907214	EIF4EBP1	16
2243	ASH2L , STAR , LSM1	8p12	38.0402	38.1404	0.1002	4	0.32	0	3	0.67	1.81372e-08	0.0903848	ASH2L , LSM1	17
2245	BAG4	8p12	38.1868	38.1869	0.0001	1	0.32	1	1	0	0.23839	0.23839	NA	18
2246	DDHD2	8p12	38.1869	38.2391	0.0522	1	0.32	1	1	1	0.0326519	0.0326519	DDHD2 / AFF1	18
2248	PPAPDC1B , WHSC1L1	8p12	38.244	38.3035	0.0596	2	0.32	1	2	0.5	0.000678855	0.489859	WHSC1L1	18
2250	LETM2	8p12	38.3851	38.3851	0.0001	1	0.32	0	1	1	0.00195001	0.00195001	LETM2	18
2252	FGFR1	8p12	38.4013	38.4013	0.0001	1	0.32	0	NA	NA	NA	NA	NA	18
2253	FGFR1	8p12	38.4013	38.4228	0.0214	1	0.32	0	NA	NA	NA	NA	NA	18
2255	TACC1	8p11.23	38.7255	38.7255	0.0001	1	0.32	0	1	1	0.0151568	0.0151568	TACC1	18
2257	TACC1 , PLEKHA2	8p11.23	38.8288	38.9501	0.1213	2	0.31	0	1	1	0.0151568	0.0151568	TACC1	18
2259	HTRA4 , TM2D2	8p11.23	38.9647	38.9678	0.0031	2	0.31	0	2	0	0.306998	0.556149	NA	17
2260	ADAM9	8p11.23	38.9678	39.0594	0.0916	1	0.3	0	2	1	0.00723724	0.0079596	ADAM9 , ADAM9	17
2261	ADAM32 / AK129810	8p11.23	39.0594	39.2311	0.1718	1	0.29	0	1	1	0.0380939	0.0380939	ADAM32	15
2263	ADAM5 / BC026083 / BC047448 / BC067864	8p11.23	39.2997	39.2997	0.0001	1	0.28	0	NA	NA	NA	NA	NA	15
2265	ADAM18	8p11.22	39.5873	39.5874	0.0001	1	0.27	0	1	1	0.0176807	0.0176807	ADAM18	15
2267	ADAM2	8p11.22	39.7436	39.7436	0.0001	1	0.28	0	2	0	0.717828	0.929993	NA	16
2269	INDO , INDOL1	8p11.22--8p11.21	39.8806	39.9923	0.1117	3	0.29	1	2	0	0.511428	0.568798	NA	16
2271	C8orf4	8p11.21	40.1309	40.1309	0.0001	1	0.29	1	1	0	0.377305	0.377305	NA	17
2273	ZMAT4	8p11.21	40.5073	40.5074	0.0001	1	0.29	1	1	0	0.0643716	0.0643716	NA	16
2275	SFRP1	8p11.21	41.2391	41.2392	0.0001	1	0.29	0	1	0	0.388636	0.388636	NA	15
2277	GOLGA7 , SLD5 , AGPAT6 , FLJ25169	8p11.21	41.4863	41.622	0.1357	5	0.3	1	3	0.33	0.000497044	0.673497	GOLGA7	15
2278	ANK1	8p11.21	41.622	41.63	0.008	1	0.29	0	1	0	0.503065	0.503065	NA	14
2280	ANK1	8p11.21	41.727	41.8051	0.0781	1	0.29	0	1	0	0.503065	0.503065	NA	15
2282	MYST3 , AB084281 / MYST3	8p11.21	41.9091	41.9393	0.0302	2	0.29	0	NA	NA	NA	NA	NA	16
2284	AP3M2 , PLAT , IKBKB / BC108694 , IKBKB / OGDH	8p11.21	42.1286	42.3082	0.1796	5	0.3	1	4	0.25	0.00320872	0.538784	IKBKB	14
2286	POLB	8p11.21	42.3483	42.3483	0.0001	1	0.29	0	1	1	0.00126351	0.00126351	POLB	14
2288	DKK4 , VDAC3 , SLC20A2 , C8orf40 , CHRNB3 , CHRNA6	8p11.21	42.3509	42.7271	0.3762	6	0.29	0	5	0.8	1.73343e-06	0.627337	VDAC3 , SLC20A2 , C8orf40 , CHRNB3	14
2290	THAP1	8p11.21	42.8124	42.8125	0.0001	1	0.29	0	1	1	0.0111711	0.0111711	THAP1	13
2292	RNF170 , HOOK3	8p11.21	42.8443	43.0033	0.1589	2	0.29	0	2	0.5	0.00600918	0.387003	HOOK3	13
2293	LOC286170 , FNTA	8p11.21	43.0033	43.0598	0.0565	2	0.29	1	1	1	4.76464e-08	4.76464e-08	FNTA	13
2294	FLJ23356 , LOC441347	8p11.21	43.0598	43.1042	0.0444	2	0.29	1	NA	NA	NA	NA	NA	13
2296	TMEM76 / BC012452	8p11.21	43.1759	43.176	0.0001	1	0.28	0	3	0.33	2.57303e-05	0.87695	TMEM76 / BC012452	11
2298	NA	8q11.1	47.2916	47.2916	0.0001	1	0.31	0	NA	NA	NA	NA	NA	9
2299	NA	8q11.1	47.2916	47.8815	0.5899	1	0.31	0	NA	NA	NA	NA	NA	9
2301	NA	8q11.21	48.2224	48.2225	0.0001	1	0.34	0	NA	NA	NA	NA	NA	9
2303	KIAA0146	8q11.21	48.3339	48.334	0.0001	1	0.35	0	NA	NA	NA	NA	NA	9
2305	KIAA0146	8q11.21	48.5667	48.5667	0.0001	1	0.35	0	NA	NA	NA	NA	NA	9
2307	KIAA0146	8q11.21	48.7527	48.7528	0.0001	1	0.36	1	NA	NA	NA	NA	NA	10
2308	KIAA0146 , CEBPD	8q11.21	48.7528	48.8494	0.0966	2	0.36	1	1	1	0.00754952	0.00754952	CEBPD	10
2309	PRKDC	8q11.21	48.8494	48.8494	0.0001	1	0.36	1	2	0.5	0.0125221	0.270109	PRKDC	10
2311	MCM4 , UBE2V2 / UBIAD1	8q11.21	49.05	49.1367	0.0867	2	0.36	0	1	1	1.6215e-06	1.6215e-06	UBE2V2 / UBIAD1	9
2313	NA	8q11.21	49.5035	49.7734	0.2699	1	0.36	0	NA	NA	NA	NA	NA	9
2314	EFCAB1 , SNAI2 , C8orf22 , SNTG1	8q11.21--8q11.22	49.7734	51.0921	1.3187	5	0.37	1	2	0	0.0799837	0.906366	NA	9
2316	SNTG1 / LOC389656	8q11.22	51.731	51.7311	0.0001	1	0.36	0	1	0	0.906366	0.906366	NA	8
2318	SNTG1	8q11.22	51.7797	52.395	0.6153	1	0.36	0	1	0	0.906366	0.906366	NA	7
2319	PXDNL	8q11.22--8q11.23	52.395	52.8214	0.4264	1	0.37	0	1	0	0.429387	0.429387	NA	8
2320	NA	8q11.23	52.8214	52.8256	0.0042	1	0.37	1	NA	NA	NA	NA	NA	8
2321	PCMTD1	8q11.23	52.8256	52.9361	0.1105	1	0.37	0	1	0	0.946566	0.946566	NA	8
2323	ST18	8q11.23	52.9772	53.2341	0.257	2	0.36	0	1	0	0.933629	0.933629	NA	8
2325	ST18 , RB1CC1	8q11.23	53.2697	53.699	0.4292	2	0.36	0	2	0	0.0541736	0.933629	NA	9
2327	NPBWR1 / GPR7	8q11.23	54.0156	54.0157	0.0001	1	0.36	0	1	0	0.236103	0.236103	NA	9
2329	OPRK1 , ATP6V1H , RGS20 , TCEA1 / GOLGA4 , LYPLA1 , MRPL15	8q11.23	54.3011	55.2105	0.9094	7	0.37	0	7	0.43	1.81874e-06	0.989189	ATP6V1H , TCEA1 / GOLGA4 , MRPL15	9
2331	SOX17 , LOC389659 , RP1	8q11.23--8q12.1	55.5349	56.0721	0.5372	4	0.37	0	2	0	0.353109	0.81807	NA	9
2333	XKR4	8q12.1	56.3865	56.6003	0.2138	1	0.37	0	1	0	0.178255	0.178255	NA	10
2334	XKR4 , LOC157503	8q12.1	56.6003	56.617	0.0167	2	0.38	0	1	0	0.178255	0.178255	NA	10
2336	TMEM68 , NCOA6IP	8q12.1	56.8378	56.8998	0.0621	2	0.39	0	2	0.5	1.50319e-07	0.233156	TMEM68	11
2338	LYN , RPL39 / RPS20 , MOS , PLAG1	8q12.1	56.9323	57.2925	0.3602	5	0.39	0	4	0	0.217397	0.973496	NA	11
2339	CHCHD7 , RDHE2 , PENK	8q12.1	57.2925	57.521	0.2285	3	0.39	0	3	0	0.240674	0.832201	NA	11
2341	2010-09-01	8q12.1	57.5714	57.5714	0.0001	1	0.4	0	NA	NA	NA	NA	NA	13
2343	IMPAD1 , LOC286177 , AL080200	8q12.1	57.5938	58.4398	0.8461	4	0.4	0	2	0	0.201624	0.759785	NA	14
2345	LOC286178 , T1560 , AK021798 / C8orf72 , C8orf72	8q12.1	58.8232	59.1778	0.3545	4	0.41	0	NA	NA	NA	NA	NA	14
2347	C8orf72 , CYP7A1 , SDCBP	8q12.1	59.2226	59.6569	0.4343	4	0.41	0	3	0	0.286309	0.975535	NA	14
2348	NSMAF , TOX	8q12.1	59.6569	59.8826	0.2257	2	0.41	0	1	0	0.721744	0.721744	NA	14
2349	TOX	8q12.1	59.8826	60.1959	0.3133	1	0.41	0	1	0	0.721744	0.721744	NA	14
2351	CA8 , RAB2	8q12.1	61.0457	61.6747	0.6289	3	0.41	0	1	0	0.559168	0.559168	NA	13
2352	RAB2	8q12.1--8q12.2	61.6747	61.8074	0.1327	1	0.41	0	NA	NA	NA	NA	NA	13
2353	CHD7	8q12.2	61.8074	62.0414	0.2339	1	0.42	0	NA	NA	NA	NA	NA	13
2354	LOC157813 , MGC34646	8q12.2--8q12.3	62.0414	62.5748	0.5334	2	0.42	1	1	0	0.702102	0.702102	NA	14
2356	ASPH , FAM77D / AK127279	8q12.3	62.7219	64.0568	1.3349	3	0.42	0	2	0.5	0.00560489	0.970294	ASPH	13
2358	FAM77D , GGH	8q12.3	64.066	64.1364	0.0704	2	0.42	0	1	1	0.000495532	0.000495532	GGH	12
2359	TTPA , YTHDF3	8q12.3	64.1364	64.5451	0.4086	3	0.43	1	1	0	0.554581	0.554581	NA	14
2360	LOC286184 , LOC441351 , LOC401463 , BHLHB5 / LOC401463 , CYP7B1 , LOC286186	8q12.3--8q13.1	64.5451	66.6024	2.0573	7	0.43	0	1	0	0.249875	0.249875	NA	13
2361	ARMC1 , MTFR1 , PDE7A , DNAJC5B , TRIM55 , CRH , RRS1 , ADHFE1 , C8orf46 , MYBL1 , VCPIP1 , C8orf44 / SGK3 , PTTG3 / SGK3 , SGK3 , C8orf45	8q13.1	66.6024	67.9979	1.3955	15	0.42	0	21	0.29	1.4464e-07	0.968024	RRS1 , MYBL1 , MYBL1 , VCPIP1 , C8orf44 / SGK3 , SGK3	12
2362	HBII-276HG , LOC286187 , COPS5 , CSPP1 / HSP90AB1 / AK127108 , CSPP1 , ARFGEF1	8q13.1--8q13.2	67.9979	68.2738	0.2759	6	0.43	0	4	0.25	3.69468e-09	0.768169	COPS5	13
2364	CPA6	8q13.2	68.5658	68.8209	0.2551	1	0.43	0	1	0	0.46222	0.46222	NA	12
2366	DEPDC2 / TUBB6	8q13.2	69.0293	69.0293	0.0001	1	0.43	0	1	1	0.0266895	0.0266895	DEPDC2	12
2368	DEPDC2 , LOC286189 , C8orf34	8q13.2	69.1802	69.8623	0.6821	3	0.43	0	2	0.5	0.0266895	0.246276	DEPDC2	12
2370	NA	8q13.2	69.9871	70.1158	0.1286	1	0.43	0	NA	NA	NA	NA	NA	11
2372	SULF1 , SLCO5A1	8q13.2--8q13.3	70.4771	70.9125	0.4354	3	0.43	0	2	0	0.345962	0.95468	NA	12
2373	NA	8q13.3	70.9125	71.0131	0.1007	1	0.43	1	NA	NA	NA	NA	NA	13
2374	PRDM14 , NCOA2	8q13.3	71.0131	71.1951	0.182	3	0.43	0	3	0.33	0.0284568	0.66313	NCOA2	12
2376	NCOA2 , TRAM1 , LACTB2	8q13.3	71.2375	71.7123	0.4747	4	0.43	0	4	0.75	0.00459429	0.0735044	NCOA2 , TRAM1 , LACTB2	11
2378	XKR9 , EYA1	8q13.3	71.7442	72.6106	0.8664	3	0.43	0	1	0	0.561483	0.561483	NA	11
2380	MSC , TRPA1 , KCNB2	8q13.3	72.917	73.8264	0.9094	4	0.43	0	3	0	0.235549	0.960385	NA	12
2382	KCNB2 , TERF1 , AK126789 / LOC286191 , RPESP , RPL7	8q21.11	74.0128	74.3667	0.3538	6	0.43	0	4	0.5	0.000105148	0.417496	TERF1 , RPESP	12
2384	RDH10 , STAU2 , UBE2W , TCEB1 , TMEM70 , LY96 , JPH1 , GDAP1 , FLJ39080 , VGLL4	8q21.11	74.3975	75.92	1.5225	11	0.44	0	7	0.71	2.05324e-08	0.818616	STAU2 , UBE2W , TCEB1 , TMEM70 , GDAP1	13
2385	VGLL4 / PI15	8q21.11	75.92	75.9292	0.0092	1	0.44	0	NA	NA	NA	NA	NA	13
2386	VGLL4 / PI15 , CRISPLD1 , HNF4G , AK131408 , ZFHX4 , ZFHX4 / BX649074	8q21.11	75.9292	78.018	2.0888	7	0.44	0	4	0	0.147309	0.640347	NA	13
2387	NA	8q21.11	78.018	78.0414	0.0235	1	0.45	0	NA	NA	NA	NA	NA	13
2389	PXMP3	8q21.11--8q21.12	78.0579	79.6091	1.5512	1	0.45	0	1	0	0.54382	0.54382	NA	12
2390	PKIA , C8orf70	8q21.12	79.6091	79.8045	0.1954	3	0.46	0	2	0.5	0.0029667	0.159192	C8orf70	12
2391	IL7 , STMN2	8q21.12--8q21.13	79.8045	80.7398	0.9353	3	0.46	0	2	0.5	0.00927438	0.25889	STMN2	12
2393	HEY1 , MRPS28 , TPD52	8q21.13	80.8388	81.4335	0.5947	4	0.47	0	3	0.67	7.1568e-07	0.385499	MRPS28 , TPD52	13
2395	ZBTB10	8q21.13	81.5947	81.5947	0.0001	1	0.47	0	NA	NA	NA	NA	NA	13
2397	ZNF704	8q21.13	81.6177	81.8635	0.2458	2	0.47	1	NA	NA	NA	NA	NA	13
2398	PAG1	8q21.13	81.8635	82.0597	0.1963	1	0.47	0	1	0	0.342523	0.342523	NA	13
2400	FABP5	8q21.13	82.3554	82.5171	0.1617	1	0.47	0	1	0	0.420526	0.420526	NA	13
2401	PMP2	8q21.13	82.5171	82.5171	0.0001	1	0.47	0	1	0	0.477996	0.477996	NA	13
2403	FABP4 , IMPA1	8q21.13	82.5536	82.733	0.1794	3	0.47	1	2	0	0.848709	0.873649	NA	13
2404	SLC10A5 , ZFAND1 , CHMP4C	8q21.13	82.733	82.8763	0.1433	4	0.47	0	3	0.67	0.00043667	0.842155	ZFAND1 , CHMP4C	13
2405	SNX16	8q21.13	82.8763	84.4827	1.6064	1	0.47	0	1	0	0.160515	0.160515	NA	13
2406	NA	8q21.13--8q21.2	84.4827	85.9372	1.4545	1	0.48	0	NA	NA	NA	NA	NA	13
2407	LOC138046 , LRRCC1	8q21.2	85.9372	86.2354	0.2982	2	0.49	0	1	1	0.00152163	0.00152163	LRRCC1	13
2409	E2F5 , E2F5 / C8orf59 , CA1 , CA3	8q21.2	86.2763	86.5648	0.2885	4	0.49	0	4	0.25	4.3093e-06	0.747945	E2F5 / C8orf59	14
2410	CA2	8q21.2	86.5648	86.5649	0.0001	1	0.49	1	1	1	0.029024	0.029024	RBMS1 / CA2	14
2412	REXO1L1 , PSKH2 , ATP6V0D2	8q21.2--8q21.3	86.8984	87.2316	0.3332	3	0.49	1	2	0	0.675567	0.82951	NA	14
2414	SLC7A13 , WWP1	8q21.3	87.2989	87.5393	0.2404	2	0.49	1	1	1	0.00346073	0.00346073	WWP1	15
2415	FAM82B / BX640636 , CPNE3 , CNGB3 , CNBD1	8q21.3	87.5393	88.021	0.4817	4	0.49	1	5	0.6	0.00013852	0.527023	FAM82B / BX640636 , FAM82B / BX640636 , CPNE3	15
2417	WDR21C , C8orf57 , MMP16 , DKFZp686L14188	8q21.3	88.6479	90.8386	2.1906	5	0.49	1	2	0	0.49732	0.520143	NA	14
2419	RIPK2 , C8orf1 , NBN	8q21.3	90.8715	91.1331	0.2616	3	0.49	0	3	0.33	5.11664e-05	0.770584	RIPK2	15
2420	DECR1	8q21.3	91.1331	91.1331	0.0001	1	0.49	0	1	1	0.0302502	0.0302502	DECR1	15
2422	CALB1 , TMEM64	8q21.3	91.1416	91.7329	0.5913	3	0.49	0	1	0	0.756808	0.756808	NA	14
2424	EFCBP1 , TMEM55A , OTUD6B , AK130865 , SLC26A7 , RUNX1T1 , LOC286144 / BC110326	8q21.3--8q22.1	92.0303	94.0661	2.0358	8	0.49	0	4	0	0.741673	0.960808	NA	15
2425	LOC286144 , FAM92A1 / CR627475 , RBM12B	8q22.1	94.0661	94.8144	0.7483	4	0.5	0	2	0	0.559596	0.772254	NA	15
2427	AF116672 / RBM12B , TMEM67 , PPM2C , CDH17 , GEM , RAD54B , FSBP / RAD54B , KIAA1429	8q22.1	94.822	95.629	0.807	8	0.5	0	16	0.25	0.0054633	0.994367	RAD54B , RAD54B , RAD54B , RAD54B	14
2428	KIAA1429 / AF132206 , RBM35A / ANKRD42 , DPY19L4 , C8orf52 , CCNE2 , TP53INP1 / C8orf38	8q22.1	95.629	96.0081	0.3791	7	0.51	0	6	0.5	0.00103457	0.831736	RBM35A / ANKRD42 , C8orf52 , C8orf38 / AY444560	14
2430	AY444560 / C8orf38 , LOC286149	8q22.1	96.1284	96.236	0.1076	2	0.51	0	2	0.5	0.0161976	0.789441	C8orf38 / AY444560	14
2431	PLEKHF2	8q22.1	96.236	96.3285	0.0924	1	0.51	0	1	1	0.000142779	0.000142779	PLEKHF2	14
2432	C8orf37 , UQCRB	8q22.1	96.3285	97.3122	0.9837	3	0.52	0	1	0	0.903513	0.903513	NA	14
2434	MTERFD1	8q22.1	97.321	97.3211	0.0001	1	0.52	0	1	1	2.653e-07	2.653e-07	MTERFD1	13
2436	PTDSS1 , SDC2 , PGCP , TSPYL5 , MTDH , LAPTM4B , MATN2 , RPL30	8q22.1--8q22.2	97.4149	99.1747	1.7598	9	0.52	0	16	0.69	3.64014e-06	0.85217	PTDSS1 , PGCP , MTDH , MTDH , MTDH , MTDH , MTDH , MTDH , MTDH , MTDH , LAPTM4B	13
2437	C8orf47 , HRSP12 , POP1 , NPAL2	8q22.2	99.1747	99.5121	0.3374	4	0.53	0	2	0.5	2.15828e-05	0.714584	HRSP12	13
2438	KCNS2 , AF119844 / STK3 , STK3 , OSR2 , VPS13B	8q22.2	99.5121	100.238	0.7261	6	0.53	1	5	0	0.251338	0.864851	NA	13
2440	VPS13B , COX6C , RGS22 , FBXO43 , POLR2K , SPAG1 , RNF19	8q22.2	100.957	101.343	0.386	7	0.53	0	7	0.29	0.00886382	0.995939	COX6C , POLR2K	13
2442	ANKRD46 , MGC39715 , PABPC1	8q22.2--8q22.3	101.463	101.801	0.338	4	0.53	0	1	0	0.201594	0.201594	NA	14
2443	PABPC1 , YWHAZ , LOC157562	8q22.3	101.801	102.283	0.482	4	0.53	0	1	1	0.0148564	0.0148564	YWHAZ	14
2444	ZNF706	8q22.3	102.283	102.283	0.0001	1	0.54	1	1	1	4.55307e-05	4.55307e-05	ZNF706	15
2446	NACAP1 / BC069411	8q22.3	102.289	102.451	0.1622	2	0.54	1	1	0	0.646476	0.646476	NA	16
2448	GRHL2 , NCALD , RRM2B , EDD1 / RAB5A	8q22.3	102.573	103.461	0.8878	4	0.54	0	4	0.75	1.24046e-07	0.121381	GRHL2 , RRM2B , EDD1 / RAB5A	16
2449	EDD1 , ODF1 , KLF10 , AZIN1	8q22.3	103.461	103.945	0.4848	4	0.54	1	4	0.5	7.99848e-07	0.414336	EDD1 / RAB5A , AZIN1	17
2451	ATP6V1C1 , FLJ10489 / C8orf56 , BAALC / AK125733 , LOC257152 / AK125733 , FZD6 , CTHRC1 , SLC25A32	8q22.3	103.959	104.482	0.5226	8	0.54	1	4	0.25	0.00093626	0.403058	ATP6V1C1	16
2453	WDSOF1 / EEF1A1	8q22.3	104.523	104.523	0.0001	1	0.54	0	1	1	9.26154e-08	9.26154e-08	WDSOF1 / EEF1A1	15
2455	RIMS2	8q22.3	105.057	105.057	0.0001	1	0.54	0	1	0	0.13053	0.13053	NA	16
2457	RIMS2 , TM7SF4 , DPYS	8q22.3	105.059	105.502	0.4422	4	0.54	0	4	0	0.13053	0.675848	NA	16
2458	DPYS	8q22.3	105.502	105.502	0.0001	1	0.54	1	2	0	0.276596	0.675848	NA	16
2460	LRP12 , ZFPM2	8q22.3--8q23.1	105.561	106.869	1.3084	3	0.53	0	2	0	0.603522	0.884193	NA	15
2462	ZFPM2 , LOC346887 , OXR1	8q23.1	106.87	107.832	0.9622	3	0.53	0	3	0	0.384187	0.603522	NA	16
2464	ABRA , ANGPT1	8q23.1	107.842	108.333	0.4907	2	0.53	0	2	0	0.0797842	0.841841	NA	16
2466	RSPO2 , EIF3S6	8q23.1	108.981	109.33	0.3488	2	0.53	0	2	0.5	0.000419426	0.55153	EIF3S6	17
2468	KIAA0103 , TMEM74 , TRHR , NUDCD1 , ENY2 , PKHD1L1	8q23.1--8q23.2	109.532	110.605	1.073	6	0.53	0	14	0.86	2.63787e-07	0.77318	KIAA0103 , NUDCD1 , NUDCD1 , NUDCD1 , NUDCD1 , NUDCD1 , NUDCD1 , NUDCD1 , NUDCD1 , NUDCD1 , NUDCD1 , ENY2	17
2469	EBAG9 , FLJ20366 , KCNV1	8q23.2	110.605	112.063	1.4584	4	0.53	0	3	0	0.0573025	0.472702	NA	17
2471	CSMD3	8q23.3	113.305	113.305	0.0001	1	0.53	0	1	0	0.56317	0.56317	NA	18
2473	TRPS1	8q23.3	116.494	116.494	0.0001	1	0.54	0	1	0	0.0513294	0.0513294	NA	25
2475	TRPS1	8q23.3	116.543	116.544	0.0001	1	0.54	0	1	0	0.0513294	0.0513294	NA	25
2477	TRPS1	8q23.3	116.615	117.045	0.4299	2	0.54	0	1	0	0.0513294	0.0513294	NA	26
2479	NA	8q23.3	117.087	117.087	0.0001	1	0.54	0	NA	NA	NA	NA	NA	25
2481	NA	8q23.3	117.38	117.38	0.0001	1	0.55	1	NA	NA	NA	NA	NA	26
2483	EIF3S3 , C8orf53 , RAD21 , LOC441376	8q24.11	117.724	118.018	0.2945	5	0.55	1	3	0.33	1.37386e-06	0.422622	RAD21	24
2484	SLC30A8 , THRAP6	8q24.11	118.018	118.602	0.5842	2	0.54	0	2	0.5	0.000623687	0.998907	THRAP6	23
2486	MMS19L / EXT1	8q24.11	118.878	118.919	0.0405	2	0.54	0	1	0	0.0700972	0.0700972	NA	24
2487	EXT1 / MMS19L	8q24.11	118.919	119.047	0.1283	1	0.53	0	1	0	0.0700972	0.0700972	NA	23
2489	MMS19L / EXT1 , EXT1 / MMS19L	8q24.11	119.068	119.117	0.0486	2	0.53	0	1	0	0.0700972	0.0700972	NA	22
2491	EXT1 / MMS19L	8q24.11--8q24.12	119.151	119.327	0.1756	2	0.53	0	1	0	0.0700972	0.0700972	NA	23
2493	SAMD12 , TNFRSF11B , COLEC10 , MAL2 , NOV	8q24.12	119.46	120.504	1.0446	5	0.53	0	12	0.42	3.16094e-06	0.865149	TNFRSF11B , TNFRSF11B , TNFRSF11B , TNFRSF11B , MAL2	22
2495	ENPP2 , TAF2	8q24.12	120.701	120.813	0.1128	2	0.53	0	2	0	0.0837359	0.390979	NA	22
2496	DCC1	8q24.12	120.813	120.916	0.1021	1	0.53	0	11	0.55	0.000480305	0.968942	DCC1 , DCC1 , DCC1 , DCC1 , DCC1 , DCC1	22
2498	DCC1 , DEPDC6	8q24.12	120.921	121.118	0.1978	2	0.53	0	12	0.58	0.000480305	0.968942	DCC1 , DCC1 , DCC1 , DCC1 , DCC1 , DCC1 , DEPDC6	23
2500	DEPDC6 , COL14A1	8q24.12	121.131	121.424	0.2927	3	0.53	0	2	0.5	0.00161583	0.866751	DEPDC6	23
2502	COL14A1 , MRPL13 , MTBP	8q24.12	121.449	121.6	0.1512	4	0.53	0	3	0.33	3.05633e-06	0.866751	MRPL13	23
2504	SNTB1	8q24.12	121.62	121.62	0.0001	1	0.53	0	1	0	0.931272	0.931272	NA	23
2505	SNTB1 , HAS2	8q24.12--8q24.13	121.62	122.723	1.1031	2	0.52	0	10	0.1	0.0287611	0.977169	HAS2	23
2507	NA	8q24.13	123.209	123.209	0.0001	1	0.53	1	NA	NA	NA	NA	NA	24
2509	ZHX2 , DERL1 , WDR67	8q24.13	123.894	124.233	0.3394	3	0.53	1	2	0	0.103364	0.732115	NA	24
2511	FAM83A , ZHX1 / C8orf76 , ATAD2 , C8orf32 , FBXO32 , ANXA13 , FAM91A1	8q24.13	124.239	124.869	0.6305	8	0.53	1	16	0.44	1.1161e-05	0.944184	ZHX1 / C8orf76 , C8orf76 , ATAD2 , ATAD2 , ATAD2 , ATAD2 , C8orf32	23
2513	FAM91A1 , C8ORFK23 / C8orf54 , C8ORFK23 / C8orf78 , MPPED1 , LOC286052 , TMEM65 , TRMT12 , RNF139 , TATDN1 / NDUFB9 / RNF139 , TATDN1 / NDUFB9 , NDUFB9 , MTSS1 / AK126651 , MTSS1 / ZNF660 , MTSS1 / NDUFB9 , MTSS1 , LOC157381	8q24.13	124.896	126.032	1.1365	17	0.53	1	3	1	2.41718e-07	0.0225053	TRMT12 , RNF139 , NDUFB9	22
2515	ZNF572 , SQLE , KIAA0196 , C8orf36 , MGC39581 / C8orf36	8q24.13	126.061	126.337	0.2767	5	0.53	1	2	1	1.31573e-06	1.83928e-05	SQLE , KIAA0196	23
2517	TRIB1	8q24.13--8q24.21	126.52	127.635	1.1148	2	0.52	0	1	0	0.578803	0.578803	NA	22
2518	FAM84B , POU5F1P1	8q24.21	127.635	128.498	0.8635	3	0.53	1	1	1	0.0164305	0.0164305		23
2519	NA	8q24.21	128.498	128.811	0.3126	1	0.52	0	NA	NA	NA	NA	NA	22
2521	MYC / M13930 , PVT1 , TMEM75 / PVT1	8q24.21	128.818	129.1	0.2822	3	0.53	1	1	1	0.0159369	0.0159369	MYC	22
2522	CCDC26 , MLZE	8q24.21	129.1	130.834	1.7341	2	0.52	0	1	0	0.573033	0.573033	NA	21
2523	FAM49B , AB062477 / FAM49B	8q24.21	130.834	130.958	0.1237	3	0.51	0	2	0	0.0941167	0.373596	NA	21
2525	DDEF1 , DDEF1 / TRIM59 , AF161539 / DDEF1	8q24.21--8q24.22	131.135	131.677	0.542	4	0.51	0	3	0	0.150846	0.834598	NA	20
2527	ADCY8	8q24.22	131.895	133.075	1.1794	1	0.51	0	1	0	0.366826	0.366826	NA	20
2528	KIAA0143 , HHLA1 , KCNQ3 , HPYR1 , LRRC6 , TMEM71 , PHF20L1	8q24.22	133.075	133.928	0.8534	8	0.52	1	6	0.17	0.0446798	0.804832	LRRC6	21
2530	TG , TG / SLA	8q24.22	134.049	134.125	0.0754	2	0.52	1	2	0.5	0.0443334	0.848228	TG	21
2531	TG / SLA , WISP1	8q24.22	134.125	134.311	0.186	2	0.51	0	3	0.33	0.0443334	0.848228	TG	21
2533	NDRG1 , LOC286167 , ST3GAL1 , ST3GAL1 / AK002210	8q24.22	134.319	134.858	0.5383	5	0.53	1	2	0	0.0645042	0.345206	NA	21
2534	ZNF406	8q24.22	134.858	135.559	0.7018	1	0.52	0	NA	NA	NA	NA	NA	21
2536	KHDRBS3 / XKR4	8q24.22--8q24.23	135.874	136.728	0.8547	2	0.52	0	1	1	0.0364965	0.0364965	KHDRBS3 / XKR4	20
2538	C8ORFK32	8q24.23	137.751	139.233	1.482	2	0.52	0	1	0	0.55683	0.55683	NA	19
2540	COL22A1	8q24.23	139.67	139.67	0.0001	1	0.51	0	1	0	0.898601	0.898601	NA	18
2541	KCNK9 , NIBP , NIBP / C8orf17	8q24.23--8q24.3	139.67	141.015	1.3451	4	0.5	0	4	0.5	0.00095392	0.256435	NIBP , NIBP	17
2543	NIBP	8q24.3	141.11	141.111	0.0001	1	0.51	1	3	0.67	0.00095392	0.241187	NIBP , NIBP	17
2545	NIBP	8q24.3	141.182	141.376	0.194	1	0.51	1	3	0.67	0.00145006	0.241187	NIBP , NIBP	16
2546	NIBP	8q24.3	141.376	141.509	0.1334	1	0.51	1	3	0.67	0.00145006	0.241187	NIBP , NIBP	16
2547	NIBP	8q24.3	141.509	141.51	0.0001	1	0.51	1	3	0.67	0.00145006	0.241187	NIBP , NIBP	16
2549	CHRAC1	8q24.3	141.595	141.595	0.0001	1	0.5	0	1	0	0.0858732	0.0858732	NA	16
2550	EIF2C2 , PTK2	8q24.3	141.595	141.78	0.1855	3	0.5	0	2	1	0.0143117	0.0269771	EIF2C2 , PTK2	16
2552	PTK2	8q24.3	141.901	142.252	0.3514	1	0.49	0	1	1	0.0102741	0.0102741	PTK2	14
2553	DENND3 / AK022255 , DENND3 , SLC45A4 / BC033223	8q24.3	142.252	142.287	0.0354	3	0.49	0	NA	NA	NA	NA	NA	14
2555	SLC45A4	8q24.3	142.303	142.318	0.0147	2	0.49	0	NA	NA	NA	NA	NA	14
2557	NA	8q24.3	142.422	142.433	0.0104	1	0.48	0	NA	NA	NA	NA	NA	14
2558	GPR20 , LOC401480	8q24.3	142.433	142.47	0.0369	3	0.48	0	2	0	0.128486	0.594655	NA	14
2560	PTP4A3	8q24.3	142.511	142.511	0.0001	1	0.45	0	2	0	0.0841946	0.405021	NA	12
2562	NA	8q24.3	143.288	143.288	0.0001	1	0.43	0	NA	NA	NA	NA	NA	12
2564	TSNARE1 , LOC286121 , BAI1 , ARC , JRK , PSCA , LY6K , C8orf55 , SLURP1 , AK126845 / LYNX1 , LY6D , GML , CYP11B1 , CYP11B2 , LOC441379 , LY6E , C8orf31 , HHCM , LY6H , LOC338328 , GLI4	8q24.3	143.35	144.428	1.0782	22	0.41	0	17	0.06	0.00964564	0.993051	PSCA	12
2566	ZNF696 , TOP1MT	8q24.3	144.434	144.497	0.0624	3	0.42	1	1	1	0.00109347	0.00109347	TOP1MT	13
2567	C8orf51	8q24.3	144.497	144.52	0.0235	1	0.41	0	1	0	0.0786443	0.0786443	NA	13
2569	RHPN1 , ZC3H3	8q24.3	144.53	144.619	0.0893	3	0.4	0	2	1	7.61558e-07	0.00480924	RHPN1 , ZC3H3	12
2570	GSDMDC1 , AF289596 / C8orf73PRT1 / NPM1 , EEF1D , TIGD5 , PYCRL , TSTA3 , ZNF623 , ZNF707 , LOC286076 , LOC441380 , MAPK15 , FLJ46072 , AK027383 , SCRIB , SIAHBP1 , NRBP2 , LOC286126 , EPPK1 , PLEC1 , PARP10 , GRINA , OPLAH , EXOSC4 , GPAA1 , CYC1 , SHARPIN , MAF1 , KIAA1875 , KIAA1833 / AK092861	8q24.3	144.619	145.342	0.7231	31	0.39	0	28	0.46	3.30884e-05	0.773103	NAPRT1 / NPM1 , EEF1D , TIGD5 , ZNF707 , SCRIB , SCRIB , SCRIB , SIAHBP1 , PLEC1 , OPLAH , EXOSC4 , CYC1 , CYC1	12
2571	KIAA1833 / AK092861 , C8orf30A , AL834145 / KIAA1833 , BOP1 , BOP1 / SCXA , HSF1 , FBXL6	8q24.3	145.342	145.551	0.2091	8	0.39	0	5	0.4	2.66871e-05	0.242381	C8orf30A , HSF1	12
2573	GPR172A , ADCK5 , CPSF1 , SLC39A4 , VPS28 , NFKBIL2 , CYHR1 , KIFC2 , FOXH1 , PPP1R16A / AK126743 , GPT , MFSD3	8q24.3	145.555	145.706	0.1512	13	0.39	0	11	0.36	1.1786e-05	0.599814	GPR172A , VPS28 , CYHR1 , PPP1R16A	12
2575	RECQL4 , LRRC24 / LRRC14 , MGC70857 / LRRC24 , KIAA1688 , AK130913 , ZNF251 / AK130913 , ZNF34 / AK130913 , AK130913 / RPL8 , ZNF517 / AK127225 / AK130913 / RPL8	8q24.3	145.71	146.039	0.3293	9	0.39	0	6	0.67	0.00339652	0.764889	RECQL4 , ZNF34 / AK130913 , ZNF7 / COMMD5 / RPL8 , COMMD5 / RPL8	12
2576	ZNF7 / COMMD5 / RPL8 , COMMD5 / RPL8 , ZNF250	8q24.3	146.039	146.127	0.0876	3	0.4	1	3	1	0.00154969	0.0063367	ZNF7 / COMMD5 / RPL8 , COMMD5 / RPL8 , ZNF250	12
2577	ZNF16 , LOC441383 , C8orf33	8q24.3	146.127	146.25	0.1229	3	0.4	1	4	0.5	0.0011066	0.410568	C8orf33 , C8orf33	12
2578	BC048429 / MGC52000 , AF346307 / RP11-34P13.4 / RP11-143M1.1 , FOXD4	9p24.3	0.0197	0.1072	0.0875	3	0.13	1	NA	NA	NA	NA	NA	0
2580	CBWD1	9p24.3	0.1689	0.169	0.0001	1	0.12	0	NA	NA	NA	NA	NA	0
2582	C9orf66 , DOCK8 , ANKRD15	9p24.3	0.2036	0.5837	0.3801	3	0.11	0	NA	NA	NA	NA	NA	1
2583	ANKRD15	9p24.3	0.5837	0.7359	0.1522	1	0.11	0	NA	NA	NA	NA	NA	1
2584	ANKRD15 , DMRT1 , DMRT3 , DMRT2	9p24.3	0.7359	1.0438	0.3079	5	0.11	1	NA	NA	NA	NA	NA	1
2586	SMARCA2	9p24.3	2.0359	2.036	0.0001	1	0.12	1	NA	NA	NA	NA	NA	1
2587	SMARCA2 / CR595322	9p24.3--9p24.2	2.036	2.5264	0.4904	1	0.11	0	NA	NA	NA	NA	NA	1
2588	FLJ35024 , VLDLR , KCNV2 , KIAA0020	9p24.2	2.5264	3.1903	0.664	5	0.12	0	NA	NA	NA	NA	NA	1
2589	RFX3 , AF118069 / RFX3 , GLIS3	9p24.2	3.1903	3.8461	0.6558	4	0.12	0	NA	NA	NA	NA	NA	1
2590	GLIS3 / AK096318 , GLIS3 / AK096318 / BC007366 , GLIS3	9p24.2	3.8461	4.249	0.4029	3	0.12	0	NA	NA	NA	NA	NA	1
2591	SLC1A1 , SLC1A1 / C9orf68 , C9orf68 , PPAPDC2 / C9orf68 , CDC37L1	9p24.2--9p24.1	4.249	4.6965	0.4474	5	0.12	0	3	0.33	0.00283208	0.767915	CDC37L1	1
2592	AK3 , RCL1 , JAK2 , INSL6 , INSL4 , RLN2 , RLN1 , C9orf46	9p24.1	4.6965	5.4529	0.7564	8	0.12	0	2	0.5	5.53039e-05	0.874578	RCL1	1
2593	CD274 / C9orf46 , PDCD1LG2 / C9orf46 , KIAA1432 , KIAA1432 / KIAA1815 , KIAA1815 , MLAKIAA2026	9p24.1	5.4529	5.9107	0.4577	7	0.12	0	NA	NA	NA	NA	NA	2
2595	KIAA2026 , RANBP6 , C9orf26 , TPD52L3 , UHRF2 / AF090921	9p24.1	5.9267	6.4587	0.532	6	0.12	0	1	1	0.00384793	0.00384793	UHRF2	1
2597	UHRF2 , GLDC	9p24.1	6.4963	6.5487	0.0524	2	0.13	1	1	1	0.00384793	0.00384793	UHRF2	2
2599	JMJD2C	9p24.1	6.7109	6.8175	0.1066	1	0.12	0	NA	NA	NA	NA	NA	1
2600	JMJD2C	9p24.1	6.8175	7.1182	0.3007	1	0.12	0	NA	NA	NA	NA	NA	1
2601	C9orf123	9p24.1	7.1182	7.7886	0.6704	1	0.12	0	NA	NA	NA	NA	NA	1
2603	PTPRD	9p24.1--9p23	8.4549	10.1855	1.7306	1	0.11	0	NA	NA	NA	NA	NA	1
2604	PTPRD , TYRP1 , C9orf150 , MPDZ , NFIB / BX648416 , NFIB , ZDHHC21	9p23--9p22.3	10.1855	14.7102	4.5246	8	0.11	0	1	1	0.0420827	0.0420827	NFIB / BX648416	1
2605	CER1 , FREM1	9p22.3	14.7102	15.2013	0.4911	3	0.11	0	NA	NA	NA	NA	NA	1
2606	C9orf52 , SNAPC3 , PSIP1 / SNAPC3 , PSIP1 , C9orf93 / CR936775 , LOC286299	9p22.3	15.2013	16.3998	1.1985	6	0.11	0	NA	NA	NA	NA	NA	1
2607	BNC2 , MGC24103 / BNC2 / BC020879 , C9orf39 , SH3GL2 , ADAMTSL1 , C9orf94 , C9orf138 , RRAGA , FAM29A	9p22.3--9p22.1	16.3998	19.0457	2.6459	10	0.11	0	3	0.67	0.000132813	0.0602665	C9orf39 , FAM29A / BC111041	1
2609	ADFP , DENND4C , RPS6 , SLC24A2	9p22.1	19.1162	19.5062	0.39	5	0.11	0	1	1	0.00328507	0.00328507	ADFP	2
2611	NA	9p21.3	20.3203	20.3204	0.0001	1	0.11	0	NA	NA	NA	NA	NA	2
2613	MLLT3	9p21.3	20.3535	20.3536	0.0001	1	0.11	0	NA	NA	NA	NA	NA	1
2615	KIAA1797 / GUSBL2 , KIAA1797 , PTPLAD2 , IFNB1 , IFNW1 , IFNA21 , IFNA7 / IFNA14 , IFNA16 / IFNA14	9p21.3	20.8172	21.207	0.3898	8	0.11	0	3	0.33	0.0126667	0.676753	KIAA1797	1
2617	IFNA17 / IFNA14 , IFNA14 , IFNAP22 , IFNA5 , KLHL9	9p21.3	21.2174	21.3743	0.1569	5	0.11	0	1	0	0.58913	0.58913	NA	1
2618	IFNA2 , IFNA8	9p21.3	21.3743	21.3999	0.0256	2	0.11	1	NA	NA	NA	NA	NA	2
2619	IFNA1 , LOC554202 / BC021861	9p21.3	21.3999	21.4448	0.045	2	0.11	0	NA	NA	NA	NA	NA	1
2778	ZMYND11 , ZMYND11 / DQ335455 , DIP2C	10p15.3	0.2091	0.3678	0.1587	3	0.18	1	2	0	0.121721	0.414511	NA	2
2779	DIP2C , DIP2C / C10orf108 / AK096013 , LARP5 , GTPBP4 , IDI2 , C10orf110 / IDI1 / BC050694 , WDR37 / AF119906 , WDR37 , LOC399706 , ADARB2 , ADARB2 / AK094373 , LOC399707	10p15.3	0.3678	2.4791	2.1113	13	0.18	0	2	0.5	8.30722e-07	0.234351	GTPBP4	2
2781	PFKP , PITRM1	10p15.2	3.1679	3.7827	0.6147	3	0.19	0	2	1	0.00178334	0.00228049	PFKP , PITRM1	2
2782	KLF6	10p15.2--10p15.1	3.7827	4.2746	0.4919	2	0.19	0	1	0	0.362903	0.362903	NA	3
2783	NA	10p15.1	4.2746	4.442	0.1674	1	0.2	0	NA	NA	NA	NA	NA	3
2784	LOC338588 , AKR1CL2 , AB037902 / tAKR / AKR1CL2 , AKR1C1 / AKR1CL2 / AKR1C3 , AKR1C1 / AKR1C2 / AKR1CL2 / AKR1C3 , AKR1C3	10p15.1	4.442	5.1379	0.6959	7	0.2	0	2	0	0.625953	0.682914	NA	3
2786	AKR1C4 , UCN3 , TUBAL3 , NET1 , LOC439948 , CALML5 , AK128534 , CALML3 , ASB13 , CR936780 , C10orf18 / AK024762 / BC001759 / CR936780 , RPS16 / GDI2 , ANKRD16 , FBXO18 , IL15RA / CR607367 , IL2RA , RBM17 , PFKFB3 / BC008131 , PFKFB3 / ZNF609 , DKFZp667F0711 , PRKCQ	10p15.1	5.2288	6.6075	1.3787	22	0.2	0	14	0.21	0.000140049	0.99283	RPS16 / GDI2 , IL2RA , RBM17	3
2787	AK093639 / PRKCQ , LOC439949	10p15.1	6.6075	6.6685	0.061	2	0.21	0	1	0	0.976981	0.976981	NA	3
2788	NA	10p15.1--10p14	6.6685	6.9242	0.2557	1	0.22	1	NA	NA	NA	NA	NA	3
2790	NA	10p14	6.9316	6.9316	0.0001	1	0.22	1	NA	NA	NA	NA	NA	2
2792	SFMBT2 , ITIH5 , ITIH2 , KIN , ATP5C1	10p14	7.2411	7.881	0.6399	5	0.22	1	4	0.25	0.00220613	0.988451	ATP5C1	3
2793	TAF3 , FLJ45983 , GATA3	10p14	7.881	8.3377	0.4567	3	0.21	0	1	0	0.993013	0.993013	NA	3
2794	NA	10p14	8.3377	8.3428	0.0051	1	0.22	1	NA	NA	NA	NA	NA	5
2796	NA	10p14	9.279	10.8686	1.5896	1	0.2	0	NA	NA	NA	NA	NA	3
2797	LOC254312 , CUGBP2 , CUGBP2 / ITPR3	10p14	10.8686	11.3384	0.4697	4	0.21	1	1	0	0.468803	0.468803	NA	4
2799	CUGBP2 , CUGBP2 / C10orf31 , USP6NL , ECHDC3	10p14	11.3598	11.8376	0.4778	4	0.21	1	3	0.67	0.000219838	0.468803	USP6NL , ECHDC3	3
2800	LOC219731 / C10orf47 , LOC219731 , UPF2 / TAF2 , UPF2	10p14	11.8376	12.1015	0.2639	4	0.2	0	1	1	0.00847065	0.00847065	UPF2 / TAF2	2
2802	DHTKD1 , SEC61A2 , NUDT5 / SEC61A2	10p14	12.2029	12.2495	0.0466	3	0.2	0	1	1	1.30786e-08	1.30786e-08	NUDT5 / SEC61A2	2
2804	C10orf7 / CR592461 , CAMK1D , LOC283070 , CCDC3 , OPTN , MCM10 , C10orf49 , PHYH , SEPHS1 , C10orf30 , PRPF18 , FRMD4A / KIAA0652 , FRMD4A	10p13	12.3282	14.6018	2.2736	14	0.2	0	9	0.56	1.31801e-10	0.881027	C10orf7 / CR592461 , OPTN , MCM10 , SEPHS1 , PRPF18	3
2805	FAM107B , FAM107B / TGFBRAP1 , ARMETL1 , HSPA14 , SUV39H2 / DCLRE1C , DCLRE1C	10p13	14.6018	14.9953	0.3935	6	0.21	1	4	1	2.62052e-09	0.0333537	FAM107B , HSPA14 , SUV39H2 / DCLRE1C , DCLRE1C	3
2806	NA	10p13	14.9953	15.0548	0.0596	1	0.2	0	NA	NA	NA	NA	NA	2
2808	THEDC1 , BC029526 , C10orf111 , RPP38 / NMT2 , NMT2 , C10orf38 , ITGA8 , C10orf97 , PTER , RSU1 , CUBN	10p13	15.1438	16.9069	1.7631	11	0.2	0	9	0.11	0.0227178	0.920444	NMT2	1
2809	DNMT2 , VIM	10p13--10p12.33	16.9069	17.3119	0.4049	3	0.2	0	1	0	0.956559	0.956559	NA	1
2810	ST8SIA6 / AK127982 , PTPLA , STAM , LOC340893 / LOC340843 , MRC1L1 / MRC1 , SLC39A12 , CACNB2 , NSUN6 , ARL5B , C10orf112	10p12.33--10p12.32	17.3119	20.1	2.7882	11	0.19	0	4	0	0.19851	0.688923	NA	0
2812	PLXDC2 , NEBL , NEBL / ASB18	10p12.31	20.5464	21.2421	0.6957	4	0.19	0	2	0	0.445702	0.877781	NA	0
2814	NEBL , C10orf114 , FLJ45187 , MLLT10 , DNAJC1 / CR613772	10p12.31	21.3162	22.583	1.2668	6	0.19	0	3	0	0.12616	0.900381	NA	0
2815	COMMD3 , PCGF4 , SPAG6	10p12.31	22.583	22.7208	0.1378	4	0.2	1	NA	NA	NA	NA	NA	1
2816	NA	10p12.31	22.7208	22.7645	0.0438	1	0.19	0	NA	NA	NA	NA	NA	0
2817	PIP5K2A , ARMC3 , MSRB2 , C10orf67 , OTUD1 , KIAA1217 / TJAP1 , KIAA1217	10p12.31--10p12.1	22.7645	24.875	2.1104	8	0.19	0	2	0	0.517582	0.745852	NA	0
2819	ARHGAP21	10p12.1	24.914	24.914	0.0001	1	0.19	0	NA	NA	NA	NA	NA	0
2820	PRTFDC1 , C10orf63 , THNSL1 / C10orf63 , GPR158 , MYO3A , GAD2 , APBB1IP , CR749234 , PDSS1 , ABI1 , C10orf51 , ANKRD26 , YME1L1 , MASTL , ACBD5	10p12.1	24.914	27.6736	2.7596	16	0.18	0	7	0.43	1.47896e-05	0.831763	PDSS1 , ABI1 , YME1L1	0
2821	RAB18	10p12.1	27.6736	28.0027	0.3291	2	0.18	0	NA	NA	NA	NA	NA	0
2822	IRXL1 , ARMC4 , MPP7	10p12.1--10p11.23	28.0027	28.3803	0.3777	3	0.18	1	1	0	0.778958	0.778958	NA	0
2823	LOC220906 , WAC , WAC / MGC2749 , BAMBI , LOC283079 , BC033839 , LYZL1 , LOC387647 / SVIL , AK092379 / LOC387647 / SVIL , SVIL / LOC387647	10p11.23	28.3803	29.7924	1.4121	11	0.18	0	2	0.5	0.000478419	0.065487	WAC	0
2824	SVIL	10p11.23	29.7924	29.9771	0.1847	1	0.17	0	NA	NA	NA	NA	NA	0
2825	SVIL , AB040895 / SVIL / KIAA1462	10p11.23	29.9771	30.3515	0.3743	2	0.16	0	NA	NA	NA	NA	NA	0
2827	PAPD1 , MAP3K8 / CR619928 , MAP3K8 , ZNF438 , ZNF438 / AK095436	10p11.23--10p11.22	30.6705	31.5182	0.8477	6	0.15	0	2	0	0.171435	0.732173	NA	0
2828	LOC220930	10p11.22	31.5182	31.6461	0.1279	1	0.14	0	NA	NA	NA	NA	NA	0
2830	TCF8 / PMS2 , ARHGAP12 , KIF5B , EPC1	10p11.22	31.8558	32.6505	0.7948	5	0.14	0	NA	NA	NA	NA	NA	0
2831	CCDC7 , LOC338620	10p11.22	32.6505	33.2878	0.6373	3	0.13	0	NA	NA	NA	NA	NA	0
2832	NRP1 , PARD3 , CUL2 , CREM	10p11.22--10p11.21	33.2878	35.4813	2.1935	5	0.12	0	NA	NA	NA	NA	NA	0
2833	CREM , C10orf9	10p11.21	35.4813	35.8951	0.4138	2	0.12	0	NA	NA	NA	NA	NA	0
2859	WDFY4 / BC032420 , C10orf72 , C10orf73 , BC031641 / BC037922 / C10orf128 / CR618023 / CR624206 , AJ237663 / C10orf71 , PGBD3	10q11.22--10q11.23	49.8549	50.3936	0.5387	7	0.11	0	NA	NA	NA	NA	NA	0
2860	PGBD3 / ERCC6	10q11.23	50.3936	50.3936	0.0001	1	0.11	1	NA	NA	NA	NA	NA	0
2861	PGBD3 / ERCC6 , CHAT / SLC18A3	10q11.23	50.3936	50.4906	0.0969	2	0.11	1	NA	NA	NA	NA	NA	0
2862	CHAT , C10orf53 , OGDHL , PARG , PARG / AK127766	10q11.23	50.4906	51.1216	0.631	5	0.11	0	NA	NA	NA	NA	NA	0
2867	ACF	10q11.23	52.1678	52.2366	0.0688	2	0.11	1	NA	NA	NA	NA	NA	0
2902	C10orf42 , OIT3 , PLA2G12B , P4HA1	10q22.1	74.3166	74.4992	0.1826	4	0.11	1	NA	NA	NA	NA	NA	2
2908	CTGLF2 , SEC24C / AK126671 , FUT11 , CHCHD1 , LOC196752 , NDST2	10q22.2	75.1737	75.2325	0.0588	6	0.11	1	NA	NA	NA	NA	NA	2
2910	KIF1C / VCL	10q22.2	75.5487	75.5488	0.0001	1	0.11	0	NA	NA	NA	NA	NA	2
2912	AP3M1 , ADK , MYST4 , DUSP13	10q22.2	75.5531	76.5243	0.9712	5	0.11	0	NA	NA	NA	NA	NA	2
2914	SAMD8 , COMTD1 , LOC253264 , ZNF503 , C10orf41	10q22.2	76.6063	77.1749	0.5686	6	0.11	0	NA	NA	NA	NA	NA	1
2916	C10orf11	10q22.3	77.4885	78.0286	0.5401	2	0.11	0	NA	NA	NA	NA	NA	2
2918	KCNMA1	10q22.3	78.2995	79.2129	0.9135	1	0.11	0	NA	NA	NA	NA	NA	3
2919	DLG5 , SND1 , POLR3A / SND1	10q22.3	79.2129	79.4073	0.1944	3	0.11	1	NA	NA	NA	NA	NA	3
3111	ABTB2 , CAT	11p13	34.2569	34.4303	0.1734	2	0.11	1	NA	NA	NA	NA	NA	7
3226	FBXL11 / AF118080 , FBXL11 , ADRBK1 , ANKRD13D , SSH3 , RAD9A , POLD4 / RAD9A	11q13.1	66.7202	66.8885	0.1683	7	0.11	0	NA	NA	NA	NA	NA	3
3227	CLCF1 / RAD9A , RAD9A , RAD9A / PPP1CA	11q13.1	66.8885	66.925	0.0365	3	0.11	0	NA	NA	NA	NA	NA	3
3229	RAD9A / TBC1D10C / AK126131 , KIAA1394 / BC036557 , RPS6KB2 , PTPRCAP , CORO1B , CABP4 , FLJ21749	11q13.1	66.9297	67.0151	0.0854	8	0.11	0	NA	NA	NA	NA	NA	2
3230	AIP , PITPNM1 / IARS	11q13.1	67.0151	67.0175	0.0024	2	0.12	1	NA	NA	NA	NA	NA	2
3231	CDK2AP2	11q13.1	67.0175	67.0323	0.0148	1	0.12	1	NA	NA	NA	NA	NA	2
3232	CABP2	11q13.1--11q13.2	67.0323	67.1087	0.0764	1	0.11	0	NA	NA	NA	NA	NA	2
3233	GSTP1 , FLJ90834	11q13.2	67.1087	67.1285	0.0197	2	0.12	1	1	0	0.594137	0.594137	NA	3
3235	NDUFV1 , NUDT8	11q13.2	67.1326	67.1522	0.0196	3	0.12	1	1	1	0.00216873	0.00216873	NDUFV1	3
3236	ACY3 , ALDH3B2	11q13.2	67.1522	67.218	0.0658	3	0.11	0	NA	NA	NA	NA	NA	2
3240	SUV420H1 , C11orf24 , LRP5	11q13.2	67.6824	67.9732	0.2907	3	0.11	0	NA	NA	NA	NA	NA	3
3242	SAPS3	11q13.2	68.0796	68.0797	0.0001	1	0.12	0	NA	NA	NA	NA	NA	4
3244	SAPS3	11q13.2	68.0867	68.1057	0.019	1	0.12	1	NA	NA	NA	NA	NA	4
3245	SAPS3	11q13.2	68.1057	68.1391	0.0335	1	0.12	1	NA	NA	NA	NA	NA	4
3246	GAL	11q13.2	68.1391	68.2151	0.076	1	0.12	0	1	0	0.829558	0.829558	NA	4
3248	MTL5 , CPT1A , MRPL21 , IGHMBP2	11q13.2	68.2713	68.5292	0.258	4	0.12	0	NA	NA	NA	NA	NA	4
3249	MRGPRF	11q13.2	68.5292	68.5293	0.0001	1	0.12	0	NA	NA	NA	NA	NA	5
3251	TPCN2	11q13.2	68.5421	68.6145	0.0724	2	0.13	0	NA	NA	NA	NA	NA	5
3252	TPCN2 , MYEOV	11q13.2	68.6145	68.8211	0.2066	2	0.15	0	NA	NA	NA	NA	NA	7
3254	NA	11q13.2	68.9403	68.953	0.0127	1	0.16	0	NA	NA	NA	NA	NA	10
3255	LOC399919	11q13.2	68.953	69.1772	0.2242	1	0.18	0	NA	NA	NA	NA	NA	11
3256	CCND1 / FLJ42258 , ORAOV1 , FGF19	11q13.2--11q13.3	69.1772	69.2226	0.0454	3	0.18	1	2	0	0.0604908	0.723076	NA	11
3257	FGF4	11q13.3	69.2226	69.2972	0.0746	1	0.18	0	NA	NA	NA	NA	NA	10
3258	FGF3 , LOC399920	11q13.3	69.2972	69.5886	0.2914	2	0.17	0	NA	NA	NA	NA	NA	10
3260	TMEM16A	11q13.3	69.7115	69.731	0.0195	1	0.16	0	1	1	0.0173927	0.0173927	TMEM16A	10
3261	FADD	11q13.3	69.731	69.7311	0.0001	1	0.17	1	1	1	2.93611e-07	2.93611e-07	FADD	11
3263	PPFIA1	11q13.3	69.8987	69.8988	0.0001	1	0.16	0	1	1	4.00617e-07	4.00617e-07	PPFIA1	8
3264	CTTN	11q13.3	69.8988	69.9603	0.0615	1	0.15	0	NA	NA	NA	NA	NA	7
3266	SHANK2	11q13.3	69.9921	69.9922	0.0001	1	0.15	0	NA	NA	NA	NA	NA	6
3268	SHANK2 / LOC399921	11q13.3	70.0883	70.0884	0.0001	1	0.15	0	NA	NA	NA	NA	NA	6
3270	SHANK2 / LOC399921	11q13.3	70.1591	70.1591	0.0001	1	0.13	0	NA	NA	NA	NA	NA	6
3272	LOC399921 , LOC220070 / LOC399921	11q13.3	70.295	70.3883	0.0933	2	0.13	0	NA	NA	NA	NA	NA	7
3274	SHANK2 / LOC399921 , DHCR7	11q13.3--11q13.4	70.4812	70.8376	0.3564	3	0.12	0	1	1	0.0317788	0.0317788	DHCR7	6
3276	NADSYN1 , KRTAP5-8	11q13.4	70.8796	70.9273	0.0478	2	0.11	0	NA	NA	NA	NA	NA	6
3282	CLPB	11q13.4	71.7476	71.8143	0.0667	1	0.11	1	NA	NA	NA	NA	NA	5
3296	DNAJB13 , UCP2 , UCP3 , DKFZP586P0123	11q13.4	73.3548	73.4262	0.0714	4	0.11	0	NA	NA	NA	NA	NA	4
3297	DKFZP586P0123 , AF118072 / PPME1	11q13.4	73.4262	73.6428	0.2165	2	0.11	0	NA	NA	NA	NA	NA	4
3298	PPME1 / P4HA3	11q13.4	73.6428	73.6428	0.0001	1	0.11	1	NA	NA	NA	NA	NA	5
3299	P4HA3	11q13.4	73.6428	73.656	0.0131	1	0.11	1	NA	NA	NA	NA	NA	5
3300	NA	11q13.4	73.656	73.7134	0.0574	1	0.11	0	NA	NA	NA	NA	NA	4
3310	LOC283214 , DGAT2	11q13.5	75.1472	75.1902	0.043	2	0.11	1	NA	NA	NA	NA	NA	4
3321	CAPN5	11q13.5	76.5113	76.5114	0.0001	1	0.11	0	NA	NA	NA	NA	NA	5
3322	MYO7A	11q13.5	76.5114	76.6036	0.0922	1	0.11	0	NA	NA	NA	NA	NA	5
3324	PAK1	11q14.1	76.7248	76.9603	0.2355	1	0.11	1	NA	NA	NA	NA	NA	5
3325	NA	11q14.1	76.9603	76.9604	0.0001	1	0.11	1	NA	NA	NA	NA	NA	5
3327	AQP11	11q14.1	76.9981	76.9982	0.0001	1	0.12	0	NA	NA	NA	NA	NA	6
3329	CLNS1A	11q14.1	77.005	77.0138	0.0087	1	0.12	1	1	1	2.08427e-10	2.08427e-10	CLNS1A	8
3330	HBXAP , PTD015	11q14.1	77.0138	77.2313	0.2175	3	0.12	0	1	1	5.71754e-06	5.71754e-06	INT4 / FLJ25037 / PTD015	8
3331	PTD015	11q14.1	77.2313	77.2608	0.0295	1	0.12	0	1	1	5.71754e-06	5.71754e-06	INT4 / FLJ25037 / PTD015	8
3332	PTD015 , INT4 / FLJ25037	11q14.1	77.2608	77.3799	0.1191	2	0.12	1	1	1	1.42901e-06	1.42901e-06	INT4 / FLJ25037 / PTD015	9
3333	KCTD14	11q14.1	77.3799	77.4526	0.0727	1	0.12	0	1	0	0.330026	0.330026	NA	9
3334	THRSP	11q14.1	77.4526	77.4684	0.0159	1	0.12	0	1	1	0.0221095	0.0221095	THRSP	9
3335	NDUFC2 , ALG8 , LOC283219 , USP35 , GAB2	11q14.1	77.4684	77.6255	0.1571	5	0.12	1	4	0.75	6.51121e-08	0.0996462	NDUFC2 , ALG8 , USP35	10
3337	GAB2	11q14.1	77.707	77.8254	0.1185	2	0.12	0	NA	NA	NA	NA	NA	9
3338	NARS2	11q14.1	77.8254	77.8255	0.0001	1	0.12	0	NA	NA	NA	NA	NA	9
3430	IQSEC3 , IQSEC3 / LOC574538 , SLC6A12 , SLC6A13	12p13.33	0.0467	0.2002	0.1535	4	0.13	1	NA	NA	NA	NA	NA	3
3432	NA	12p13.33	0.2536	0.2537	0.0001	1	0.11	0	NA	NA	NA	NA	NA	1
3528	SLC16A7	12q14.1	58.46	58.4697	0.0097	2	0.11	1	NA	NA	NA	NA	NA	1
3529	FAM19A2	12q14.1	58.4697	60.9138	2.444	1	0.11	0	NA	NA	NA	NA	NA	0
3531	C12orf61	12q14.1	61.2821	61.2969	0.0148	2	0.11	1	NA	NA	NA	NA	NA	1
3533	PPM1H	12q14.1--12q14.2	61.3246	61.6868	0.3622	2	0.11	1	NA	NA	NA	NA	NA	1
3536	GNS , KIAA0984 , WIF1 , LEMD3 , NME2 / MSRB3	12q14.2--12q14.3	63.3951	63.9619	0.5668	5	0.11	0	NA	NA	NA	NA	NA	0
3538	MSRB3 / LOC400047 , HMGA2 / LOC204010 / BC107865 , HMGA2	12q14.3	64.1458	64.5949	0.4491	3	0.11	0	NA	NA	NA	NA	NA	1
3539	HMGA2	12q14.3	64.5949	64.6388	0.0439	1	0.11	1	NA	NA	NA	NA	NA	2
3543	CAND1 , DYRK2 , AF119871 / IFNG , AF119871 / IL26 , AF119871 / IL22 , AF119871 / MDM1	12q14.3--12q15	65.9928	67.0134	1.0207	7	0.11	0	NA	NA	NA	NA	NA	1
3544	AF119871 , AF119871 / NUP107 , AF119871 / SLC35E3 , MDM2 / AF385324 , CPM / KLK4	12q15	67.0134	67.5363	0.5229	5	0.11	0	NA	NA	NA	NA	NA	1
3546	CPSF6 , LYZ , YEATS4 , FRS2 , CCT2 / CR599514 , LRRC10 , VMD2L3 , RAB3IP , AY685922 / RAB3IP , C12orf28 , CNOT2 , CNOT2 / AF130057	12q15	67.9214	69.1109	1.1894	13	0.12	1	1	0	0.999025	0.999025	NA	1
3547	KCNMB4 , PTPRB	12q15	69.1109	69.2197	0.1089	2	0.12	1	NA	NA	NA	NA	NA	1
3548	PTPRR	12q15--12q21.1	69.2197	69.8377	0.618	2	0.11	0	NA	NA	NA	NA	NA	1
3549	TSPAN8 , LGR5 , PSRC2 , THAP2	12q21.1	69.8377	70.3443	0.5066	4	0.11	0	1	0	0.483268	0.483268	NA	1
3551	TMEM19 , RAB21 , TBC1D15 / MAPK3 , TPH2 , LOC283392 , TRHDE	12q21.1	70.3791	71.3438	0.9648	7	0.11	0	NA	NA	NA	NA	NA	1
3558	TMTC2 , TMTC2 / AX795394	12q21.31	81.6236	81.9039	0.2804	2	0.11	1	NA	NA	NA	NA	NA	1
3563	WDR51B , WDR51B / GALNT4 , ATP2B1 , C12orf37 , C12orf12 , DSPG3 , KERA , LUM , DCN , BTG1 , LOC387872 , CLLU1	12q21.33--12q22	88.3391	91.4009	3.0618	12	0.11	1	1	0	0.682627	0.682627	NA	1
3564	EEA1	12q22	91.4009	91.6937	0.2929	2	0.11	1	NA	NA	NA	NA	NA	1
4037	RPS17 / MFGE8	15q26.1	87.2501	87.2501	0.0001	1	0.11	0	NA	NA	NA	NA	NA	3
4039	ABHD2 , RLBP1 , KIAA1794 , POLG , LOC254559 , RHCG , LOC283761 , C15orf42 , KIF7 / C15orf42 , PLIN , PEX11A , LOC56964 , MESP1 , MESP2 , ANPEP , AP3S2	15q26.1	87.458	88.2954	0.8375	17	0.11	0	1	0	0.767828	0.767828	NA	4
4041	ZNF710	15q26.1	88.37	88.4191	0.0491	1	0.11	0	NA	NA	NA	NA	NA	4
4043	IDH2	15q26.1	88.4329	88.4329	0.0001	1	0.11	0	NA	NA	NA	NA	NA	3
4045	SEMA4B , CIB1	15q26.1	88.5724	88.5899	0.0175	2	0.11	0	1	1	0.0329208	0.0329208	CIB1	2
4046	TTLL13 , NGRN , LOC400446	15q26.1	88.5899	88.6214	0.0315	4	0.11	1	1	0	0.0559944	0.0559944	NA	2
4050	FURIN	15q26.1	89.2265	89.2398	0.0134	1	0.11	1	NA	NA	NA	NA	NA	1
4051	FES , MAN2A2 , HDDC3 / UNC45A , UNC45A , RCCD1	15q26.1	89.2398	89.3104	0.0705	5	0.11	1	NA	NA	NA	NA	NA	1
4052	PRC1	15q26.1	89.3104	89.3105	0.0001	1	0.11	1	NA	NA	NA	NA	NA	1
4053	VPS33B , SV2B , SLCO3A1	15q26.1	89.3105	90.7891	1.4786	4	0.11	0	NA	NA	NA	NA	NA	0
4054	ST8SIA2 / BC096205	15q26.1	90.7891	90.7931	0.004	1	0.11	1	NA	NA	NA	NA	NA	1
4056	C15orf32 , LOC400451	15q26.1	90.845	90.9635	0.1185	3	0.11	1	1	0	0.668159	0.668159	NA	1
4058	LOC400451 , CHD2 , RGMA , LOC440310	15q26.1	91.1246	91.8986	0.7739	5	0.11	1	1	0	0.668159	0.668159	NA	2
4059	LOC283682 , MCTP2 , LOC400456	15q26.1--15q26.2	91.8986	93.6327	1.7341	4	0.11	0	NA	NA	NA	NA	NA	1
4061	LOC145820 , LOC339025 , LOC440312 , NR2F2	15q26.2	93.8458	94.7082	0.8625	5	0.11	1	1	0	0.366822	0.366822	NA	2
4063	SPATA8	15q26.2	95.1298	95.8818	0.7521	2	0.11	1	NA	NA	NA	NA	NA	3
4064	LOC91948 , ARRDC4 , IGF1R	15q26.2--15q26.3	95.8818	97.167	1.2851	4	0.11	0	NA	NA	NA	NA	NA	3
4070	ASB7 , LOC145757 , ALDH1A3 , ALDH1A3 / LOC440314 , LOC440314 , LRRK1 , CHSY1 , SELS , SNRPA1 , PCSK6 , PCSK6 / GUSBL2 , TM2D3 , TARSL2	15q26.3	98.9877	100.012	1.0247	14	0.11	1	2	0	0.217085	0.723119	NA	1
4071	POLR3K , AF289572 / C16orf33 , RHBDF1 , MPG , C16orf35 / MPG	16p13.3	0.0144	0.0744	0.06	6	0.33	1	5	1	1.23417e-06	0.00929711	POLR3K , C16orf33 , RHBDF1 , C16orf35 / MPG , C16orf35 / MPG	3
4073	HBZ , HBA1 / HBA2 , HBQ1 , LUC7L , C16orf9 , RGS11 / C16orf9 , PDIA2 , AXIN1 , MRPL28 / CR598621 , TMEM8 , NME4 / DECR2 , DECR2 , RAB11FIP3 / MPPED1 , RAB11FIP3 , SOLH , LOC146325 , FLJ36208 , PIGQ , RAB40C , AK096512 / RAB40C	16p13.3	0.1429	0.6132	0.4703	21	0.33	1	15	0.4	0.0024788	0.637927	LUC7L , C16orf9 , PDIA2 / ARHGDIG , NME4 / DECR2 , DECR2 , RAB11FIP3	2
4074	RAB40C , WFIKKN1 , MGC13114 , MGC15416 , KIAA1924 / AK131510 , KIAA1924 / LOC197336 / AK131510 , RHOT2 , RHBDL1 , LOC440330 , STUB1 , LOC339123 , WDR24 , FBXL16 , METRN , CCDC78 / C16orf25 / AK123186 / C16orf24 , CCDC78 / C16orf25 , HAGHL / CR592523RFL	16p13.3	0.6132	0.7247	0.1115	19	0.33	1	11	0.45	1.16268e-05	0.873143	MGC13114 , MGC15416 , STUB1 / LOC339123 , STUB1 / LOC339123 , AK123186 / C16orf24	2
4075	MSLN , RPUSD1 , CHTF18 , GNG13 / CHTF18 , LA16c-360B4.1 , SOX8	16p13.3	0.7247	0.974	0.2492	6	0.32	0	5	0.2	0.00644426	0.847396	RPUSD1	2
4077	FLJ32252 , SSTR5 , CACNA1H , TPSG1 , TPSB2 / TPSAB1 , TPSD1 , UBE2I , BAIAP3 / MGC24381 , MGC24381 , GNPTG , C16orf28 / LOC441114 , LOC441114 , LOC283951 , CLCN7 / GOLGA8A , KIAA0683 , IFT140 , IFT140 / C16orf30 , C16orf34 / AL833832 , C16orf34 , MAPK8IP3 , NME3 , MRPS34 , SPSB3 / EME2 , NUBP2 , IGFALS , HAGH , FAHD1 , MGC35212 / FAHD1 , SEPX1 , RPL3L	16p13.3	1.0542	1.9356	0.8815	31	0.33	1	26	0.46	2.91407e-06	0.953055	CACNA1H , TPSB2 / TPSAB1 , UBE2I , BAIAP3 , GNPTG , C16orf28 / LOC441114 , LOC283951 , NME3 , MRPS34 , SPSB3 / EME2 , HAGH , FAHD1	2
4078	NDUFB10	16p13.3	1.9356	1.9497	0.0141	1	0.32	0	1	1	0.000113848	0.000113848	NDUFB10	2
4079	DKFZp547E087 , RNF151 , TBL3 , NOXO1 , GFER , SYNGR3 , ZNF598 , NPW , SLC9A3R2 , NTHL1 , TSC2 , PKD1 , RAB26 , TRAF7 , CASKIN1 / TRAF7 , GBL , GBL / MGC21830 , MGC4692 , E4F1 , DNASE1L2 / E4F1 , DCI , RNPS1 , ABCA3	16p13.3	1.9497	2.4476	0.4979	24	0.32	0	17	0.29	0.000355543	0.92877	GFER , ZNF598 , TSC2 , DCI , RNPS1	2
4080	CCNF	16p13.3	2.4476	2.4477	0.0001	1	0.32	0	1	0	0.992103	0.992103	NA	2
4082	C16orf59 , NTN2L , KIAA1171 , ATP6V0C , AMDHD2 , PDPK1 , AJ785968 / LOC124216 / FLJ39075 , AJ785968 / LOC283874 , AJ785968 / LOC124216 , KCTD5 , PRSS27	16p13.3	2.4508	2.7037	0.2528	11	0.33	0	9	0.22	0.00111241	0.993878	PDPK1 , LOC283874	2
4084	LOC146443 / AK125806 , SRRM2	16p13.3	2.7275	2.7604	0.0329	2	0.33	1	1	0	0.875815	0.875815	NA	3
4086	TCEB2	16p13.3	2.7655	2.7751	0.0096	2	0.33	0	1	0	0.0724586	0.0724586	NA	2
4087	PRSS33 , PRSS21 , LOC124220 , MGC52282 , PRSS22	16p13.3	2.7751	2.8458	0.0707	5	0.33	1	5	0.2	6.64072e-05	0.988303	LOC124220	2
4088	LOC114984 , FLYWCH1 , KREMEN2 , PAQR4 , PKMYT1 , CLDN9 , CLDN6 , TNFRSF12A , HCFC1R1 , WDR58 , WDR58 / AL833749 / LOC146439 , MMP25 / MMPL1 , MMP25 , IL32 , ZNF206 , MGC3771 , ZNF205 / MGC3771 , LOC440334 , ZNF213	16p13.3	2.8458	3.1322	0.2864	20	0.33	0	14	0.21	0.000242602	0.936687	FLYWCH1 , HCFC1R1 , ZNF213	2
4090	LOC197350	16p13.3	3.1364	3.1365	0.0001	1	0.33	0	NA	NA	NA	NA	NA	2
4091	OR1F1 , OR1F2 , ZNF200 , MEFV , AK096958 , ZNF263 , ZNF263 / TIGD7 , ZNF75A , OR2C1 , ZNF434 , ZNF174 , ZNF597 , FLJ14154	16p13.3	3.1365	3.4762	0.3397	13	0.33	0	10	0.3	0.000408173	0.983114	ZNF75A , ZNF434 , ZNF597	2
4093	CLUAP1 / CR604131 , NOD3 , BTBD12 , DNASE1 , TRAP1 , CREBBP	16p13.3	3.5262	3.8581	0.3319	6	0.33	0	3	1	2.10857e-07	0.0311105	CLUAP1 , TRAP1 / DNASE1 , CREBBP	2
4095	ADCY9 , SRL , TFAP4 , GLIS2 , Magmas , CORO7 / AK126176 , CORO7 / SLITL2	16p13.3	3.9386	4.4315	0.4929	8	0.34	0	4	0.25	0.0254962	0.954623	Magmas	2
4096	DNAJA3 , HSCARG , HMOX2 , C16orf5 , LOC342346 , FAM100A , MGRN1 , NUDT16L1 , ANKS3 , ANKS3 / AK123371	16p13.3	4.4315	4.7086	0.2771	10	0.35	0	7	0.71	1.15734e-05	0.49102	DNAJA3 , HSCARG , HMOX2 , C16orf5 , FLJ25410	2
4098	ZNF500 / LOC146562 , ZNF500	16p13.3	4.7389	4.7412	0.0023	2	0.35	0	6	0.67	1.15734e-05	0.49102	DNAJA3 , HMOX2 , C16orf5 , FLJ25410	2
4100	FLJ25410	16p13.3	4.7735	4.7735	0.0001	1	0.35	0	6	0.67	1.15734e-05	0.49102	FLJ25410 , DNAJA3 , HMOX2 , C16orf5	2
4102	LOC440335 , FLJ22386	16p13.3	4.7786	4.7871	0.0085	2	0.35	0	7	0.57	1.15734e-05	0.49102	DNAJA3 , HMOX2 , C16orf5 , FLJ25410	2
4104	N-PAC	16p13.3	4.7946	4.7946	0.0001	1	0.35	0	NA	NA	NA	NA	NA	3
4105	N-PAC	16p13.3	4.7946	4.8229	0.0282	1	0.35	0	NA	NA	NA	NA	NA	3
4107	UBN1	16p13.3	4.8722	4.8723	0.0001	1	0.35	0	1	0	0.13178	0.13178	NA	2
4108	PPL	16p13.3	4.8723	4.8729	0.0006	1	0.35	0	1	1	0.000306189	0.000306189	PPL	2
4110	NAGPA , MGC45438	16p13.3	5.015	5.0343	0.0193	2	0.35	0	3	1	0.00387236	0.0357036	NAGPA , MGC45438 , ALG1 / FAM86A	2
4112	ALG1	16p13.3	5.0654	5.0655	0.0001	1	0.35	0	2	1	0.00387236	0.0357036	ALG1 / FAM86A , MGC45438	2
4114	FAM86A	16p13.3	5.0805	5.0805	0.0001	1	0.35	0	2	1	0.00288265	0.0357036	ALG1 / FAM86A , FAM86A	3
4116	NA	16p13.3	5.7476	5.7477	0.0001	1	0.35	0	NA	NA	NA	NA	NA	3
4118	A2BP1 / LOC440337	16p13.2	6.3696	6.3697	0.0001	1	0.36	1	1	0	0.942633	0.942633	NA	3
4120	A2BP1 / AF204269 , A2BP1	16p13.2	6.6952	7.2133	0.5181	2	0.36	1	1	0	0.942633	0.942633	NA	3
4122	A2BP1	16p13.2	7.7013	8.5596	0.8583	2	0.35	0	1	0	0.939579	0.939579	NA	3
4124	MGC2654	16p13.2	8.6388	8.6389	0.0001	1	0.36	0	1	0	0.369755	0.369755	NA	3
4126	MGC2654 , ABAT	16p13.2	8.6459	8.7849	0.139	3	0.37	0	3	0.67	4.52683e-09	0.369755	ABAT , ABAT	3
4127	ABAT , C16orf51 , PMM2 , CARHSP1 / PMM2 , CARHSP1 , USP7 , AF090898 / PRO0149 , PRO0149 , GRIN2A , ATF7IP2	16p13.2--16p13.13	8.7849	10.4659	1.681	11	0.38	0	9	0.56	4.52683e-09	0.993506	ABAT , ABAT , C16orf51 , PMM2 , USP7	3
4128	ATF7IP2	16p13.13	10.4659	10.4849	0.019	1	0.39	0	1	0	0.654401	0.654401	NA	4
4130	EMP2 , FLJ32871 , NUBP1 / LOC283816 , DEXI / CIITA , DEXI , KIAA0350 , KIAA0350 / DEXI , SOCS1 / MGC24665 , MGC24665 / TNP2	16p13.13	10.5393	11.2694	0.73	10	0.39	0	9	0.22	0.00113928	0.97556	EMP2 , NUBP1 / LOC283816	3
4132	MGC24665 / PRM3 , PRM2 / MGC24665 , PRM1 / MGC24665 , MGC24665 , LOC400499 , LITAF / COG7 , SNN , TXNDC11 , AK025430 , ZC3H7A , LOC400500 , RSL1D1 , GSPT1 , AK057352 / LOC92017 , LOC92017 , FLJ11151	16p13.13--16p13.12	11.2747	12.6655	1.3908	16	0.39	0	12	0.17	5.50917e-05	0.890073	ZC3H7A , RSL1D1	3
4134	FLJ11151 , LOC440338	16p13.12	12.7624	13.9321	1.1696	3	0.39	0	1	0	0.313768	0.313768	NA	4
4135	ERCC4	16p13.12	13.9321	13.9369	0.0048	1	0.39	0	1	0	0.56608	0.56608	NA	4
4136	ERCC4 , AK126948 / MKL2	16p13.12	13.9369	14.1282	0.1913	3	0.39	1	2	0.5	5.26581e-09	0.56608	MKL2	4
4137	MKL2	16p13.12	14.1282	14.3275	0.1993	2	0.39	0	1	1	5.26581e-09	5.26581e-09	MKL2	4
4139	PARN , BFAR , PLA2G10 , NOMO1 , KIAA0251 / NPIP , NTAN1 / KIAA0251 , RRN3 / KIAA0251 , FLJ39599 , C16orf45	16p13.12--16p13.11	14.5822	15.5846	1.0024	10	0.38	0	10	0.6	5.27513e-06	0.926	PARN , BFAR , PLA2G10 , NOMO2 / NOMO3 / NOMO1 , KIAA0251 / NPIP , NPIP / LOC339047 / LOC399491 / BC008178 / BC046145	3
4141	LKAP , NDE1 , MYH11	16p13.11	15.5961	15.7477	0.1516	3	0.37	0	3	0.67	4.94656e-05	0.579388	LKAP , MYH11 / NDE1	3
4143	C16orf63 , ABCC1 , ABCC6	16p13.11--16p12.3	15.8682	17.1046	1.2364	3	0.38	0	2	0	0.73045	0.778048	NA	3
4144	XYLT1 , NPIP / LOC399491 / LOC339047 / BC046145 , NOMO2 / NOMO3 / NOMO1	16p12.3	17.1046	18.4427	1.3381	4	0.39	0	4	0.75	5.27513e-06	0.973396	KIAA0251 / NPIP , NPIP / LOC339047 / LOC399491 / BC008178 / BC046145 , NOMO2 / NOMO3 / NOMO1	3
4145	NOMO2 / NOMO3 / NOMO1 , RPS15A , ARL6IP , SMG1 , TMC7 , COQ7 , LOC162073 , SYT17 , TMC5 , MIR16 , CP110 , GPRC5B / MGC16824 , GPRC5B / LOC400506 / CR625565 , GPRC5B / MGC35048	16p12.3	18.4427	19.6526	1.2099	15	0.39	1	12	0.58	4.06082e-06	0.673303	NOMO2 / NOMO3 / NOMO1 , ARL6IP , TMC7 , SYT17 , TMC5 , MIR16 , GPRC5B / LOC400506 / CR625565	3
4146	GPRC5B , GP2 , UMOD , PDILT , FLJ20581 , LOC123876 / ACSM2 , AK091978 , ACSM1 , THUMPD1 , ACSM3 / MGC16943 , MGC16943	16p12.3--16p12.2	19.6526	20.7683	1.1157	11	0.39	0	9	0.22	4.06082e-06	0.99382	GPRC5B / LOC400506 / CR625565 , DCUN1D3 / MGC16943	3
4147	LOC81691 / MGC16943 , DCUN1D3 / MGC16943	16p12.2	20.7683	20.8434	0.0751	2	0.39	0	4	0.5	0.0330911	0.459793	LOC81691 , DCUN1D3 / MGC16943	3
4148	LOC57149 , DNAH3 / AK027211 , LOC57146 , ZP2 , ANKS4B , CRYM	16p12.2	20.8434	21.1776	0.3342	6	0.4	1	5	0.2	0.0447125	0.997927	ZP2	3
4150	AB055227	16p12.2	21.3983	21.3984	0.0001	1	0.4	1	NA	NA	NA	NA	NA	3
4152	DREV1 , DREV1 / IGSF6	16p12.2	21.5086	21.5604	0.0518	3	0.39	0	2	0.5	0.000594263	0.495584	DREV1	3
4154	OTOA , LOC94431 , RRN3 , COPS7A / UQCRC2 , MGC50721 , C16orf52 , AK128606 , LOC146177 / AK128606 / BC038400 , EEF2K , POLR3E , CDR2 , AP4E1 , IMAA / LOC440353 , D86974	16p12.2--16p12.1	21.6454	22.5296	0.8842	15	0.4	1	9	0.33	2.50679e-05	0.766239	COPS7A / UQCRC2 , POLR3E , CDR2	3
4156	HS3ST2	16p12.1	22.8351	22.8351	0.0001	1	0.38	0	1	0	0.94419	0.94419	NA	2
4157	USP31 , SCNN1G , SCNN1B	16p12.1	22.8351	23.2719	0.4368	3	0.37	0	2	0	0.415083	0.903915	NA	2
4158	COG7 / AK130714 , COG7 , GGA2 , KIAA1970	16p12.1	23.2719	23.5061	0.2342	4	0.37	0	3	0.67	5.33101e-05	0.396155	KIAA1970 , KIAA1970	2
4159	NDUFAB1 , FLJ21816	16p12.1	23.5061	23.5225	0.0164	2	0.37	1	2	0.5	0.000158828	0.34668	NDUFAB1	3
4160	DCTN5 , PLK1 , ERN2 , LOC63928 , PRKCB1 , CACNG3 , RBBP6 , TNRC6A , SLC5A11	16p12.1	23.5225	24.8304	1.3079	10	0.37	0	11	0.09	0.0302069	0.995253	RBBP6	2
4162	ARHGAP17 / AF258580	16p12.1	24.8386	24.9391	0.1004	1	0.37	0	NA	NA	NA	NA	NA	2
4163	BC029609 , LOC283887 , LCMT1 , AQP8 , ZNF694 , HS3ST4 , TNT	16p12.1	24.9391	26.9877	2.0486	8	0.37	0	5	0.6	0.000115967	0.938629	LCMT1 , LCMT1 , LCMT1	2
4165	JMJD5 / AK055679 / AY345239 , NSMCE1 , FLJ21408	16p12.1	27.1338	27.2835	0.1497	3	0.38	1	2	0.5	0.0138508	0.365604	NSMCE1	2
4166	IL4R	16p12.1	27.2835	27.3666	0.0831	1	0.38	1	1	0	0.106096	0.106096	NA	2
4167	IL21R , GTF3C1 / AK131479 , KIAA0556 , UNQ5831 / MGC18079 , XPO6	16p12.1--16p11.2	27.3666	28.0174	0.6508	5	0.38	1	4	0.25	0.0114286	0.658511	GTF3C1 / AK131479	2
4168	NPIP , NPIP / SBK1 , CLN3 / AF077964 , APOB48R , IL27 , P8 , LOC112869 , SULT1A1 , ATXN2L / EIF3S8 , ATXN2L , TUFM	16p11.2	28.0174	28.7914	0.774	11	0.37	0	15	0.4	8.74579e-06	0.997441	KIAA0251 / NPIP , NPIP / LOC339047 / LOC399491 / BC008178 / BC046145 , CLN3 , P8 , ATXN2L / EIF3S8 , ATXN2L	2
4169	SH2B , ATP2A1 / AY129017 , RABEP2 / ATP2A1 / AY129017 , CD19	16p11.2	28.7914	28.8832	0.0918	4	0.37	0	7	0.14	0.0334545	0.991778	RABEP2 / AY129017 / ATP2A1	2
4170	NFATC2IP , SPIN1 , LAT	16p11.2	28.8832	29.1683	0.2851	4	0.38	1	2	0.5	0.0399297	0.659664	SPIN1	2
4172	AK023827 / LOC440352 / LOC400509 / BX648280 , AB040413 / AB055226 / BOLA2 / LOC388221	16p11.2	29.278	29.5143	0.2364	2	0.38	1	21	0.24	2.1049e-05	0.995296	BOLA2 / LOC388221 , BOLA2 / C16orf53 / LOC388221 , BOLA2 / HIRIP3 / LOC388221 , BOLA2 / DOC2A / LOC388221 , BOLA2 / GDPD3 / AK123224 / LOC388221	3
4173	AB040413 / AB055226 / BOLA2 / LOC388221	16p11.2	29.5143	29.5321	0.0177	1	0.38	1	21	0.24	2.1049e-05	0.995296	BOLA2 / LOC388221 , BOLA2 / C16orf53 / LOC388221 , BOLA2 / HIRIP3 / LOC388221 , BOLA2 / DOC2A / LOC388221 , BOLA2 / GDPD3 / AK123224 / LOC388221	3
4175	BOLA2 / SPN / LOC388221 , BOLA2 / CCDC38 / QPRT / LOC388221 , BOLA2 / LOC388221 , BOLA2 / MAZ / LOC388221 , BOLA2 / PRRT2 / LOC388221 , BOLA2 / C16orf53 / LOC388221 , BOLA2 / MVP / LOC388221	16p11.2	29.5829	29.7527	0.1698	7	0.38	1	21	0.24	2.1049e-05	0.995296	BOLA2 / LOC388221 , BOLA2 / C16orf53 / LOC388221 , BOLA2 / HIRIP3 / LOC388221 , BOLA2 / DOC2A / LOC388221 , BOLA2 / GDPD3 / AK123224 / LOC388221	2
4176	CDIPT / BOLA2 / LOC440356 / LOC388221 , BOLA2 / LOC440356 / LOC388221 , SEZ6L2 / BOLA2 / LOC388221 , ASPHD1 / BOLA2 / LOC388221 , ASPHD1 / BOLA2 / KCTD13 / LOC388221 , ASPHD1 / BOLA2 / KCTD13 / PPAP2B / LOC388221 , BOLA2 / LOC388221 , BOLA2 / LOC124446 / LOC388221 , TAOK2 / BOLA2 / LOC388221 , BOLA2 / HIRIP3 / LOC388221 , BOLA2 / FLJ90652 / LOC388221 , BOLA2 / DOC2A / LOC388221 , BOLA2 / FLJ25404…	16p11.2	29.7527	30.0272	0.2745	19	0.38	1	28	0.21	1.69212e-05	0.995894	BOLA2 / LOC388221 , BOLA2 / C16orf53 / LOC388221 , BOLA2 / HIRIP3 / LOC388221 , BOLA2 / DOC2A / LOC388221 , BOLA2 / GDPD3 / AK123224 / LOC388221 , SEPHS2 / AK123224	2
4177	BOLA2 / GDPD3 / AK123224 / LOC388221 , BOLA2 / MAPK3 / AK123224 / LOC388221 , CORO1A / BOLA2 / AK123224 / LOC388221	16p11.2	30.0272	30.1079	0.0807	3	0.38	1	28	0.25	1.08187e-05	0.995894	BOLA2 / LOC388221 , BOLA2 / C16orf53 / LOC388221 , BOLA2 / HIRIP3 / LOC388221 , BOLA2 / DOC2A / LOC388221 , BOLA2 / YPEL3 / AK123224 / LOC388221 , BOLA2 / GDPD3 / AK123224 / LOC388221 , SEPHS2 / AK123224	2
4178	BOLA2 / AK123224 / LOC388221 / GIYD2 , BOLA2 / GIYD2 / AK123224 / LOC388221 , AK123224 / SULT1A3 / GIYD2 , AK123224 , AK123224 / DKFZp547E087 / BC036263 / LOC440353 / BC094882 , CD2BP2 / AK123224	16p11.2	30.1079	30.2756	0.1678	6	0.37	0	29	0.28	3.46658e-05	0.995894	BOLA2 / LOC388221 , BOLA2 / C16orf53 / LOC388221 , BOLA2 / HIRIP3 / LOC388221 , BOLA2 / DOC2A / LOC388221 , BOLA2 / YPEL3 / AK123224 / LOC388221 , BOLA2 / GDPD3 / AK123224 / LOC388221 , XTP3TPA / AK123224 , SEPHS2 / AK123224	2
4179	AK123224	16p11.2	30.2756	30.2757	0.0001	1	0.37	0	13	0.31	0.00159495	0.995894	BOLA2 / YPEL3 / AK123224 / LOC388221 , BOLA2 / GDPD3 / AK123224 / LOC388221 , XTP3TPA / AK123224 , SEPHS2 / AK123224	2
4180	TBC1D10B / AK123224	16p11.2	30.2757	30.2774	0.0017	1	0.37	0	13	0.31	0.00159495	0.995894	BOLA2 / YPEL3 / AK123224 / LOC388221 , BOLA2 / GDPD3 / AK123224 / LOC388221 , XTP3TPA / AK123224 , SEPHS2 / AK123224	2
4181	MYLPF / AK123224	16p11.2	30.2774	30.295	0.0176	1	0.36	0	13	0.31	0.00159495	0.998262	BOLA2 / YPEL3 / AK123224 / LOC388221 , BOLA2 / GDPD3 / AK123224 / LOC388221 , XTP3TPA / AK123224 , SEPHS2 / AK123224	2
4183	SEPT1 / AK123224	16p11.2	30.2974	30.2975	0.0001	1	0.31	0	13	0.23	0.00089597	0.999115	BOLA2 / GDPD3 / AK123224 / LOC388221 , XTP3TPA / AK123224 , SEPHS2 / AK123224	2
4185	ZNF553 / AK123224 , LOC51333 / AK123224 , XTP3TPA / AK123224 , SEPHS2 / AK123224 , ITGAL , FLJ23436 , MGC2474 , MGC13138 , ZNF688	16p11.2	30.3181	30.4892	0.1711	10	0.3	0	17	0.29	0.00125934	0.999684	BOLA2 / GDPD3 / AK123224 / LOC388221 , XTP3TPA / AK123224 , SEPHS2 / AK123224 , FLJ23436 , ZNF688	2
4187	FLJ32130 , ZNF689	16p11.2	30.5014	30.5241	0.0227	2	0.3	0	1	0	0.169261	0.169261	NA	2
4189	MGC3121	16p11.2	30.5735	30.5736	0.0001	1	0.29	0	NA	NA	NA	NA	NA	2
4190	FBS1	16p11.2	30.5736	30.6167	0.0431	2	0.28	0	1	1	0.00553511	0.00553511	FBS1	2
4192	SRCAP , PHKG2	16p11.2	30.6581	30.6724	0.0143	2	0.2	0	1	0	0.105823	0.105823	NA	2
4194	PHKG2 / LOC90835	16p11.2	30.6792	30.6792	0.0001	1	0.2	0	1	0	0.105823	0.105823	NA	1
4195	RNF40 , ZNF629	16p11.2	30.6792	30.6974	0.0181	2	0.2	0	2	0.5	0.00146025	0.205775	ZNF629	1
4196	BCL7C , CTF1	16p11.2	30.6974	30.8222	0.1248	3	0.2	0	2	0.5	0.0132713	0.994682	BCL7C	1
4197	KIAA0553 / LOC283932	16p11.2	30.8222	30.8387	0.0165	1	0.2	0	NA	NA	NA	NA	NA	1
4198	MGC13024 , SETD1A	16p11.2	30.8387	30.9034	0.0647	2	0.19	0	1	0	0.277086	0.277086	NA	1
4200	HSD3B7	16p11.2	30.9079	30.9079	0.0001	1	0.19	0	NA	NA	NA	NA	NA	1
4202	STX1B2 / BC038359	16p11.2	30.9112	30.9113	0.0001	1	0.19	0	1	0	0.940155	0.940155	NA	1
4204	STX4A , ZNF668 , ZNF646 , VKORC1	16p11.2	30.9588	31.0101	0.0513	4	0.19	0	5	0.2	0.0139202	0.679993	VKORC1	1
4206	BCKDK	16p11.2	31.0285	31.0409	0.0124	1	0.19	0	1	0	0.0723391	0.0723391	NA	1
4207	MYST1 , PRSS8 , PRSS36	16p11.2	31.0409	31.0582	0.0173	3	0.2	1	2	0.5	0.0499153	0.110532	MYST1	1
4208	FUS , PYCARD , PYDC1 / LOC493829 , LOC493829	16p11.2	31.0582	31.138	0.0798	5	0.2	1	3	0.33	0.00389585	0.745595	FUS	1
4209	ITGAM	16p11.2	31.138	31.2471	0.109	1	0.19	0	1	0	0.395634	0.395634	NA	1
4211	ITGAX , ITGAD , COX6A2 , BC036762 , ARMC5 , TGFB1I1 , SLC5A2 , C16orf58 / SLC5A2 , ERAF	16p11.2	31.3015	31.4473	0.1459	10	0.19	0	4	0.25	0.0121272	0.824209	C16orf58 / SLC5A2	1
4213	MGC3020	16p11.2	31.6221	31.6221	0.0001	1	0.19	0	1	0	0.641502	0.641502	NA	1
4215	NA	16p11.2	31.6304	31.6305	0.0001	1	0.23	0	NA	NA	NA	NA	NA	1
4217	ZNF720 , OPTC / ZNF720	16p11.2	31.6783	31.708	0.0297	2	0.23	1	NA	NA	NA	NA	NA	1
4219	ZNF267	16p11.2	31.8355	32.8059	0.9704	2	0.23	0	1	0	0.262086	0.262086	NA	1
4221	IGHG1 / HERC2P4	16p11.2	33.0138	33.0138	0.0001	1	0.21	0	1	0	0.698389	0.698389	NA	1
4222	IGHG1 / LOC440366 , TP53TG3 / IGHG1 / BC096733	16p11.2	33.0138	33.1716	0.1577	2	0.2	0	1	0	0.698389	0.698389	NA	1
4224	BC029861	16p11.2	34.1156	34.1156	0.0001	1	0.16	0	NA	NA	NA	NA	NA	1
4226	NA	16p11.2	34.2452	34.2452	0.0001	1	0.15	0	NA	NA	NA	NA	NA	1
4228	NA	16p11.2	34.2892	34.2892	0.0001	1	0.17	1	NA	NA	NA	NA	NA	1
4230	LOC283914	16p11.1	34.4706	34.5696	0.099	1	0.14	0	NA	NA	NA	NA	NA	1
4231	LOC146481 , LOC197387	16p11.1	34.5696	34.5983	0.0286	2	0.14	0	NA	NA	NA	NA	NA	1
4233	NA	16p11.1	34.8785	34.8785	0.0001	1	0.13	0	NA	NA	NA	NA	NA	1
4244	NETO2 , CDA08 / FUT6	16q12.1	45.7198	45.7471	0.0274	2	0.11	1	NA	NA	NA	NA	NA	2
4246	CDA08	16q12.1	45.754	45.754	0.0001	1	0.11	1	NA	NA	NA	NA	NA	2
4248	CDA08	16q12.1	45.8688	45.8688	0.0001	1	0.11	1	NA	NA	NA	NA	NA	2
4250	CDA08	16q12.1	46.0416	46.0416	0.0001	1	0.11	1	NA	NA	NA	NA	NA	2
4524	WSB1 / KSR1	17q11.1	22.6635	22.6635	0.0001	1	0.12	0	NA	NA	NA	NA	NA	4
4526	KSR1	17q11.1	22.6668	22.6669	0.0001	1	0.14	0	NA	NA	NA	NA	NA	5
4528	LOC440419 / KSR1	17q11.1	22.7825	22.7825	0.0001	1	0.15	0	NA	NA	NA	NA	NA	6
4530	KSR1	17q11.1	22.9745	22.9746	0.0001	1	0.15	0	NA	NA	NA	NA	NA	6
4532	LGALS9	17q11.1	23.0006	23.0006	0.0001	1	0.16	1	NA	NA	NA	NA	NA	6
4533	NOS2A , AK055808 / LOC201229 , NLK	17q11.1--17q11.2	23.0006	23.419	0.4184	4	0.16	1	NA	NA	NA	NA	NA	6
4534	NLK , PYY2 , PPY2 , LOC339274	17q11.2	23.419	23.6162	0.1972	4	0.16	1	NA	NA	NA	NA	NA	6
4536	FLJ40504 , TMEM97 , IFT20 , TNFAIP1 / POLDIP2 , POLDIP2 , C17orf32 , VTN , SARM1 / HCP1 , HCP1 / SARM1	17q11.2	23.6273	23.8456	0.2183	9	0.15	0	1	0	0.230518	0.230518	NA	4
4537	SLC13A2 / BC045622 , BC045622 / FOXN1 , BC045622 , UNC119 / BC045622 , PIGS / BC045622 , ALDOC / BC045622	17q11.2	23.8456	23.9244	0.0789	6	0.16	1	1	1	0.0108623	0.0108623	SPAG5 / BC045622	5
4539	SPAG5 / BC045622 , FLJ25006 / BC045622 , KIAA0100	17q11.2	23.9295	24.0064	0.0769	3	0.15	0	1	1	0.0108623	0.0108623	SPAG5 / BC045622	4
4540	SDF2 , SUPT6H , PROCA1 , RAB34 , TLCD1 , NEK8 , TRAF4 , C17orf63 , ERAL1 , FLOT2	17q11.2	24.0064	24.2325	0.226	11	0.15	0	3	1	0.00111601	0.0287354	RAB34 , TRAF4 , C17orf63	4
4542	MGC23280	17q11.2	24.2491	24.2492	0.0001	1	0.15	0	NA	NA	NA	NA	NA	4
4544	PHF12 / TGFBR3 , PHF12 , SEZ6 , PIPOX , MYO18A / TIAF1 , CRYBA1 , NUFIP2	17q11.2	24.2581	24.844	0.5859	7	0.15	0	1	0	0.0553104	0.0553104	NA	4
4545	TAOK1	17q11.2	24.844	24.8956	0.0516	1	0.16	1	NA	NA	NA	NA	NA	5
4546	TAOK1 , LOC116236	17q11.2	24.8956	24.9126	0.0171	2	0.16	1	NA	NA	NA	NA	NA	5
4548	TP53I13	17q11.2	24.9237	24.9238	0.0001	1	0.13	0	NA	NA	NA	NA	NA	5
4550	GIT1 , ANKRD13B	17q11.2	24.9254	24.9655	0.0402	2	0.13	0	NA	NA	NA	NA	NA	4
4551	CORO6 / MBD3 , SSH2	17q11.2	24.9655	24.9964	0.0308	2	0.12	0	1	0	0.607392	0.607392	NA	4
4552	SSH2	17q11.2	24.9964	24.9964	0.0001	1	0.12	1	NA	NA	NA	NA	NA	4
4554	FLJ46247 / BC110608	17q11.2	25.4432	25.4433	0.0001	1	0.11	0	NA	NA	NA	NA	NA	3
4555	CCDC55 , SLC6A4 , BLMH	17q11.2	25.4433	25.5998	0.1566	3	0.11	0	NA	NA	NA	NA	NA	2
4557	CPD	17q11.2	25.8175	25.8175	0.0001	1	0.11	1	NA	NA	NA	NA	NA	2
4559	GOSR1 , DKFZp667M2411	17q11.2	25.8736	25.9862	0.1126	3	0.11	0	NA	NA	NA	NA	NA	2
4560	DKFZp667M2411	17q11.2	25.9862	25.9862	0.0001	1	0.11	0	NA	NA	NA	NA	NA	2
4575	LOC124842	17q12	29.9903	29.9904	0.0001	1	0.11	1	NA	NA	NA	NA	NA	4
4587	AP2B1	17q12	31.0306	31.0765	0.0459	1	0.11	0	NA	NA	NA	NA	NA	1
4589	RASL10B , GAS2L2 , MMP28 / C17orf50	17q12	31.0916	31.1301	0.0385	3	0.11	0	NA	NA	NA	NA	NA	2
4590	MMP28 , TAF15	17q12	31.1301	31.1789	0.0488	2	0.12	0	NA	NA	NA	NA	NA	2
4592	C17orf66 , CCL5 , AK125932	17q12	31.2094	31.2575	0.0481	4	0.12	1	NA	NA	NA	NA	NA	3
4594	RDM1	17q12	31.2737	31.2738	0.0001	1	0.12	0	NA	NA	NA	NA	NA	3
4595	LYZL6	17q12	31.2738	31.2889	0.0152	1	0.11	0	NA	NA	NA	NA	NA	2
4597	CCL16 , CCL14 / CCL15 , CCL23	17q12	31.3287	31.3644	0.0357	4	0.11	0	NA	NA	NA	NA	NA	2
4598	CCL18	17q12	31.3644	31.4415	0.0771	1	0.11	0	NA	NA	NA	NA	NA	2
4599	CCL3	17q12	31.4415	31.4554	0.0139	1	0.11	1	NA	NA	NA	NA	NA	3
4600	CCL4	17q12	31.4554	31.4555	0.0001	1	0.12	1	NA	NA	NA	NA	NA	3
4601	NA	17q12	31.4555	31.6398	0.1843	1	0.11	0	NA	NA	NA	NA	NA	3
4603	ZNHIT3 , MYOHD1 , PIGW , DKFZp564H213 , ZNF403 , MGC4172 , MRM1	17q12	31.9253	32.0393	0.1141	7	0.11	1	NA	NA	NA	NA	NA	4
4605	LHX1 , AATF , ACACA	17q12	32.3719	32.6682	0.2964	3	0.12	0	NA	NA	NA	NA	NA	6
4606	ACACA	17q12	32.6682	32.6683	0.0001	1	0.13	0	NA	NA	NA	NA	NA	9
4608	C17orf78 / ACACA , TADA2L / HECW2 , DUSP14 , AP1GBP1	17q12	32.8233	32.9691	0.1457	4	0.14	0	NA	NA	NA	NA	NA	9
4610	DDX52 , TCF2	17q12	33.0479	33.1208	0.0728	2	0.15	1	NA	NA	NA	NA	NA	8
4612	LOC284100	17q12	33.2769	33.277	0.0001	1	0.15	1	NA	NA	NA	NA	NA	9
4613	NA	17q12	33.277	33.5873	0.3104	1	0.15	0	NA	NA	NA	NA	NA	8
4615	MRPL45	17q12	33.7323	33.7324	0.0001	1	0.16	0	1	1	1.24092e-06	1.24092e-06	MRPL45	9
4617	SOCS7	17q12	33.8119	33.812	0.0001	1	0.17	0	NA	NA	NA	NA	NA	13
4619	NA	17q12	33.8553	33.9012	0.0459	1	0.18	0	NA	NA	NA	NA	NA	14
4620	ARHGAP23	17q12	33.9012	33.94	0.0388	2	0.19	1	NA	NA	NA	NA	NA	15
4622	SNIP	17q12	33.9522	33.9522	0.0001	1	0.19	1	NA	NA	NA	NA	NA	15
4624	SNIP	17q12	33.9883	34.0816	0.0933	1	0.18	0	NA	NA	NA	NA	NA	13
4625	NA	17q12	34.0816	34.0816	0.0001	1	0.19	1	NA	NA	NA	NA	NA	14
4627	MLLT6	17q12	34.1277	34.1277	0.0001	1	0.2	1	NA	NA	NA	NA	NA	15
4629	LOC284106	17q12	34.1431	34.1431	0.0001	1	0.19	0	NA	NA	NA	NA	NA	14
4631	PCGF2 , PSMB3	17q12	34.1482	34.1658	0.0176	2	0.19	0	2	0.5	1.84927e-06	0.081039	PSMB3	15
4633	PIP5K2B , CCDC49	17q12	34.1892	34.2116	0.0224	2	0.19	0	2	0.5	6.90655e-07	0.904444	CCDC49	15
4635	RPL23	17q12	34.2603	34.2604	0.0001	1	0.2	0	1	1	0.00185251	0.00185251	RPL23	15
4637	LASP1	17q12	34.3308	34.3364	0.0056	2	0.2	0	1	1	4.56043e-07	4.56043e-07	LASP1	16
4639	PLXDC1 / SASH1	17q12	34.4776	34.4908	0.0132	1	0.2	0	1	0	0.923778	0.923778	NA	16
4640	PLXDC1 / SASH1	17q12	34.4908	34.5771	0.0863	1	0.21	0	1	0	0.874249	0.874249	NA	18
4641	ARL5C , CACNB1 , RPL19 / LOC390595	17q12	34.5771	34.6215	0.0443	3	0.22	0	NA	NA	NA	NA	NA	20
4642	STAC2	17q12	34.6215	34.6581	0.0366	2	0.23	0	1	0	0.268754	0.268754	NA	22
4644	FBXL20	17q12	34.6678	34.6741	0.0063	2	0.23	0	1	1	3.93737e-05	3.93737e-05	FBXL20	23
4646	PPARBP	17q12	34.8153	34.8166	0.0013	1	0.26	1	1	0	0.550449	0.550449	NA	25
4648	CRKRS	17q12	34.9418	34.9641	0.0223	2	0.25	0	1	0	0.105741	0.105741	NA	26
4649	NA	17q12	34.9641	34.977	0.0129	1	0.26	0	NA	NA	NA	NA	NA	26
4651	NEUROD2	17q12	35.0154	35.0154	0.0001	1	0.26	0	1	0	0.525931	0.525931	NA	25
4653	PPP1R1B	17q12	35.0462	35.0463	0.0001	1	0.26	0	1	1	0.00318457	0.00318457	PPP1R1B	24
4655	STARD3 , TCAP , PNMT	17q12	35.0635	35.0801	0.0167	3	0.27	0	4	0.75	9.6207e-06	0.167117	STARD3 , TCAP , PNMT	25
4657	PERLD1 , ERBB2	17q12	35.0838	35.1334	0.0496	2	0.27	1	2	0.5	5.91066e-13	0.527489	C17orf37 / ERBB2	26
4658	C17orf37	17q12	35.1334	35.1401	0.0066	1	0.27	1	2	1	5.91066e-13	0.0192156	C17orf37 / ERBB2 , C17orf37	26
4660	GRB7	17q12	35.152	35.1521	0.0001	1	0.26	0	1	1	1.38409e-07	1.38409e-07	GRB7	24
4662	ZNFN1A3	17q12	35.173	35.1759	0.0029	2	0.26	0	NA	NA	NA	NA	NA	24
4663	ZPBP2	17q12	35.1759	35.2866	0.1106	1	0.24	0	NA	NA	NA	NA	NA	22
4664	GSDML	17q12	35.2866	35.316	0.0295	1	0.23	0	1	1	4.82955e-06	4.82955e-06	GSDML	21
4665	ORMDL3	17q12	35.316	35.333	0.0169	1	0.23	0	1	0	0.868342	0.868342	NA	21
4666	NA	17q12	35.333	35.3393	0.0064	1	0.22	0	NA	NA	NA	NA	NA	19
4667	NA	17q12	35.3393	35.343	0.0036	1	0.19	0	NA	NA	NA	NA	NA	18
4668	GSDM1	17q12	35.343	35.387	0.0441	1	0.18	0	NA	NA	NA	NA	NA	16
4669	CSF3	17q12--17q21.1	35.387	35.4264	0.0394	1	0.16	0	NA	NA	NA	NA	NA	15
4671	THRAP4 , THRA / NR1D1	17q21.1	35.436	35.5035	0.0675	2	0.16	0	2	1	2.44763e-08	0.000117812	THRAP4 , THRA / NR1D1	15
4673	NR1D1 / THRA	17q21.1	35.5038	35.5039	0.0001	1	0.16	0	1	1	2.44763e-08	2.44763e-08	THRA / NR1D1	15
4675	LOC339287 / CR749360 , CASC3	17q21.1	35.5231	35.5809	0.0578	3	0.16	0	NA	NA	NA	NA	NA	14
4677	RAPGEFL1	17q21.2	35.6053	35.6054	0.0001	1	0.16	0	1	1	0.0120936	0.0120936	RAPGEFL1	13
4678	WIRE	17q21.2	35.6054	35.6354	0.03	1	0.15	0	1	0	0.206012	0.206012	NA	12
4680	WIRE	17q21.2	35.6881	35.6882	0.0001	1	0.14	0	1	0	0.113418	0.113418	NA	10
4682	CDC6 , RARA , GJC1	17q21.2	35.7107	35.7741	0.0634	3	0.13	0	2	1	0.00685086	0.0175543	CDC6 , GJC1	6
4683	TOP2A	17q21.2	35.7741	35.7998	0.0258	1	0.13	0	1	1	0.00041404	0.00041404	TOP2A	6
4685	IGFBP4	17q21.2	35.8665	35.8666	0.0001	1	0.12	0	NA	NA	NA	NA	NA	4
4687	TNS4	17q21.2	35.8884	35.902	0.0137	1	0.12	0	NA	NA	NA	NA	NA	3
4688	CCR7 , SMARCE1 , KA21	17q21.2	35.902	36.1073	0.2053	4	0.11	0	1	1	7.11225e-05	7.11225e-05	SMARCE1	3
4689	KRT24 , KRT25C , KRT25D , KRT10	17q21.2	36.1073	36.2448	0.1374	4	0.11	0	NA	NA	NA	NA	NA	2
4690	TMEM99 , KRT12 , KRT20 , KRT23	17q21.2	36.2448	36.3329	0.0881	4	0.11	1	1	0	0.0741557	0.0741557	NA	3
4692	NA	17q21.2	36.4565	36.4566	0.0001	1	0.12	1	NA	NA	NA	NA	NA	5
4694	KRTAP4-15	17q21.2	36.5072	36.5494	0.0422	2	0.12	1	NA	NA	NA	NA	NA	6
4696	KRTAP4-5 , KRTAP4-4	17q21.2	36.5589	36.57	0.0111	2	0.12	1	NA	NA	NA	NA	NA	6
4698	KRTAP4-3 , KRTAP4-2	17q21.2	36.5773	36.5875	0.0102	2	0.12	0	NA	NA	NA	NA	NA	5
4699	KRTAP4-10 , KRTAP9-3 / KRTAP9-9	17q21.2	36.5875	36.6423	0.0548	2	0.11	0	NA	NA	NA	NA	NA	4
4700	KRTAP9-9 / KRTAP9-8	17q21.2	36.6423	36.6481	0.0058	1	0.11	0	NA	NA	NA	NA	NA	4
4749	MYL4 , ITGB3	17q21.32	42.6559	42.7481	0.0922	2	0.11	1	NA	NA	NA	NA	NA	1
4751	C17orf57 , NPEPPS	17q21.32	42.7559	43.0288	0.2729	3	0.11	1	NA	NA	NA	NA	NA	1
4756	ATAD4	17q21.32	43.3856	43.4135	0.028	1	0.11	0	NA	NA	NA	NA	NA	1
4757	CDK5RAP3 / ANAPC1 , COPZ2	17q21.32	43.4135	43.493	0.0795	2	0.12	0	2	0	0.0890452	0.757429	NA	1
4758	NFE2L1 / GPR21	17q21.32	43.493	43.4931	0.0001	1	0.13	0	NA	NA	NA	NA	NA	1
4760	CBX1 , SNX11 / ITGA5	17q21.32	43.5038	43.5581	0.0542	2	0.13	1	NA	NA	NA	NA	NA	2
4761	NA	17q21.32	43.5581	43.5581	0.0001	1	0.15	1	NA	NA	NA	NA	NA	2
4762	SCAP1	17q21.32	43.5581	43.566	0.0079	1	0.14	0	1	0	0.891074	0.891074	NA	2
4764	SCAP1	17q21.32	43.7267	43.7268	0.0001	1	0.15	0	1	0	0.918067	0.918067	NA	5
4766	NA	17q21.32	43.8983	43.9627	0.0644	1	0.15	0	NA	NA	NA	NA	NA	6
4767	HOXB1 , HOXB2 , HOXB3 , HOXB4	17q21.32	43.9627	44.0132	0.0505	5	0.16	1	2	0	0.196848	0.56896	NA	7
4768	HOXB5 / LOC404266 , HOXB6 / LOC404266 , HOXB7 , HOXB8 , HOXB9	17q21.32	44.0132	44.1395	0.1262	6	0.15	0	2	0	0.621218	0.800658	NA	7
4769	PRAC , PRAC2 , HOXB13 , TTLL6	17q21.32	44.1395	44.195	0.0555	5	0.16	0	1	0	0.261122	0.261122	NA	8
4771	CALCOCO2 , ATP5G1 , UBE2Z	17q21.32	44.2655	44.3694	0.1039	3	0.17	0	3	1	0.000903868	0.0215824	CALCOCO2 , ATP5G1 , UBE2Z	9
4772	SNF8	17q21.32	44.3694	44.3777	0.0083	1	0.18	0	1	0	0.197972	0.197972	NA	9
4774	GIP	17q21.32	44.3967	44.3968	0.0001	1	0.18	0	1	0	0.190207	0.190207	NA	9
4776	IGF2BP1 , B4GALNT2	17q21.32	44.4786	44.5745	0.0959	2	0.18	0	1	1	0.0249844	0.0249844	IGF2BP1	10
4778	GNGT2 , ABI3 , PHOSPHO1 , FLJ40194 , ZNF652	17q21.32	44.6364	44.7286	0.0921	6	0.19	1	2	0.5	0.00194851	0.152241	ZNF652	9
4780	PHB	17q21.33	44.8365	44.8365	0.0001	1	0.19	1	1	1	0.0304905	0.0304905	PHB	9
4781	NA	17q21.33	44.8365	44.8905	0.054	1	0.18	0	1	1	0.0304905	0.0304905	PHB	8
4783	NGFR	17q21.33	44.9458	44.9458	0.0001	1	0.18	0	NA	NA	NA	NA	NA	6
4784	NXPH3 , SPOP , SLC35B1	17q21.33	44.9458	45.1365	0.1907	4	0.18	0	3	0.67	3.25083e-06	0.0591334	SPOP , SLC35B1	6
4786	LOC81558	17q21.33	45.1433	45.2608	0.1175	1	0.18	0	1	0	0.41728	0.41728	NA	6
4787	MYST2 , TAC4 , TAC4 / AK127421 , DLX4	17q21.33	45.2608	45.4065	0.1457	4	0.18	0	1	0	0.0790927	0.0790927	NA	6
4789	DLX3	17q21.33	45.4241	45.4829	0.0588	2	0.18	0	NA	NA	NA	NA	NA	6
4791	ITGA3 , PDK2 , SAMD14 , PPP1R9B	17q21.33	45.4969	45.568	0.0711	4	0.18	0	1	1	0.0418877	0.0418877	ITGA3	6
4793	SGCA , HILS1 / SGCA , COL1A1 , TMEM92 , XYLT2	17q21.33	45.6008	45.7956	0.1948	5	0.18	0	3	0.33	1.51119e-07	0.928743	XYLT2	6
4794	MRPL27 , EME1 , LRRC59	17q21.33	45.7956	45.8154	0.0198	4	0.19	1	2	1	5.84285e-06	0.00893853	MRPL27 , LRRC59	7
4795	FLJ20920 / CHAD	17q21.33	45.8154	45.9069	0.0915	1	0.18	0	1	0	0.443424	0.443424	NA	7
4796	FLJ20920 , RSAD1	17q21.33	45.9069	45.9121	0.0052	2	0.19	0	2	0.5	0.000557034	0.443424	RSAD1	7
4798	MYCBPAP	17q21.33	45.9637	45.9638	0.0001	1	0.19	0	NA	NA	NA	NA	NA	8
4800	EPN3 , SPATA20	17q21.33	45.9736	45.9815	0.0079	2	0.19	0	2	0.5	0.000427646	0.050766	EPN3	8
4802	NA	17q21.33	45.9886	45.9887	0.0001	1	0.19	0	NA	NA	NA	NA	NA	8
4804	CACNA1G	17q21.33	46.0593	46.0594	0.0001	1	0.19	0	NA	NA	NA	NA	NA	8
4805	CACNA1G	17q21.33	46.0594	46.0597	0.0003	1	0.19	0	NA	NA	NA	NA	NA	8
4807	ABCC3 , ANKRD40 , CROP / BC056409 , C17orf73 , WFIKKN2 , TOB1 , LOC400604	17q21.33	46.1239	46.3046	0.1806	8	0.19	1	4	0	0.0549153	0.327878	NA	8
4808	SPAG9	17q21.33	46.3046	46.3982	0.0936	2	0.19	0	1	1	0.00171462	0.00171462	SPAG9	7
4810	NME1 / NME2 / NME1-NME2 , NME2 / NME1 / NME1-NME2	17q21.33	46.5881	46.616	0.0279	3	0.18	0	2	0.5	0.0115869	0.233423	NME1	6
4812	MBTD1 / AK124061	17q21.33	46.6276	46.683	0.0553	1	0.18	0	NA	NA	NA	NA	NA	7
4813	AK124061 / MBTD1 , WDR50 , LOC400605	17q21.33	46.683	46.7561	0.0731	3	0.19	1	1	1	0.000816672	0.000816672	WDR50	7
4814	CA10	17q21.33	46.7561	47.1802	0.4241	1	0.18	0	NA	NA	NA	NA	NA	6
4816	KIF2B	17q22	49.2574	49.2575	0.0001	1	0.17	0	NA	NA	NA	NA	NA	4
4818	TOM1L1 / CR593166 , COX11 / TOM1L1 , COX11 , STXBP4	17q22	50.3695	50.5951	0.2255	4	0.17	0	2	1	0.000393164	0.0269914	COX11 / TOM1L1 , COX11	3
4819	STXBP4 , HLF	17q22	50.5951	50.7552	0.1601	3	0.18	0	NA	NA	NA	NA	NA	4
4821	MMD	17q22	50.7584	51.153	0.3945	2	0.19	0	1	1	0.000654668	0.000654668	MMD	5
4822	TMEM100 , PCTP	17q22	51.153	51.2063	0.0533	2	0.2	1	1	1	0.0193371	0.0193371	PCTP	5
4824	ANKFN1	17q22	51.9053	51.9131	0.0077	1	0.19	0	NA	NA	NA	NA	NA	6
4825	ANKFN1 , NOG	17q22	51.9131	52.027	0.114	2	0.19	0	NA	NA	NA	NA	NA	6
4827	C17orf67 , DGKE	17q22	52.2243	52.2676	0.0433	2	0.18	0	NA	NA	NA	NA	NA	5
4828	DGKE , TRIM25 , COIL , SCPEP1 , RNF126P1	17q22	52.2676	52.4788	0.2112	5	0.18	0	2	0.5	0.0419267	0.512044	TRIM25	5
4830	AKAP1 , MSI2	17q22	52.5108	52.842	0.3312	3	0.18	0	3	0.33	0.0353229	0.344602	AKAP1	5
4831	MSI2	17q22	52.842	52.9208	0.0788	1	0.18	1	2	0	0.172516	0.344602	NA	6
4833	MSI2	17q22	53.0333	53.0334	0.0001	1	0.18	1	2	0	0.172516	0.344602	NA	5
4835	NA	17q22	53.2687	53.2687	0.0001	1	0.18	0	NA	NA	NA	NA	NA	5
4837	MRPS23 , CUEDC1 , ZNF161 , SFRS1	17q22	53.2823	53.4375	0.1552	4	0.19	1	2	1	0.00132708	0.00775569	MRPS23 , CUEDC1	5
4839	DYNLL2 , OR4D1 , MSX2P , OR4D2 , EPX , MKS1 , LPO , MPO	17q22	53.5216	53.7052	0.1836	9	0.19	1	5	0.2	0.00349713	0.283319	DYNLL2	4
4841	BZRAP1	17q22	53.7339	53.7339	0.0001	1	0.19	1	NA	NA	NA	NA	NA	5
4842	NA	17q22	53.7339	53.7635	0.0296	1	0.18	0	NA	NA	NA	NA	NA	5
4844	SUPT4H1 , RNF43 , FLJ40311 / BC033020 , MTMR4 , Sep-04 , C17orf47 , TEX14	17q22	53.77	54.125	0.355	8	0.19	0	4	0.5	4.97942e-05	0.647572	SUPT4H1 , RNF43	5
4845	RAD51C , TRIM37 / PPM1E , TRIM37 , FAM33A	17q22	54.125	54.5635	0.4385	4	0.19	0	3	0.67	9.94399e-05	0.0651288	RAD51C , TRIM37	6
4847	PRR11 , C17orf71	17q22	54.6275	54.686	0.0585	2	0.2	0	2	0.5	0.0420502	0.940633	C17orf71	6
4848	GDPD1 , YPEL2	17q22	54.686	54.8294	0.1434	2	0.2	0	2	0	0.244111	0.480381	NA	7
4850	DHX40	17q23.1	55.0347	55.0347	0.0001	1	0.22	0	1	1	0.0360476	0.0360476	DHX40	8
4852	AF090926 / CLTC	17q23.1	55.0509	55.116	0.0652	2	0.22	0	1	1	0.00188696	0.00188696	CLTC	8
4853	CLTC , PTRH2	17q23.1	55.116	55.1296	0.0136	2	0.23	1	2	1	3.82282e-09	0.00245259	CLTC , PTRH2	9
4855	TMEM49	17q23.1	55.1636	55.2171	0.0535	1	0.22	0	1	1	0.000191584	0.000191584	TMEM49	8
4857	TUBD1	17q23.1	55.2925	55.2925	0.0001	1	0.22	0	1	1	0.0243856	0.0243856	TUBD1	8
4859	RPS6KB1 , LOC51136 / TBC1D3B , ABC1	17q23.1	55.3794	55.4755	0.0961	3	0.23	0	3	0.67	0.00021491	0.543072	RPS6KB1 , ABC1	8
4861	LOC440449	17q23.1	55.5158	55.567	0.0512	2	0.24	1	NA	NA	NA	NA	NA	7
4862	CA4 , USP32 , C17orf64	17q23.1--17q23.2	55.567	55.8634	0.2965	3	0.23	0	3	0.33	0.00151575	0.465386	USP32	7
4864	APPBP2 , PPM1D	17q23.2	55.8679	56.0956	0.2277	3	0.23	0	2	1	0.00320437	0.0137034	APPBP2 , PPM1D	5
4866	BCAS3 , TBX2 , TBX4 , BRIP1 , KIAA1287	17q23.2	56.8196	57.2987	0.4791	6	0.23	0	4	0	0.0706497	0.529682	NA	4
4868	THRAP1	17q23.2	57.3932	57.4801	0.0869	1	0.23	0	1	0	0.713247	0.713247	NA	4
4869	THRAP1	17q23.2	57.4801	57.4802	0.0001	1	0.24	0	1	0	0.713247	0.713247	NA	4
4871	NA	17q23.2	57.7081	57.7081	0.0001	1	0.24	0	NA	NA	NA	NA	NA	5
4873	EFCAB3 , TLK2	17q23.2	57.8182	58.1245	0.3063	2	0.24	0	2	0.5	0.0240377	0.233069	TLK2	6
4874	MRC2 , RNF190	17q23.2	58.1245	58.2674	0.1429	3	0.25	1	1	0	0.189014	0.189014	NA	6
4876	TANC2 , TANC2 / AK021886	17q23.3	58.6748	58.8558	0.181	2	0.25	1	1	1	0.0113544	0.0113544	TANC2 / AK021886	5
4878	CYB561	17q23.3	58.8644	58.8644	0.0001	1	0.23	0	1	1	0.0234654	0.0234654	CYB561	6
4880	ACE , KCNH6	17q23.3	58.928	58.9735	0.0456	2	0.23	0	3	0	0.155503	0.986187	NA	6
4881	WDR68 , CCDC44 , MAP3K3 , LIMD2 , LYK5 , CCDC47 , DDX42 , FTSJ3	17q23.3	58.9735	59.2621	0.2886	8	0.23	0	9	0.56	4.0884e-07	0.393191	CCDC44 , CCDC44 , CCDC44 , DDX42 , FTSJ3	6
4882	PSMC5 , SMARCD2	17q23.3	59.2621	59.2918	0.0297	2	0.23	0	1	1	0.0323675	0.0323675	SMARCD2	6
4883	TCAM1	17q23.3	59.2918	59.2919	0.0001	1	0.23	0	NA	NA	NA	NA	NA	7
4885	CSH1 , CSH2 / CSH1	17q23.3	59.3264	59.3634	0.0369	2	0.23	0	2	0	0.101943	0.355201	NA	8
4886	CD79B , SCN4A , FLJ37448 , ICAM2 / FLJ37448	17q23.3	59.3634	59.434	0.0706	4	0.23	0	3	0	0.380813	0.75044	NA	8
4888	ICAM2 / FLJ37448 , ERN1	17q23.3	59.4348	59.5612	0.1265	2	0.23	0	1	0	0.75044	0.75044	NA	8
4890	TEX2	17q23.3	59.58	59.7516	0.1716	2	0.25	1	1	0	0.109082	0.109082	NA	7
4892	PECAM1 , C17orf60 , POLG2	17q23.3--17q24.1	59.7914	59.9096	0.1181	3	0.24	0	4	0.25	0.000709184	0.552607	POLG2	6
4894	DDX5 , CCDC45 / BX641136 , SMURF2 , MGC40489	17q24.1	59.929	60.1926	0.2636	4	0.23	0	2	0.5	0.0325141	0.444602	DDX5	5
4896	AL833315	17q24.1	60.2096	60.3066	0.097	1	0.23	0	NA	NA	NA	NA	NA	5
4897	FLJ34306 / NBR2 , FLJ34306 / NSF / NBR2	17q24.1	60.3066	60.3197	0.0131	2	0.25	1	1	0	0.913194	0.913194	NA	6
4898	FLJ34306 / NBR2	17q24.1	60.3197	60.3218	0.0021	1	0.24	0	NA	NA	NA	NA	NA	5
4900	NA	17q24.1	60.3717	60.3718	0.0001	1	0.24	0	NA	NA	NA	NA	NA	5
4902	FLJ32065 , GNA13	17q24.1	60.4012	60.5411	0.1399	3	0.25	1	NA	NA	NA	NA	NA	7
4903	RGS9 , AXIN2	17q24.1	60.5411	60.9565	0.4155	2	0.24	0	1	0	0.899732	0.899732	NA	6
4905	CCDC46	17q24.1	61.2327	61.2786	0.0459	1	0.24	0	1	0	0.524659	0.524659	NA	6
4907	APOH , PRKCA	17q24.2	61.6472	61.8416	0.1943	2	0.24	0	2	0	0.605102	0.829954	NA	6
4908	PRKCA	17q24.2	61.8416	61.8416	0.0001	1	0.24	0	1	0	0.829954	0.829954	NA	6
4910	PRKCA	17q24.2	62.233	62.2331	0.0001	1	0.24	0	1	0	0.829954	0.829954	NA	5
4912	PRKCA , CACNG5	17q24.2	62.2359	62.3112	0.0753	2	0.24	0	2	0.5	0.0482886	0.829954	CACNG5	6
4914	CACNG4 , CACNG1 , HELZ	17q24.2	62.4599	62.5338	0.0739	3	0.24	0	3	0	0.212671	0.415787	NA	6
4916	PSMD12	17q24.2	62.7667	62.7668	0.0001	1	0.24	0	2	1	4.24359e-06	1.47179e-05	PSMD12 , PSMD12	7
4917	PITPNC1	17q24.2	62.7668	63.0653	0.2985	1	0.23	0	2	0	0.136853	0.164647	NA	7
4918	PITPNC1	17q24.2	63.0653	63.1193	0.0539	1	0.23	0	2	0	0.136853	0.164647	NA	7
4920	NOL11	17q24.2	63.1705	63.1706	0.0001	1	0.23	0	1	1	0.00590804	0.00590804	NOL11	6
4921	FALZ	17q24.2	63.1706	63.3649	0.1943	1	0.23	0	2	0.5	0.0154496	0.101606	FALZ	5
4923	FALZ , C17orf58	17q24.2	63.3819	63.4178	0.0359	2	0.22	0	1	1	0.0451001	0.0451001	FALZ	3
4925	LOC440460	17q24.2	63.6356	63.6357	0.0001	1	0.21	0	NA	NA	NA	NA	NA	3
4927	AMZ2 , ARSG / SLC16A6 , ARSG , WIPI1 , PRKAR1A , AF447872 / FAM20A / PRKAR1A	17q24.2	63.7634	64.1871	0.4237	7	0.21	0	5	0.4	3.89123e-05	0.760206	AMZ2 , PRKAR1A	4
4929	ABCA8	17q24.2	64.3751	64.3751	0.0001	1	0.21	0	1	0	0.375452	0.375452	NA	3
4931	ABCA9	17q24.2	64.4834	64.4835	0.0001	1	0.2	0	NA	NA	NA	NA	NA	3
4932	ABCA6 , ABCA10 , AF132201 / ABCA10 , ABCA5 , MAP2K6 , KCNJ16 , FLJ36644 , KCNJ2	17q24.2--17q24.3	64.4835	65.6876	1.2041	9	0.2	0	4	0	0.284813	0.844162	NA	3
4934	NA	17q24.3	66.3398	67.5488	1.209	1	0.2	0	NA	NA	NA	NA	NA	3
4935	NA	17q24.3	67.5488	67.5489	0.0001	1	0.2	0	NA	NA	NA	NA	NA	3
4937	FLJ37644	17q24.3	67.5897	67.6009	0.0112	1	0.21	1	1	0	0.700639	0.700639	NA	3
4938	FLJ37644 / SOX9	17q24.3	67.6009	67.6335	0.0326	1	0.2	0	1	0	0.700639	0.700639	NA	3
4940	LOC146795 , LOC440462 , SLC39A11	17q24.3--17q25.1	67.8618	68.6781	0.8163	3	0.2	0	1	1	0.0181862	0.0181862	SLC39A11	3
4941	SSTR2	17q25.1	68.6781	68.6782	0.0001	1	0.2	0	NA	NA	NA	NA	NA	3
4943	COG1 / FAM104A	17q25.1	68.7154	68.7161	0.0007	1	0.22	1	1	1	4.07459e-05	4.07459e-05	COG1 / FAM104A	4
4944	COG1 / FAM104A , C17orf80	17q25.1	68.7161	68.7507	0.0346	2	0.22	1	2	1	2.46202e-09	4.07459e-05	COG1 / FAM104A , C17orf80	4
4945	CDC42EP4 , SDK2	17q25.1	68.7507	68.8425	0.0918	3	0.21	0	2	0.5	0.0135879	0.731936	CDC42EP4	4
4947	SDK2 , LOC388418	17q25.1	68.8461	69.1346	0.2885	3	0.2	0	1	0	0.731936	0.731936	NA	4
4949	C17orf54 , C17orf54 / LOC400620 / BC101214	17q25.1	69.2571	69.2979	0.0408	2	0.2	0	NA	NA	NA	NA	NA	5
4951	RPL38	17q25.1	69.7133	69.7181	0.0049	1	0.19	0	NA	NA	NA	NA	NA	6
4952	MGC16275	17q25.1	69.7181	69.7182	0.0001	1	0.19	0	NA	NA	NA	NA	NA	6
4954	TTYH2	17q25.1	69.758	69.7581	0.0001	1	0.19	0	1	0	0.592423	0.592423	NA	5
4955	DNAI2 / FUT10 , KIF19 , GPRC5C , CD300A	17q25.1	69.7581	69.9922	0.2342	4	0.18	0	1	0	0.104754	0.104754	NA	5
4957	CD300LB , CD300C , C17orf77 , CD300LF / RAB37	17q25.1	70.0289	70.2023	0.1734	5	0.18	0	2	0	0.10829	0.255338	NA	6
4958	RAB37 , SLC9A3R1 / PURBT9 , TMEM104 , GRIN2C , FDXR , USH1G , OTOP2 , C17orf28 , CDR2L	17q25.1	70.2023	70.5125	0.3102	10	0.18	0	5	0.4	9.38818e-05	0.193585	SLC9A3R1 / PURB , GRIN2C	5
4960	ICT1 , ATP5H	17q25.1	70.5205	70.5499	0.0295	2	0.17	0	2	1	2.09942e-07	0.000311288	ICT1 , ATP5H	5
4962	KCTD2 , SLC16A5 , ARMC7 , NT5C , HN1 , SUMO2 , NUP85 , GGA3 / STARD3 , MRPS7	17q25.1	70.5708	70.774	0.2032	9	0.16	0	6	0.83	7.96779e-06	0.423906	NT5C , HN1 , NUP85 , GGA3 / STARD3 , MRPS7 / MIF4GD	5
4963	MRPS7 / MIF4GD / CR597523 , SLC25A19 , GRB2	17q25.1	70.774	70.8791	0.1051	3	0.16	0	2	1	0.000161132	0.00665883	MRPS7 / MIF4GD , SLC25A19	5
4965	KIAA0195 / AK094864 , CASKIN2 , TSEN54	17q25.1	71.007	71.0746	0.0676	3	0.16	0	2	0.5	0.000300038	0.700242	TSEN54	4
4966	LLGL2 / AY129023 , LLGL2 , MYO15B / BC027875	17q25.1	71.0746	71.149	0.0744	3	0.16	0	2	0	0.069095	0.530444	NA	4
4967	RECQL5 / AK055768 , RECQL5 , SAP30BP , ITGB4 , GALK1 , H3F3B , ZC3H5	17q25.1	71.149	71.3017	0.1527	7	0.17	0	3	0.67	5.39159e-08	0.108947	ITGB4 , H3F3B	4
4969	UNC13D , WBP2 , TRIM47 , TRIM65 , MRPL38 , AK057261 / FBF1	17q25.1	71.3378	71.4544	0.1166	6	0.17	0	2	0	0.175858	0.623824	NA	2
4970	ACOX1 , CDK3 , EVPL , SRP68 , GALR2 , EXOC7 / LGICZ1 / NAP1L1 , EXOC7 / NAP1L1 , FOXJ1	17q25.1	71.4544	71.6477	0.1933	8	0.18	1	6	0.33	2.44789e-06	0.644288	ACOX1 , EVPL	2
4972	RNF157	17q25.1	71.6617	71.6618	0.0001	1	0.18	1	NA	NA	NA	NA	NA	3
4973	RNF157	17q25.1	71.6618	71.6693	0.0075	1	0.17	0	NA	NA	NA	NA	NA	3
4974	FAM100B , QRICH2 , PRPSAP1 , SPHK1 , UBE2O , AANAT	17q25.1	71.6693	71.9788	0.3095	6	0.17	0	3	0.33	0.000240281	0.328179	PRPSAP1	3
4975	RHBDF2	17q25.1	71.9788	71.9974	0.0186	1	0.18	1	NA	NA	NA	NA	NA	4
4976	RHBDF2	17q25.1	71.9974	71.9975	0.0001	1	0.18	1	NA	NA	NA	NA	NA	4
4977	RHBDF2 , CYGB / LOC400621	17q25.1	71.9975	72.0393	0.0419	2	0.17	0	NA	NA	NA	NA	NA	3
4979	LOC400621 , ST6GALNAC2 , ST6GALNAC1 / BC063830 , MXRA7 , PTDSR , LOC124512 , ET / SFRS2 , ET	17q25.1--17q25.2	72.0612	72.2861	0.2249	8	0.17	0	2	1	0.00413171	0.00605696	ST6GALNAC2 , ET	3
4980	C17orf52 , MGAT5B , AF130050 / LOC654434	17q25.2	72.2861	72.6202	0.3342	4	0.16	0	1	1	0.00413171	0.00413171	ET	3
4982	SEC14L1 / AK130317 , Sep-09 , SEPT9 / AK022252 , SEPT9 / AK097908	17q25.2--17q25.3	72.7245	72.9855	0.261	4	0.16	0	2	1	0.00107698	0.00898023	SEC14L1 / AK130317 , SEPT9	3
4983	Sep-09 , LOC400622 , LOC400623 , TNRC6C , TMC6 , TMC8 / AK125672 , AY358510 , SYNGR2 , TK1 , AFMID , BIRC5 , LOC283999 , SOCS3 , DNAH17 / PGS1	17q25.3	72.9855	74.0097	1.0242	15	0.15	0	7	0.43	0.000283844	0.815833	TK1 , BIRC5 / BC007606 , SEPT9	3
4984	AK127460 , DNAHL1 , PSCD1 / AK123894	17q25.3	74.0097	74.182	0.1723	4	0.16	1	4	0	0.104364	0.642504	NA	4
4986	PSCD1 , USP36 , TIMP2	17q25.3	74.2652	74.4074	0.1421	3	0.16	1	5	0	0.101602	0.614899	NA	5
4987	LGALS3BP , CANT1	17q25.3	74.4074	74.5271	0.1198	3	0.15	0	1	0	0.151571	0.151571	NA	4
4988	C1QTNF1 , FLJ21865 , LOC146713	17q25.3	74.5271	74.7771	0.25	3	0.15	0	NA	NA	NA	NA	NA	3
4990	ENPP7 , CBX2 , CBX8 , CBX4 , TBC1D16 , CCDC40 / AK000760 / BC058288 , GAA , DDX48 , CARD14 / DKFZp434J0226 , SGSH , SLC26A11 , KIAA1618 , C17orf27 / AK125341 , FLJ35220	17q25.3	75.2972	76.012	0.7149	15	0.14	0	4	0.5	0.0204527	0.148366	GAA , SLC26A11	2
4992	NA	17q25.3	76.0428	76.0527	0.0099	1	0.13	0	NA	NA	NA	NA	NA	1
4994	NPTX1	17q25.3	76.0571	76.0572	0.0001	1	0.13	0	NA	NA	NA	NA	NA	1
4996	raptor , FLJ46026	17q25.3	76.5542	76.5857	0.0314	2	0.13	0	NA	NA	NA	NA	NA	1
4997	CHMP6 , AF218021 , FLJ90757 , BAIAP2 / AK094659 , BAIAP2 , BAIAP2 / AK096606 , AATK / AK131395 / AK131529	17q25.3	76.5857	76.7063	0.1206	7	0.13	1	1	1	0.0306895	0.0306895	BAIAP2	1
4998	AK131529 , AZI1 , C17orf56	17q25.3	76.7063	76.8215	0.1153	3	0.13	0	NA	NA	NA	NA	NA	1
5000	C17orf56 , LOC284184 , MGC15523 , C17orf55 , TMEM105 , DKFZp761P0212 , BAHCC1	17q25.3	76.8258	77.0391	0.2133	8	0.13	0	NA	NA	NA	NA	NA	0
5001	BAHCC1 / BC033222 , ACTG1 , FSCN2 , C17orf70 , NPLOC4 , TSPAN10 , PDE6G , LOC339229 / BC090923 , BC009369 / LOC339229 , LOC339229 , ARL16 , HGS , SLC25A10 , ARHGDIA	17q25.3	77.0391	77.4304	0.3913	15	0.13	0	2	1	0.000257849	0.0390378	HGS , ARHGDIA	0
5002	THOC4 , ANAPC11 , MAFG , NOTUM , ASPSCR1 , STRA13 , LRRC45 , RAC3 , DCXR , RFNG , GPS1 , DUS1L , FASN , FLJ23754 / CCDC57	17q25.3	77.4304	77.6798	0.2493	15	0.13	0	1	1	0.000838436	0.000838436	DCXR	0
5004	CCDC57 , SLC16A3 , CSNK1D / SLC16A3 , CSNK1D , CD7 , SECTM1 , FLJ35767 , UTS2R , FLJ22222 , HEXDC , C17orf62 / KIAA0329RF / CR590238 , AF090930 / FOXK2 , FOXK2 , FOXK2 / AK123615 , WDR45L , RAB40B , FN3KRP , FN3K , TBCD / FLJ13841 , TBCD , B3GNTL1 , METRNL	17q25.3	77.705	78.6459	0.941	24	0.14	1	1	1	0.00309094	0.00309094	NARF / CR590238	1
5237	LOC148189 , LOC148189 / LOC388526 , LOC388526 , BC068609	19q12	32.9588	33.6753	0.7165	4	0.12	1	NA	NA	NA	NA	NA	2
5238	LOC148145	19q12	33.6753	34.1936	0.5183	2	0.11	0	NA	NA	NA	NA	NA	2
5239	UQCRFS1 , LOC284395 , SCD5 , POP4 , PLEKHF1 , C19orf12 , CCNE1 , C19orf2	19q12	34.1936	35.2125	1.0189	9	0.11	0	NA	NA	NA	NA	NA	2
5245	NA	19q13.11	38.7401	38.7402	0.0001	1	0.11	1	NA	NA	NA	NA	NA	1
5249	ZNF30	19q13.11	40.1276	40.1324	0.0048	1	0.11	0	NA	NA	NA	NA	NA	2
5250	FLJ38451 , GRAMD1A , SCN1B , HPN	19q13.11--19q13.12	40.1324	40.3069	0.1745	5	0.11	1	NA	NA	NA	NA	NA	2
5251	FXYD3 , LGI4 , FXYD1 , FXYD7 , FXYD5 , FLJ25660 , LSR , USF2 , HAMP , MAG , MAG / CD22 , FFAR1 , FFAR3 / GPR42 , FFAR2 , UNQ467 , ZD52F10 , SBSN / BX648076 , GAPDHS , NIFIE14 , ATP4A , KIAA0841 , MGC10433 / CR620548 , ETV2 / BC107123 / BC107124 , COX6B1 , UPK1A , ZBTB32 , MLL4 , U2AF1L4 , U2AF1L3 / U2AF1L4 , PSENEN , MPPED1	19q13.12	40.3069	40.9302	0.6233	31	0.11	1	NA	NA	NA	NA	NA	2
5252	HSPB6 , LOC148137 , SNX26 , FLJ30698 , PRODH2 , NPHS1 , KIRREL2 , APLP1 , TA-NFKBH , HCST , TYROBP , LRFN3 , AK097045 , FLJ36445 , ALKBH6 , CLIPR-59	19q13.12	40.9302	41.1987	0.2685	17	0.11	1	NA	NA	NA	NA	NA	2
5254	THAP8	19q13.12	41.2181	41.2182	0.0001	1	0.11	0	NA	NA	NA	NA	NA	2
5256	WDR62 / BC058939 , POLR2I , CKAP1	19q13.12	41.2533	41.3114	0.0581	4	0.11	0	NA	NA	NA	NA	NA	2
5257	CAPNS1 , COX7A1 , ZNF565	19q13.12	41.3114	41.3663	0.0549	3	0.11	0	NA	NA	NA	NA	NA	2
5258	ZNF565 / ZNF146	19q13.12	41.3663	41.3986	0.0323	1	0.11	0	NA	NA	NA	NA	NA	2
5265	PPP1R14A	19q13.2	43.4354	43.4355	0.0001	1	0.11	1	NA	NA	NA	NA	NA	3
5267	SPINT2	19q13.2	43.4661	43.4662	0.0001	1	0.11	1	NA	NA	NA	NA	NA	4
5304	MARK4	19q13.32	50.4917	50.5019	0.0102	1	0.22	1	1	0	0.491691	0.491691	NA	29
5305	CKM	19q13.32	50.5019	50.502	0.0001	1	0.22	1	1	0	1	1	NA	29
5345	LOC339352	19q13.33	56.7953	56.8414	0.0461	2	0.11	1	NA	NA	NA	NA	NA	4
5371	LAIR2	19q13.42	59.711	59.7111	0.0001	1	0.11	1	NA	NA	NA	NA	NA	0
5418	DEFB125 , DEFB126 , DEFB127 , DEFB129 , C20orf96	20p13	0.0249	0.2079	0.183	5	0.25	1	2	0	0.561532	0.726773	NA	0
5419	ZCCHC3	20p13	0.2079	0.2573	0.0494	1	0.24	0	1	0	0.647232	0.647232	NA	0
5420	SOX12 , C20orf98 , TRIB3	20p13	0.2573	0.3258	0.0684	4	0.24	0	3	0.33	0.0334228	0.553971	TRIB3	0
5421	C20orf18 / ARID2 , C20orf18 , TBC1D20 / PALM2-AKAP2 / BX647370 , AY112721 / CSNK2A1 / GALNTL4 , TCF15 , SRXN1 , SRXN1 / SCRT2 , C20orf54 , C20orf55 , ANGPT4	20p13	0.3258	0.803	0.4772	10	0.24	0	6	0.17	0.0105939	0.694315	C20orf55	0
5423	RSPO4 , PSMF1 / CR592856 , C20orf46 , SNPH	20p13	0.8871	1.2379	0.3507	5	0.24	0	3	0.33	9.82542e-06	0.548587	PSMF1 / CR592856	0
5424	SDCBP2 , AK000809 , FKBP1A	20p13	1.2379	1.3406	0.1027	4	0.23	0	2	0	0.0815741	0.357847	NA	0
5425	NSFL1C / AK128722 / CR605903 , AK095499 / SIRPB2 , SIRPD , SIRPB1 / BC075835 , SIRPG / AK124224 / SIRPB2 , SIRPG / SIRPB2 , PTPNS1 , PDYN , STK35 , TGM3 , SNRPB , ZNF343 , TMC2 , NOL5A , IDH3B , RP5-860F19.3 , RP5-860F19.3 / BC054347 , CPXM , C20orf141 , FAM113A / ITPR3 , PTPRA , GNRH2 , MRPS26 , OXT , AVP	20p13	1.3406	3.0393	1.6987	26	0.23	0	18	0.17	0.0032946	0.960996	NSFL1C / AK128722 , PTPRA , MRPS26	0
5426	UBOX5 , UBOX5 / FLJ13149 , ProSAPiP1 , C20orf116 , ITPA , SLC4A11	20p13	3.0393	3.1801	0.1408	7	0.23	1	4	0.25	0.019636	0.797352	ITPA	0
5427	C20orf194 / BC106086	20p13	3.1801	3.5778	0.3977	1	0.23	1	1	1	0.00678286	0.00678286	ATRN	0
5428	ATRN	20p13	3.5778	3.5881	0.0102	1	0.23	1	1	1	0.00946212	0.00946212	ATRN	0
5429	GFRA4 , ADAM33 , SIGLEC1 , HSPA12B , C20orf27 / AK022713 , C20orf28	20p13	3.5881	3.7062	0.1182	6	0.23	1	3	0.33	0.0105363	0.38853	HSPA12B	0
5430	CENPB , CDC25B , C20orf29 , PANK2	20p13	3.7062	3.8469	0.1407	4	0.23	0	4	0.5	0.0176175	0.807155	C20orf29 , PANK2	0
5431	PANK2	20p13	3.8469	3.8524	0.0055	1	0.23	0	1	1	0.0209053	0.0209053	PANK2	0
5433	RNF24 , LOC439930	20p13	3.8624	4.1038	0.2415	2	0.23	0	1	1	0.000733137	0.000733137	RNF24	0
5434	SMOX , ADRA1D , PRNP , PRND , PRNT	20p13	4.1038	4.7102	0.6064	6	0.23	0	3	0	0.129121	0.839698	NA	0
5435	RASSF2 , SLC23A2 , C20orf30 , PCCDS2 , LOC149832 , PROKR2 / GPR73L1 , AK090863 , LOC149837 , RP5-1022P6.2 / KIAA1434 , FLJ25067 , CHGB , CGI-09 , MCM8 , MCM8 / C20orf155 , C20orf155 , C20orf75 , BC019703 , C20orf42	20p13--20p12.3	4.7102	6.4569	1.7467	20	0.24	0	8	0.5	1.20532e-05	0.969488	C20orf30 , PCCDS2 , CGI-09	0
5436	BMP2	20p12.3	6.4569	7.2313	0.7744	2	0.24	0	NA	NA	NA	NA	NA	0
5438	HAO1 , TXNDC13 , PLCB1 , PLCB4 , C20orf103 , PAK7	20p12.3--20p12.2	7.8117	9.9508	2.1391	7	0.25	1	4	0	0.158263	0.688193	NA	0
5440	ANKRD5 , SNAP25	20p12.2	9.9843	10.2353	0.251	2	0.25	1	1	0	0.221309	0.221309	NA	0
5442	NA	20p12.2	10.2401	10.2402	0.0001	1	0.25	1	NA	NA	NA	NA	NA	1
5443	MKKS , C20orf94 , JAG1	20p12.2	10.2402	11.7389	1.4988	4	0.24	0	2	0.5	2.9917e-06	0.164811	MKKS	1
5444	NA	20p12.2	11.7389	11.739	0.0001	1	0.25	0	NA	NA	NA	NA	NA	2
5446	BTBD3	20p12.2	11.8421	11.8551	0.013	1	0.25	0	1	0	0.492079	0.492079	NA	3
5448	NA	20p12.1	12.1173	12.9777	0.8604	1	0.25	1	NA	NA	NA	NA	NA	2
5449	C20orf38 , AK074473 / C20orf82	20p12.1	12.9777	13.2288	0.2511	3	0.25	1	1	0	0.816531	0.816531	NA	2
5450	TASP1 , C20orf6	20p12.1	13.2288	13.7012	0.4725	2	0.25	0	2	0	0.252381	0.755	NA	1
5452	C20orf7 , C20orf50	20p12.1	13.7455	13.9238	0.1782	2	0.25	0	1	0	0.107873	0.107873	NA	2
5454	C20orf133 , FLRT3 / C20orf133	20p12.1	13.9821	14.5436	0.5615	2	0.25	0	4	0	0.239852	0.735135	NA	1
5456	C20orf133	20p12.1	14.8238	14.8343	0.0105	1	0.24	0	4	0	0.136637	0.735135	NA	1
5458	FAM62B / C20orf133	20p12.1	14.9576	14.9577	0.0001	1	0.25	1	4	0	0.239852	0.735135	NA	1
5460	C20orf133	20p12.1	15.9699	16.3075	0.3376	1	0.25	1	4	0	0.396244	0.730177	NA	2
5461	C20orf23	20p12.1	16.3075	16.3076	0.0001	1	0.25	1	3	1	0.00869059	0.0378455	C20orf23 , C20orf23 , C20orf23	2
5463	C20orf23 / AF258585	20p12.1	16.4804	16.4804	0.0001	1	0.25	1	3	1	0.00869059	0.0378455	C20orf23 , C20orf23 , C20orf23	3
5464	SNRPB2	20p12.1	16.4804	16.6604	0.18	1	0.24	0	1	1	1.22887e-05	1.22887e-05	SNRPB2	2
5465	OTOR , PCSK2 , BFSP1 , DSTN , RRBP1	20p12.1	16.6604	17.6644	1.004	6	0.24	0	6	0	0.0814221	0.812385	NA	2
5466	C20orf179 , SNX5 , C20orf72 , OVOL2	20p12.1--20p11.23	17.6644	17.9703	0.3059	4	0.25	1	3	0.67	0.0233951	0.0750041	SNX5 , OVOL2	3
5467	AY358666 / CSRP2BP , ZNF133 / U09366 , MGC44328 , C20orf12 / DQ104738 , POLR3F , RBBP9 , SEC23B , LOC388789 , HARS2 , HSPC072 , C20orf79 / CR600291 , SLC24A3 / AK097497 , SLC24A3	20p11.23	17.9703	19.4803	1.51	13	0.25	1	9	0.67	2.75022e-05	0.469601	ZNF133 / U09366 , C20orf12 , RBBP9 , SEC23B , HARS2 , SLC24A3	3
5468	SLC24A3 , LOC388790	20p11.23	19.4803	19.6857	0.2054	2	0.24	0	1	1	0.00204664	0.00204664	SLC24A3	2
5470	RIN2T5	20p11.23	19.9295	19.967	0.0375	2	0.25	0	2	0.5	0.000343309	0.610866	NAT5	2
5471	CRNKL1 , C20orf26 , INSM1 , C20orf74	20p11.23	19.967	20.3185	0.3515	4	0.25	0	3	0.33	0.00274401	0.370898	CRNKL1	2
5473	C20orf74	20p11.23	20.3377	21.0223	0.6846	2	0.26	1	1	0	0.051844	0.051844	NA	1
5474	C20orf19	20p11.23	21.0223	21.1686	0.1463	1	0.25	0	1	1	0.0035072	0.0035072	C20orf19	1
5475	C20orf19	20p11.23	21.1686	21.1752	0.0066	1	0.25	0	1	1	0.0035072	0.0035072	C20orf19	1
5477	XRN2 , NKX2-2 , PAX1	20p11.22	21.2694	21.6373	0.3678	3	0.25	0	2	0.5	0.0119379	0.301399	XRN2	0
5479	PAX1	20p11.22	21.6445	21.9972	0.3527	2	0.25	0	NA	NA	NA	NA	NA	0
5481	BC033532 , FOXA2	20p11.21	22.3296	22.51	0.1804	3	0.25	1	NA	NA	NA	NA	NA	1
5483	SSTR4 , THBD	20p11.21	22.605	23.0125	0.4076	3	0.25	0	1	0	0.561722	0.561722	NA	1
5484	CD93	20p11.21	23.0125	23.0538	0.0413	1	0.26	0	1	0	0.524219	0.524219	NA	1
5485	LOC200261	20p11.21	23.0538	23.1188	0.065	2	0.26	1	NA	NA	NA	NA	NA	1
5487	NXT1 , ZNF336PB , CSTL1 , CST11 , CST8 , RP11-218C14.6 / BC028368	20p11.21	23.2655	23.4497	0.1842	8	0.26	1	4	0.25	0.00702289	0.874411	NXT1	2
5488	CST9L	20p11.21	23.4497	23.4935	0.0439	1	0.26	1	1	1	0.0011545	0.0011545	CST9L	2
5490	CST9	20p11.21	23.5312	23.5313	0.0001	1	0.26	1	NA	NA	NA	NA	NA	2
5491	CST3 , CST4 , CST1 , CST5 , GGTLA4	20p11.21	23.5313	24.1411	0.6098	5	0.26	0	4	0.25	0.00432677	0.297235	CST3	2
5492	FLJ33581 , C20orf39	20p11.21	24.1411	24.4721	0.331	2	0.26	0	1	0	0.695154	0.695154	NA	2
5493	CST7 , C20orf3 , ACSS1 / AK125923 , ACSS1 , VSX1 , LOC284798 , ENTPD6 / CR936765 , PYGB / C20orf22 / CR600960 , C20orf22 / CR600960 / CR625101	20p11.21	24.4721	25.2309	0.7588	10	0.25	0	7	0.71	9.06997e-05	0.890523	C20orf3 , ACSS1 / AK125923 , VSX1 , ENTPD6 / CR936765 , C20orf22 / CR600960 / CR625101	2
5495	RP4-691N24.2 / PSF1 , RP4-691N24.1 / KIAA0980NP , ZNF337 / LOC440760	20p11.21	25.3754	25.6035	0.2281	4	0.26	1	3	0.67	0.00240859	0.269353	RP4-691N24.1 / KIAA0980 , ZNF337 / LOC440760	2
5496	NA	20p11.21	25.6035	25.6634	0.0599	1	0.26	1	NA	NA	NA	NA	NA	2
5498	NA	20p11.1	25.9183	25.9184	0.0001	1	0.25	0	NA	NA	NA	NA	NA	2
5499	C20orf91	20p11.1	25.9184	26.0133	0.0949	1	0.24	0	NA	NA	NA	NA	NA	1
5501	LOC284801	20p11.1	26.116	26.116	0.0001	1	0.25	1	NA	NA	NA	NA	NA	2
5503	NA	20q11.1	28.1793	28.1794	0.0001	1	0.26	1	NA	NA	NA	NA	NA	2
5504	DEFB118 , DEFB119	20q11.1--20q11.21	28.1794	29.442	1.2626	2	0.26	0	1	1	0.0287955	0.0287955	DEFB118	2
5505	DEFB122	20q11.21	29.442	29.4731	0.0312	1	0.25	0	NA	NA	NA	NA	NA	1
5506	DEFB123 , DEFB124 , REM1 , HM13 , ID1	20q11.21	29.4731	29.6571	0.1839	5	0.25	0	3	0	0.0929014	0.914619	NA	1
5508	COX4I2 , BCL2L1 , TPX2 , MYLK2 , FKHL18 , DUSP15	20q11.21	29.6963	29.9141	0.2178	6	0.25	1	5	0.2	0.00786174	0.773174	DUSP15	1
5510	TTLL9 , PDRG1 , C20orf160 , HCK , GANAB / TM9SF4 , POFUT1 , KIF3B , ASXL1	20q11.21	29.996	30.4948	0.4988	9	0.25	1	4	0	0.0813251	0.669955	NA	1
5511	C20orf112	20q11.21	30.4948	30.5015	0.0067	1	0.25	1	NA	NA	NA	NA	NA	1
5512	C20orf112	20q11.21	30.5015	30.5713	0.0697	1	0.25	1	NA	NA	NA	NA	NA	1
5514	DNMT3B / FLJ33706 , DNMT3B / COMMD7	20q11.21	30.6847	30.7953	0.1106	2	0.25	0	1	1	0.00582426	0.00582426	DNMT3B	1
5516	DNMT3B , MAPRE1 , SPAG4L , BPIL1 , BPIL3 , C20orf186 , C20orf70 , C20orf71 , PLUNC , C20orf114 , CDK5RAP1 , SNTA1 , CBFA2T2 , APBA2BP , APBA2BP / C20orf144 , E2F1 , PXMP4 , ZNF341	20q11.21--20q11.22	30.8598	31.8404	0.9806	19	0.25	0	13	0.08	0.00582426	0.973181	DNMT3B	1
5518	CHMP4B , RALY , EIF2S2 , ASIP , AHCY	20q11.22	31.9055	32.3423	0.4369	6	0.25	0	3	0.33	0.00582845	0.627401	AHCY	1
5520	ITCH , FLJ38773 , DYNLRB1 , MAP1LC3A , CDC91L1	20q11.22	32.4777	32.6171	0.1394	5	0.26	0	4	0.25	0.00162057	0.78598	DYNLRB1	1
5522	CDC91L1	20q11.22	32.6476	32.6476	0.0001	1	0.26	0	1	0	0.14467	0.14467	NA	2
5524	NA	20q11.22	32.732	32.732	0.0001	1	0.26	0	NA	NA	NA	NA	NA	1
5526	TP53INP2	20q11.22	32.7647	32.7664	0.0017	1	0.26	0	NA	NA	NA	NA	NA	0
5527	NCOA6 , NCOA6 / AK094327 , GGTL3 , ACSS2	20q11.22	32.7664	32.9974	0.231	4	0.26	0	2	1	2.26705e-05	0.0127998	NCOA6 , ACSS2	0
5528	GSS	20q11.22	32.9974	33.0326	0.0351	1	0.26	0	1	1	0.000132328	0.000132328	GSS	0
5529	MYH7B , MYH7B / FLJ10815 , TRPC4AP , C20orf31 , PROCR	20q11.22	33.0326	33.3264	0.2938	6	0.27	0	2	0.5	0.0192711	0.308545	TRPC4AP	0
5530	MMP24 , ITGB4BP , C20orf128 , C20orf44 , GDF5 / BC085019	20q11.22	33.3264	33.554	0.2277	5	0.27	0	5	0.2	0.0415487	0.298111	MMP24 / C20orf127	0
5531	CEP250 , C20orf173 , ERGIC3 , AF218012 / FER1L4 / AK023521 / AL833764 , AK026266 / FER1L4 , SPAG4 , CPNE1 , NFS1 , C20orf52 , RNPC2 , PHF20 , SCAND1 , C20orf152 , EPB41L1	20q11.22--20q11.23	33.554	34.2809	0.7269	15	0.27	0	13	0.46	2.83025e-05	0.982233	CEP250 , ERGIC3 / CR615343 , AF218012 / FER1L4 / AK023521 / AL833764 , NFS1 , C20orf52 , RNPC2	1
5532	EPB41L1 , C20orf4	20q11.23	34.2809	34.3082	0.0273	2	0.28	1	2	0.5	0.000114844	0.0511525	C20orf4	2
5533	DLGAP4 , DLGAP4 / AK125383 , MYL9 , TGIF2 / C20orf24 , C20orf24 , SLA2 , NDRG3 , C20orf172 , C20orf117 , KIAA0889 / C20orf117 , SAMHD1 , RBL1	20q11.23	34.3082	35.0846	0.7765	13	0.27	0	7	0.43	0.000265904	0.419873	DLGAP4 , C20orf24 / SLA2 , C20orf172	1
5534	C20orf132 , RPN2 , GHRH , MANBAL , SRC	20q11.23	35.0846	35.4662	0.3816	5	0.27	0	4	0.5	3.97872e-07	0.494138	RPN2 , MANBAL	1
5536	BLCAP , NNAT / BLCAP , C16orf44 , CTNNBL1 , C20orf102 , KIAA0406 , C20orf77 , TGM2	20q11.23	35.5798	36.1915	0.6117	9	0.27	0	7	0.29	0.000603389	0.655278	CTNNBL1 , KIAA0406	1
5538	RP5-1054A22.3 / BC029137 / KIAA1755 , RP5-1054A22.3 / AK094947 / BC029137 / KIAA1755 , BPI , LBP	20q11.23	36.2746	36.4724	0.1978	4	0.27	0	2	0	0.112444	0.554646	NA	1
5539	LOC388796 , LOC128439	20q11.23	36.4724	36.5108	0.0384	3	0.27	0	NA	NA	NA	NA	NA	1
5540	KIAA1219 , SMAF1	20q11.23	36.5108	36.6433	0.1326	2	0.26	0	NA	NA	NA	NA	NA	0
5542	SLC32A1 , ACTR5 , PPP1R16B	20q11.23	36.7911	37.0141	0.223	3	0.26	0	2	0	0.122787	0.146983	NA	0
5543	C20orf129 , DHX35 / BC059369	20q11.23	37.0141	37.0861	0.072	2	0.27	1	1	1	8.58983e-05	8.58983e-05	DHX35 / BC059369	0
5544	DHX35 / BC059369	20q11.23--20q12	37.0861	37.9773	0.8912	2	0.26	0	1	1	0.0003227	0.0003227	DHX35 / BC059369	0
5546	NA	20q12	38.4618	38.4618	0.0001	1	0.26	0	NA	NA	NA	NA	NA	0
5548	MAFB , AF090938 / TOP1 , TOP1 , PLCG1 , ZHX3	20q12	38.7496	39.2471	0.4975	6	0.26	0	3	0	0.551375	0.834379	NA	1
5550	EMILIN3 / LPIN3 , CHD6	20q12	39.4221	39.5769	0.1549	2	0.26	0	1	0	0.352624	0.352624	NA	2
5552	PTPRT	20q12	40.1351	41.033	0.8979	1	0.26	0	2	0	0.314629	0.554073	NA	1
5553	SFRS6	20q12--20q13.12	41.033	41.6028	0.5698	1	0.26	0	1	0	0.551882	0.551882	NA	1
5554	L3MBTL / AK123176 / SGK2 , SGK2 / CR613964 , IFT52	20q13.12	41.6028	41.676	0.0732	3	0.26	0	3	0.33	0.00476286	0.665548	L3MBTL / AK123176 / SGK2	2
5555	MYBL2 , FAM112A	20q13.12	41.676	41.8879	0.2119	2	0.26	0	2	0.5	0.00860913	0.850055	MYBL2	2
5556	C20orf100 , JPH2 , C20orf111 , GDAP1L1 , BC029662 , HNF4A , C20orf62 , C20orf121 , SERINC3 , PKIG , ADA , BC000849 / ADA , WISP2 / ADA , KCNK15	20q13.12	41.8879	42.813	0.9251	15	0.27	1	11	0.36	0.000147859	0.899455	C20orf111 , C20orf121 , SERINC3 , BC000849 / ADA	2
5558	YWHAB , AK026760 / C20orf119 / AK124047 / BC039151 , TOMM34 / AK026760 / C20orf119	20q13.12	42.9497	43.0045	0.0548	3	0.27	1	1	1	3.50429e-05	3.50429e-05	YWHAB	2
5560	STK4 , KCNS1 , WFDC5 , WFDC12 , PI3 , SEMG1 , SEMG2 , SLPI , MATN4 , RBPSUHL , SDC4 , C20orf35 , C20orf10 / C20orf35 , C20orf35 / CR622797 , PIGT , WFDC2 , WFDC6 , SPINLW1	20q13.12	43.0261	43.6049	0.5788	19	0.27	1	14	0.14	0.0010778	0.586682	C20orf35 / CR622797 , PIGT	2
5561	WFDC8 , WFDC9 , WFDC10A / WFDC9 , WFDC11	20q13.12	43.6049	43.7666	0.1617	4	0.27	1	NA	NA	NA	NA	NA	2
5562	WFDC13 / WFDC10B , WFDC13	20q13.12	43.7666	43.7703	0.0037	2	0.27	1	NA	NA	NA	NA	NA	2
5563	WFDC3 , DNTTIP1 , UBE2C , TNNC2 , ACOT8 / C20orf161 , ZSWIM3 , ZSWIM1 , C20orf165 , NEURL2 , PPGB	20q13.12	43.7703	43.9699	0.1996	10	0.26	0	16	0.5	0.000694433	0.70526	DNTTIP1 , UBE2C , UBE2C , UBE2C , UBE2C , UBE2C , UBE2C , NEURL2	1
5564	PLTP , C20orf67 , ZNF335 , MMP9 , SLC12A5 , NCOA5 , CD40 / CR608994 , CDH22 , SLC35C2 / CR598943	20q13.12	43.9699	44.4291	0.4592	10	0.27	0	8	0.25	0.0019021	0.474416	ZNF335 , SLC12A5	1
5565	ELMO2 , ZNF663 , ZNF334 , SLC13A3	20q13.12	44.4291	44.6206	0.1915	4	0.27	0	2	0	0.290856	0.913954	NA	2
5567	TP53RK , SLC2A10 , EYA2 , EYA2 / AY705349 , PRKCBP1 , NCOA3 , SULF2 , LOC284749	20q13.12--20q13.13	44.7489	46.4326	1.6838	8	0.29	1	6	0.17	0.00022829	0.657173	PRKCBP1	3
5568	PREX1 , PREX1 / BC012881 , ARFGEF2 , CSE1L , STAU1 / FLJ39501 , DDX27 / BC030789	20q13.13	46.4326	47.2938	0.8612	6	0.28	0	4	0.5	6.00189e-05	0.126104	CSE1L , STAU1 / FLJ39501	2
5570	ZNFX1 / BC030789	20q13.13	47.2959	47.296	0.0001	1	0.28	0	1	0	0.102329	0.102329	NA	2
5572	HSUP1 / AY513722 / AY513723	20q13.13	47.3389	47.339	0.0001	1	0.28	0	NA	NA	NA	NA	NA	3
5574	KCNB1	20q13.13	47.4138	47.4427	0.0289	2	0.28	0	1	0	0.110535	0.110535	NA	3
5575	KCNB1 , PTGIS	20q13.13	47.4427	47.5543	0.1116	2	0.29	1	2	0	0.110535	0.23168	NA	4
5576	AF289556 / B4GALT5 , B4GALT5 , SLC9A8 , SPATA2 , ZNF313 , SNAI1 , Kua-UEV / UBE2V1 , CEBPB , LOC284751 , PTPN1 , C20orf175 , PARD6B , BCAS4	20q13.13	47.5543	48.9303	1.376	14	0.28	0	6	0.17	0.00477638	0.91669	SPATA2	3
5577	ADNP , DPM1 , MOCS3 , KCNG1 , NFATC2 , ATP9A , SALL4	20q13.13--20q13.2	48.9303	49.8403	0.91	8	0.29	0	5	0.4	0.024258	0.624591	ADNP , DPM1	3
5579	ZFP64	20q13.2	49.882	51.0357	1.1537	2	0.3	0	2	0	0.193055	0.889349	NA	4
5580	ZNF218 , ZNF217 / AK024093	20q13.2	51.0357	51.6249	0.5892	2	0.3	1	3	0.33	0.00331514	0.986234	ZNF217 / AK024093	4
5581	BCAS1 / TUBB6 , CYP24A1 , PFDN4	20q13.2	51.6249	52.2695	0.6446	3	0.3	0	3	0.33	0.0345511	0.718352	PFDN4	4
5583	DOK5 , CBLN4 , MC3R	20q13.2	52.5258	54.2582	1.7324	4	0.29	0	3	0	0.136434	0.964325	NA	3
5585	C20orf108 , STK6 , CSTF1	20q13.2--20q13.31	54.3756	54.412	0.0365	3	0.3	1	3	0.33	0.0370066	0.348548	STK6	4
5587	C20orf32 , C20orf43 , LOC388799 / RP5-1153D9.3 , TFAP2C , LOC339583 , BMP7	20q13.31	54.4611	55.2755	0.8144	7	0.3	1	6	0.33	0.000806	0.851344	C20orf43 , TFAP2C	4
5589	SPO11 , RAE1 , AK096426 , RNPC1	20q13.31	55.3521	55.4174	0.0653	4	0.3	1	2	0	0.172917	0.558636	NA	4
5591	CTCFL	20q13.31	55.506	55.5061	0.0001	1	0.3	1	NA	NA	NA	NA	NA	6
5593	PCK1 , ZBP1 , TMEPAI , C20orf85 , C20orf86 , PPP4R1L , RAB22A , VAPB , FLJ90166 , LOC149773 , BC002831 , STX16 , NPEPL1	20q13.31--20q13.32	55.5744	56.7225	1.1481	14	0.3	1	6	0.33	0.000109341	0.563167	RAB22A , VAPB	5
5594	SANG , GNAS	20q13.32	56.7225	56.9029	0.1803	2	0.29	0	2	0.5	0.0430759	0.20671	GNAS	5
5595	GNAS , GNAS / PSMD13 , TH1L , CTSZ , TUBB1 , ATP5E , C20orf45 , C20orf174 / AL833682	20q13.32	56.9029	57.2643	0.3615	8	0.3	1	7	0.43	4.01642e-05	0.598281	TH1L , ATP5E , C20orf45	5
5597	EDN3 , PHACTR3 , SYCP2 , C20orf177 / PPP1R3D , C20orf177 , CDH26 , FLJ33860	20q13.32--20q13.33	57.3343	59.7263	2.3919	8	0.3	1	5	0.4	0.000215003	0.997189	SYCP2 , C20orf177	4
5598	CDH4 / AK097866	20q13.33	59.7263	59.7263	0.0001	1	0.3	1	2	0	0.233495	0.645617	NA	4
5599	CDH4	20q13.33	59.7263	59.7588	0.0324	1	0.3	0	2	0	0.233495	0.630802	NA	4
5601	CDH4	20q13.33	59.9415	59.9488	0.0073	1	0.29	0	2	0	0.24025	0.603783	NA	4
5602	CDH4 , TAF4	20q13.33	59.9488	59.9967	0.0479	2	0.29	0	3	0.33	0.00678663	0.603783	TAF4	4
5603	LSM14B / CR622108	20q13.33	59.9967	60.1391	0.1424	1	0.29	0	NA	NA	NA	NA	NA	4
5604	LSM14B	20q13.33	60.1391	60.1432	0.0041	1	0.28	0	NA	NA	NA	NA	NA	4
5606	PSMA7 , SS18L1	20q13.33	60.1481	60.2096	0.0614	2	0.28	0	1	1	0.00491538	0.00491538	PSMA7	3
5607	GTPBP5 , HRH3 , OSBPL2 , LOC440772 , ADRM1 , LAMA5 , CABLES2 , C20orf151 , GATA5 , FLJ30313	20q13.33	60.2096	60.7427	0.5331	11	0.28	0	5	0.8	0.000336214	0.138297	HRH3 , OSBPL2 , ADRM1 , LAMA5	3
5608	AK056716 , SLCO4A1 / BC025345 , SLCO4A1	20q13.33	60.7427	60.7738	0.0311	3	0.28	0	1	1	0.0410152	0.0410152	SLCO4A1	3
5610	NTSR1	20q13.33	60.864	60.8757	0.0116	2	0.27	0	1	0	0.0547649	0.0547649	NA	2
5612	C20orf20 , OGFR , COL9A3 , TCFL5	20q13.33	60.9016	60.9433	0.0417	5	0.27	0	5	0.6	0.0137183	0.801594	C20orf20 , COL9A3 , TCFL5	2
5614	DIDO1 , C20orf11 , C20orf59 , C20orf51	20q13.33	60.9818	61.1364	0.1546	4	0.27	0	4	0.25	0.000130714	0.833091	C20orf11	2
5616	YTHDF1 , BIRC7	20q13.33	61.1555	61.3426	0.1872	3	0.27	0	2	0.5	1.85368e-06	0.0778474	YTHDF1	2
5617	C20orf58 , COL20A1 / AK098702	20q13.33	61.3426	61.4326	0.09	2	0.27	0	1	0	0.401539	0.401539	NA	2
5619	CHRNA4 , AK127768 , KCNQ2 , EEF1A2 , C20orf149 , PTK6 , SRMS	20q13.33	61.4469	61.643	0.1961	7	0.27	0	5	0.6	5.07889e-06	0.783864	EEF1A2 , C20orf149 , PTK6	3
5621	C20orf195 , PRIC285	20q13.33	61.6583	61.6608	0.0026	2	0.27	0	2	0	0.247356	0.591167	NA	3
5622	PRIC285 / BC104974 , GMEB2	20q13.33	61.6608	61.7301	0.0693	2	0.27	0	2	0	0.247356	0.877822	NA	3
5623	STMN3 , TNFRSF6B / RTEL1 , TNFRSF6B / ARFRP1 , ZGPAT / LIME1 , AB044777 / SLC2A4RG , BTBD4 , C20orf181 , C20orf135 , TPD52L2 , DNAJC5	20q13.33	61.7301	62.0362	0.3061	11	0.28	1	8	0.62	0.00697679	0.789516	STMN3 , ARFRP1 , ZGPAT / LIME1 , SLC2A4RG , TPD52L2	4
5624	UCKL1 , SAMD10 , C20orf14 , LOC284739 , SOX18 , TCEA2 , RGS19 , OPRL1 / LOC198437 , OPRL1	20q13.33	62.0362	62.2018	0.1656	9	0.27	0	6	0.5	3.78854e-05	0.774592	UCKL1 , C20orf14 , OPRL1	3
5626	NPBWR2	20q13.33	62.2085	62.2638	0.0553	1	0.28	0	1	0	0.782315	0.782315	NA	3
5627	MYT1 , MYT1 / PCMTD2 / BC032332	20q13.33	62.2638	62.3672	0.1034	2	0.29	1	2	0.5	0.0135229	0.329846	MYT1 / PCMTD2 / BC032332	4
5628	TPTE , C21orf99	21p11.2--21q11.2	9.9287	14.0956	4.1669	3	0.14	0	1	0	0.113351	0.113351	NA	2
5629	C21orf81 / BC043199	21q11.2	14.0956	14.4032	0.3076	2	0.15	1	NA	NA	NA	NA	NA	2
5630	LIPI / LOC391269	21q11.2	14.4032	14.4032	0.0001	1	0.15	1	NA	NA	NA	NA	NA	2
5632	LIPI / LOC391269 , RBM11 , ABCC13 , STCH , SAMSN1	21q11.2	14.4384	14.7802	0.3418	5	0.14	0	NA	NA	NA	NA	NA	2
5634	NRIP1 , AF130090	21q11.2--21q21.1	15.2587	15.3464	0.0878	3	0.14	0	NA	NA	NA	NA	NA	2
5636	NA	21q21.1	15.6409	15.6409	0.0001	1	0.13	0	NA	NA	NA	NA	NA	2
5638	USP25	21q21.1	16.1726	16.1726	0.0001	1	0.13	1	NA	NA	NA	NA	NA	3
5640	C21orf34	21q21.1	16.6384	16.9132	0.2748	2	0.13	0	NA	NA	NA	NA	NA	3
5641	CXADR , BTG3 , C21orf91 , CHODL / LOC150005 , CHODL	21q21.1	16.9132	18.5603	1.6471	6	0.13	0	1	0	0.0722457	0.0722457	NA	3
5642	CHODL , PRSS7	21q21.1	18.5603	19.2114	0.6512	3	0.13	0	NA	NA	NA	NA	NA	3
5643	NA	21q21.1	19.2114	20.2314	1.02	1	0.13	1	NA	NA	NA	NA	NA	3
5644	C21orf131 , NCAM2	21q21.1	20.2314	21.375	1.1436	3	0.12	0	NA	NA	NA	NA	NA	1
5646	NCAM2	21q21.1	21.4757	22.0175	0.5418	1	0.12	0	NA	NA	NA	NA	NA	0
5647	C21orf117	21q21.1	22.0175	22.0806	0.063	2	0.12	1	NA	NA	NA	NA	NA	0
5648	C21orf74	21q21.1	22.0806	22.409	0.3285	2	0.12	0	NA	NA	NA	NA	NA	0
5649	D21S2088E	21q21.1--21q21.2	22.409	23.6558	1.2468	1	0.12	0	NA	NA	NA	NA	NA	0
5651	LOC339622 , C21orf42 , BIC , C21orf71	21q21.2--21q21.3	25.3511	25.8956	0.5445	5	0.12	0	NA	NA	NA	NA	NA	0
5652	MRPL39 , JAM2 , GABPA / ATP5J , GABPA , APP	21q21.3	25.8956	26.2061	0.3106	5	0.12	0	NA	NA	NA	NA	NA	0
5654	APP	21q21.3	26.2877	26.2877	0.0001	1	0.12	1	1	1	0.0207834	0.0207834	APP	0
5656	CYYR1 / AK125338 , ADAMTS1 , ADAMTS5	21q21.3	26.7621	27.2158	0.4537	3	0.12	1	1	1	0.00436475	0.00436475	ADAMTS1	0
5658	NA	21q21.3	27.6079	27.6857	0.0778	1	0.12	1	NA	NA	NA	NA	NA	0
5659	NA	21q21.3	27.6857	28.0401	0.3544	1	0.12	0	NA	NA	NA	NA	NA	0
5660	C21orf94	21q21.3	28.0401	28.317	0.2769	2	0.11	0	NA	NA	NA	NA	NA	0
5661	LOC284825 , C21orf100 , LOC149703 , HEMK2 , ZNF294 , C21orf6 , USP16 , CCT8 / CR595879 , C21orf7 , AF490769 / C21orf109 , BACH1	21q21.3	28.317	29.6525	1.3356	12	0.11	0	NA	NA	NA	NA	NA	0
5663	BACH1 , GRIK1 , GRIK1 / AY077697 , D21S2090E , CLDN17 , D21S2091E , CLDN8 , KRTAP13-1 , KRTAP19-1 , KRTAP8-1 , KRTAP7-1	21q21.3--21q22.11	29.6557	31.1235	1.4677	11	0.11	0	NA	NA	NA	NA	NA	0
5665	LOC150051 , SOD1 , SFRS15 , HUNK	21q22.11	31.8543	32.2885	0.4342	4	0.11	0	1	0	0.19643	0.19643	NA	0
5667	HUNK	21q22.11	32.296	32.3293	0.0333	2	0.11	0	NA	NA	NA	NA	NA	1
5669	C21orf45 , MRAP , C21orf108 / MRAP , C21orf119	21q22.11	32.5543	32.6877	0.1334	5	0.11	1	NA	NA	NA	NA	NA	1
5670	C21orf63	21q22.11	32.6877	32.7893	0.1016	1	0.11	0	1	0	0.388789	0.388789	NA	1
5673	C21orf49 / C21orf62 , C21orf62 / C21orf49 , LOC440778	21q22.11	33.0853	33.3184	0.2332	3	0.11	1	NA	NA	NA	NA	NA	1
5676	KCNE2 , C21orf51 , LOC388820 , KCNE1 , DSCR1 , CLIC6 , RUNX1	21q22.11--21q22.12	34.6612	35.1179	0.4567	8	0.11	0	2	0	0.242618	0.904329	NA	1
5677	RUNX1 , USP25 / RUNX1 , USP25 / C21orf96 / RUNX1 , USP25 / AK024509 / RUNX1	21q22.12	35.1179	35.3326	0.2147	4	0.11	0	1	0	0.242618	0.242618	NA	1
5679	USP25 , SETD4 , SETD4 / CBR1 , LOC400865 , CBR3 / LOC388822 , DOPEY2 , MORC3 , CHAF1B	21q22.12--21q22.13	35.7306	36.755	1.0245	9	0.11	0	5	0.6	6.34018e-05	0.878429	CHAF1B , CHAF1B , CHAF1B	1
5680	CLDN14 , SIM2	21q22.13	36.755	37.0377	0.2826	2	0.11	0	NA	NA	NA	NA	NA	1
5681	HLCS	21q22.13	37.0377	37.1777	0.14	1	0.11	0	NA	NA	NA	NA	NA	1
5683	DSCR6 , PIGP , TTC3	21q22.13	37.3127	37.4388	0.1261	3	0.12	1	1	1	0.0375128	0.0375128	PIGP	2
5685	DSCR9 , DSCR3 , DYRK1A , KCNJ6	21q22.13	37.5157	37.9817	0.466	5	0.12	1	NA	NA	NA	NA	NA	2
5687	KCNJ6	21q22.13	38.0766	38.096	0.0194	1	0.11	0	NA	NA	NA	NA	NA	1
5688	KCNJ6	21q22.13	38.096	38.3483	0.2523	1	0.11	0	NA	NA	NA	NA	NA	1
5689	DSCR4 , DSCR8	21q22.13	38.3483	38.4982	0.1499	3	0.11	0	NA	NA	NA	NA	NA	1
5690	DSCR10 , LOC441964 / KCNJ15 , LOC441964 , LOC441964 / ERG , ERG / LOC441964	21q22.13--21q22.2	38.4982	38.7802	0.2819	6	0.12	0	NA	NA	NA	NA	NA	2
5691	LOC441964 / ERG , ETS2 , C21orf104 , DSCR2 , BRWD1 , AF426265 / BRWD1 , WRB , C21orf13	21q22.2	38.7802	39.6999	0.9197	9	0.12	1	NA	NA	NA	NA	NA	2
5693	SH3BGR , C21orf88 / B3GALT5 / BC080530 , B3GALT5 , LOC150084 , PCP4 , DSCAM	21q22.2	39.809	40.3459	0.5369	7	0.12	0	2	0	0.308767	0.372893	NA	1
5695	DSCAM	21q22.2	40.6785	40.8962	0.2177	1	0.13	0	NA	NA	NA	NA	NA	1
5696	DSCAM	21q22.2	40.8962	40.8963	0.0001	1	0.13	0	NA	NA	NA	NA	NA	1
5698	LOC440783 , BACE2 / PLAC4 , BACE2 , FAM3B , MX2	21q22.3	41.436	41.7023	0.2663	6	0.15	1	2	0.5	0.0313077	0.30258	BACE2	2
5700	MX1 , TMPRSS2 / AK123948	21q22.3	41.7527	41.9738	0.2211	3	0.14	0	2	0.5	0.0473586	0.327108	MX1	1
5701	C21orf129 , C21orf22	21q22.3	41.9738	42.0108	0.037	2	0.14	0	NA	NA	NA	NA	NA	1
5703	RIPK4	21q22.3	42.0328	42.0329	0.0001	1	0.15	1	NA	NA	NA	NA	NA	2
5705	PRDM15 , C21orf25 , ZNF295	21q22.3	42.0916	42.3179	0.2263	3	0.15	1	1	0	0.54593	0.54593	NA	2
5706	C21orf121 , UMODL1 / FLJ39378 , UMODL1 / C21orf128	21q22.3	42.3179	42.3954	0.0775	3	0.15	1	NA	NA	NA	NA	NA	2
5708	UMODL1 , AF289552 / ABCG1 / U34919	21q22.3	42.4307	42.5902	0.1595	2	0.14	0	NA	NA	NA	NA	NA	2
5709	ABCG1	21q22.3	42.5902	42.5939	0.0037	2	0.14	0	NA	NA	NA	NA	NA	2
5710	NA	21q22.3	42.5939	42.6067	0.0128	1	0.13	0	1	0	0.620292	0.620292	NA	2
5711	TFF3 , TFF2 , TFF1	21q22.3	42.6067	42.6556	0.0489	3	0.14	1	3	0	0.132926	0.553598	NA	3
5712	TMPRSS3 , UBASH3A , TSGA2	21q22.3	42.6556	42.7692	0.1136	3	0.13	0	1	0	0.808088	0.808088	NA	2
5714	SLC37A1 , PDE9A , PDE9A / AK074662 , WDR4 , NDUFV3 , C21orf105	21q22.3	42.8522	43.3238	0.4716	7	0.13	0	3	1	0.000349477	0.0298465	AF289589 / SLC37A1 , WDR4 , NDUFV3	2
5715	PKNOX1 , CBS , U2AF1 , CRYAA	21q22.3	43.3238	43.4638	0.14	4	0.13	0	3	0.33	3.58486e-06	0.35633	U2AF1	2
5717	SNF1LK , C21orf125 , C21orf84 , HSF2BP , KIAA0179 , PDXK	21q22.3	43.6607	44.006	0.3453	7	0.13	0	NA	NA	NA	NA	NA	1
5719	CSTB , D21S2056E	21q22.3	44.0206	44.0449	0.0243	2	0.13	1	NA	NA	NA	NA	NA	2
5720	LOC284837 , AGPAT3 , TMEM1 , PWP2H , C21orf33 , ICOSLG , DNMT3L , AIRE	21q22.3	44.0449	44.5421	0.4972	9	0.13	0	2	0	0.291939	0.574175	NA	1
5722	PFKL , C21orf2	21q22.3	44.5573	44.5924	0.0351	2	0.13	0	NA	NA	NA	NA	NA	1
5723	TRPM2 , LRRC3	21q22.3	44.5924	44.7012	0.1088	3	0.13	0	NA	NA	NA	NA	NA	1
5724	C21orf29 , C21orf90 / C21orf29	21q22.3	44.7012	44.7631	0.0619	3	0.13	0	NA	NA	NA	NA	NA	1
5725	KRTAP10-11 / C21orf29	21q22.3	44.7631	44.8919	0.1288	1	0.12	0	NA	NA	NA	NA	NA	1
5727	UBE2G2 / ITGB2 , ITGB2 / SUMO3 , ITGB2 , PTTG1IP / CNIH4 / ITGB2 , ITGB2 / AK097864 , C21orf67 / C21orf69 , C21orf70 , C21orf113 , BC004343	21q22.3	45.0157	45.3163	0.3006	10	0.13	1	1	0	0.55675	0.55675	NA	2
5729	ADARB1 , AF426268	21q22.3	45.3449	45.5224	0.1775	2	0.12	0	NA	NA	NA	NA	NA	2
5730	POFUT2	21q22.3	45.5224	45.5358	0.0134	1	0.12	0	NA	NA	NA	NA	NA	2
5731	C21orf86 , C21orf93 , COL18A1 / C21orf123	21q22.3	45.5358	45.6648	0.1289	4	0.12	0	NA	NA	NA	NA	NA	2
5732	COL18A1 , SLC19A1 / COL18A1 , SLC19A1 , LOC400877 , PCBP3	21q22.3	45.6648	46.1845	0.5197	6	0.12	0	NA	NA	NA	NA	NA	2
5733	COL6A1 , COL6A2 / AK128695	21q22.3	46.1845	46.3766	0.1921	2	0.11	0	NA	NA	NA	NA	NA	2
5735	FTCD , C21orf56 , LSS	21q22.3	46.3898	46.4355	0.0456	3	0.12	0	NA	NA	NA	NA	NA	2
5736	MCM3AP / AF426262 / MCM3APAS / HADHA	21q22.3	46.4355	46.4871	0.0516	1	0.12	0	NA	NA	NA	NA	NA	2
5737	MCM3AP / AF426262 / MCM3APAS / HADHA , C21orf57 , C21orf58 , PCNT	21q22.3	46.4871	46.6899	0.2028	4	0.12	0	1	1	7.90178e-05	7.90178e-05	MCM3AP / AF426262 / MCM3APAS / HADHA	2
5738	DIP2A	21q22.3	46.6899	46.8283	0.1383	2	0.12	0	NA	NA	NA	NA	NA	2
5739	NA	21q22.3	46.8283	46.8367	0.0085	1	0.13	0	NA	NA	NA	NA	NA	2
5741	S100B , PRMT2	21q22.3	46.8437	46.8988	0.055	2	0.13	1	1	0	0.442421	0.442421	NA	2
5742	LOC440156 / BRMS1L / BX248778	22q11.1	14.5445	14.6568	0.1123	2	0.15	0	NA	NA	NA	NA	NA	8
5743	POTE14 / ACTBL1	22q11.1	14.6568	14.7996	0.1428	2	0.15	1	NA	NA	NA	NA	NA	8

## Sheet: TableCRA-Loss.txt
TABLE OF LOSSES FOR COMMON REGIONS OF ALTERATION OVER 171 TUMOURS
CROA-ID	Genes	Cytoband	Start (Mb)	End (Mb)	Length (Mb)	n	Freq.Loss	MR	nexpvals	fcorrexp	bestpval	worstpval	CorrGeneExp.
3	FAM87B , FLJ22639	1p36.33	0.7443	0.752	0.0077	2	0.12	0	NA	NA	NA	NA	NA
5	LOC284591	1p36.33	0.7823	0.8391	0.0569	1	0.13	0	NA	NA	NA	NA	NA
6	LOC284600 , FLJ39609 , SAMD11 , NOC2L / SAMD11	1p36.33	0.8391	0.8988	0.0596	4	0.15	0	NA	NA	NA	NA	NA
7	PLEKHN1 , AK123855 / BC006300 , HES4 , G1P2 , AGRN , C1orf159 , LOC254099 , TTLL10 , TNFRSF18 , TNFRSF4 , SDF4 , B3GALT6 , UBE2J2 , UBE2J2 / AK094155 / AK125883 , SCNN1D , PUSL1 , CPSF3L , MGC10334 , DVL1 / DVL1L1 , MXRA8 , CCNL2 , MRPL20 , DRAP1 , VWA1 , ATAD3A	1p36.33	0.8988	1.453	0.5543	26	0.16	1	8	0	0.0768494	0.919918	NA
8	SSU72 / LOC283677 , SSU72 , MIB2	1p36.33	1.453	1.5506	0.0976	4	0.15	0	2	0.5	0.0387396	0.731134	SSU72 / LOC283677
10	CDC2L1 , CDC2L1 / CDC2L2 / SLC35E2 , CDC2L2 / CDC2L1 / AF067525 / GNB1 / SLC35E2 , CDC2L2 / GNB1 / LOC400730 / CDC2L1 / SLC35E2 , GNB1 / SLC35E2 / CDC2L1	1p36.33	1.567	1.6603	0.0934	5	0.15	0	1	0	0.242475	0.242475	NA
12	NADK / GNB1 / CDC2L1 , GNB1 / CDC2L1 , CALML6	1p36.33	1.674	1.8381	0.1641	3	0.15	0	1	0	0.242475	0.242475	NA
14	TMEM52 / AY358544 , LOC339457 , AK094642	1p36.33	1.8391	1.8629	0.0237	3	0.15	0	NA	NA	NA	NA	NA
16	KIAA1751 , GABRD , PRKCZ , AK024190 / PRKCZ , C1orf86 , AK024162 / C1orf86 , SKI , MORN1 , RER1 , PEX10 , PLCL4 , PANK4 , LOC115110 , TNFRSF14 , C1orf93 , MELL1 , LOC284630 , ACTRT2 , FLJ42875 / AL832943 , AL832943 / BC029785	1p36.33--1p36.32	1.8749	3.3447	1.4698	21	0.15	0	3	0.33	0.0493445	0.106481	C1orf86 / PRKCZ
17	PRDM16 , ARHGEF16 , EGFL3 , FAM79A , WDR8 , TP73 , KIAA0495 , CCDC27 , LOC388588 , LRRC47 , RP1-286D6.4 / GlyBP , DFFB , C1orf174 , AJAP1 , NPHP4 , KCNAB2 , CHD5 , CHD5 / AK094219 , C1orf188 / BC034459 , ICMT , MGC40168 , GPR153 , ACOT7 , HES2	1p36.32--1p36.31	3.3447	6.3959	3.0512	25	0.16	1	8	0.12	0.0282239	0.707199	ICMT
19	ESPN , TNFRSF25 , PLEKHG5 , NOL9 , TAS1R1	1p36.31	6.443	6.562	0.119	5	0.15	0	1	0	0.0656759	0.0656759	NA
20	HKR3	1p36.31	6.562	6.5719	0.0099	1	0.15	0	NA	NA	NA	NA	NA
22	KLHL21 , PHF13	1p36.31	6.5737	6.6061	0.0324	2	0.13	0	NA	NA	NA	NA	NA
24	THAP3	1p36.31	6.6112	6.6366	0.0254	1	0.13	0	NA	NA	NA	NA	NA
25	DNAJC11	1p36.31	6.6366	6.6367	0.0001	1	0.13	0	NA	NA	NA	NA	NA
26	NA	1p36.31	6.6367	6.7074	0.0707	1	0.13	0	NA	NA	NA	NA	NA
27	CAMTA1	1p36.31--1p36.23	6.7074	7.1382	0.4308	1	0.13	0	NA	NA	NA	NA	NA
29	CAMTA1 , VAMP3	1p36.23	7.7286	7.7625	0.0339	2	0.13	0	NA	NA	NA	NA	NA
31	PER3 / UTS2 , UTS2 , TNFRSF9 , PARK7	1p36.23	7.826	7.948	0.122	4	0.13	0	NA	NA	NA	NA	NA
33	ERRFI1 / EEF1A1	1p36.23	7.9905	7.9947	0.0042	2	0.13	0	NA	NA	NA	NA	NA
35	EEF1A1 / ERRFI1 , SLC45A1 , RERE , LOC400733 / ENO1 , CA6 / ENO1 , SLC2A5 , GPR157 , H6PD , SPSB1 , MGC4399 , RP13-15M17.2 , AK097325 / PIK3CD , PIK3CD , CLSTN1 , CTNNBIP1 , LZIC , NMNAT1 , RBP7 , UBE4B , KIF1B , PGD , CORT / APITD1 , ALS2CR19 , DFFA , PEX14 , CASZ1 , C1orf127 , TARDBP , MASP2 , SRM , EXOSC10 , FRAP1 / C5orf13 , FRAP1 / ANGPTL7 , UBIAD1 , PTCHD2 , FBXO2 , FBXO44 , FBXO6 , MAD2L2 …	1p36.23--1p36.21	7.9996	14.5802	6.5806	65	0.13	0	7	0.29	0.00112653	0.741316	FBXO6 , MFN2
36	KIAA1026	1p36.21	14.5802	15.0201	0.4399	2	0.13	1	NA	NA	NA	NA	NA
37	KIAA1026 , FLJ43806 , FLJ43806 / C1orf126 , TMEM51 , FHAD1 , FHAD1 / AK093883 / LOC148413 , EFHD2 , CTRC , ELA2B , CASP9 , DNAJC16 , DDI2 / AGMAT / DNAJC16 , RSC1A1 , PLEKHM2 , PLEKHM2 / BC040441 , PLEKHM2 / BC040441 / BC068599 , SLC25A34 , FBLIM1 , AK094772 , SPEN , SPEN / ZBTB17	1p36.21--1p36.13	15.0201	16.1476	1.1275	22	0.13	0	NA	NA	NA	NA	NA
39	SPEN / C1orf64 , SPEN / HSPB7 , C1orf117 , EPHA2 , ARHGEF19 , C1orf89 , FBXO42 , C1orf144 / CR598986	1p36.13	16.2055	16.6303	0.4249	8	0.13	0	NA	NA	NA	NA	NA
40	SPATA21 , NECAP2	1p36.13	16.6303	16.6399	0.0096	2	0.13	0	NA	NA	NA	NA	NA
42	KIAA1922	1p36.13	16.6667	16.6668	0.0001	1	0.12	0	NA	NA	NA	NA	NA
44	MST1 , NBPF1 , MGC12760 / BC006312	1p36.13	16.7342	16.8249	0.0907	3	0.12	0	NA	NA	NA	NA	NA
46	MGC12760 / AK123337 / BC006312	1p36.13	16.8293	16.8293	0.0001	1	0.12	0	NA	NA	NA	NA	NA
47	ESPNP	1p36.13	16.8293	16.9021	0.0728	1	0.12	0	NA	NA	NA	NA	NA
49	ESPNP , CROCC / MSTP9 / MST1 , CROCC	1p36.13	16.9032	17.0941	0.191	3	0.12	0	1	0	0.231933	0.231933	NA
51	CROCC	1p36.13	17.1401	17.1401	0.0001	1	0.12	0	1	0	0.231933	0.231933	NA
53	CROCC	1p36.13	17.1697	17.1698	0.0001	1	0.12	0	1	0	0.231933	0.231933	NA
54	MFAP2 , ATP13A2 , SDHB	1p36.13	17.1698	17.244	0.0742	3	0.12	0	NA	NA	NA	NA	NA
55	PADI2 / AK123164	1p36.13	17.244	17.4438	0.1999	1	0.12	0	NA	NA	NA	NA	NA
56	PADI1 , PADI3	1p36.13	17.4438	17.5073	0.0634	2	0.13	0	NA	NA	NA	NA	NA
57	PADI4 , RCC2 / AK126021 , ARHGEF10L , ACTL8 , IGSF21 , KLHDC7A , PAX7 , LOC284530 , TAS1R2 , ALDH4A1 , LOC126917 , RBAF600 / AK125800 / BC096758 , LOC284513 , KIAA0090 , C1orf33 , AKR7A3 , AK094604 , AKR7A2 , PQLC2	1p36.13	17.5073	19.5477	2.0405	20	0.13	0	1	0	0.311116	0.311116	NA
58	CAPZB , AK096102 / CAPZB / AK130383	1p36.13	19.5477	19.5986	0.0508	2	0.13	1	NA	NA	NA	NA	NA
59	NBL1 , HTR6 , TMCO4 / AX775875 / AX775877 / AX775879 , RNF186 , OTUD3 , PLA2G2E , PLA2G2A , PLA2G5 , PLA2G2D , PLA2G2F , UBXD3 , FLJ32784 , LOC339505 , CAMK2N1	1p36.13--1p36.12	19.5986	20.6817	1.0831	15	0.13	0	NA	NA	NA	NA	NA
60	C1orf166 , FAM43B , CDA , PINK1 / AK090466 , DDOST , KIF17 , SH2D5 / AK124869 , HP1BP3	1p36.12	20.6817	20.9533	0.2715	8	0.12	0	NA	NA	NA	NA	NA
61	EIF4G3 , ECE1 / FADS6 , ECE1 , NBPF3 , ALPL , RAP1GA1 , USP48	1p36.12	20.9533	21.9035	0.9502	7	0.12	0	NA	NA	NA	NA	NA
63	HSPG2 / LDLRAD2 , ELA3A , HSPC157 / BC056896	1p36.12	22.0219	22.2585	0.2366	4	0.11	0	NA	NA	NA	NA	NA
64	CDC42 , WNT4	1p36.12	22.2585	22.3165	0.058	2	0.11	0	NA	NA	NA	NA	NA
65	WNT4 , ZBTB40 , EPHA8 , C1QA , C1QC , C1QB , EPHB2 , TMEM60 , LOC127309 , AOF2 , LUZP1 , HTR1D , HNRPR , ZNF436 , LOC148898 , TCEA3 , DDEFL1 , DDEFL1 / BC024651 , E2F2 , ID3 , MDS2 , RPL11 , AD7C-NTP , TCEB3 / GGA2 , C1orf128 , LYPLA2 / CR605682 , GALE , HMGCL / CR613735 , FUCA1 , CNR2 , PNRC2 , MYOM3 , IL22RA1 , IL28RA , GRHL3 , C1orf201 , NPAL3 , DSCR1L2 , SRRM1 , CLIC4 , RUNX3 , SYF2 , C1orf63…	1p36.12--1p35.3	22.3165	28.7931	6.4766	115	0.11	0	2	0	0.0728473	0.164056	NA
66	RAB42 , TAF12 , GMEB1 , YTHDF2 , OPRD1 , EPB41 , SFRS4 , MECR , PTPRU	1p35.3--1p35.2	28.7931	30.9606	2.1675	10	0.11	0	NA	NA	NA	NA	NA
67	MATN1 , AK057725 / AK128076 / MATN1 , LAPTM5 , LOC400748 , SDC3 , PUM1 , FAM77C , WDR57 , ZCCHC17 , FABP3 , SERINC2 , LOC149086 , TINAGL1 , HCRTR1 , PEF1 , COL16A1 , BAI2 , SPOCD1 , AF118078 / PTP4A2 , PTP4A2 , KHDRBS1 , TMEM39B / CR590417	1p35.2--1p35.1	30.9606	32.3301	1.3695	23	0.11	0	NA	NA	NA	NA	NA
71	ZNF31 , CSMD2	1p35.1	33.7344	33.8373	0.1029	2	0.11	0	NA	NA	NA	NA	NA
72	CSMD2 , CSMD2 / HMGB4	1p35.1	33.8373	34.1029	0.2656	2	0.11	1	NA	NA	NA	NA	NA
73	CSMD2 / LOC402779 , C1orf94 , GJB5 , GJB4	1p35.1--1p34.3	34.1029	35.0003	0.8974	5	0.11	1	NA	NA	NA	NA	NA
74	GJB3 , GJA4 , LOC113444	1p34.3	35.0003	35.0936	0.0933	3	0.11	0	NA	NA	NA	NA	NA
143	LPHN2	1p31.1	80.885	82.2345	1.3496	2	0.11	0	NA	NA	NA	NA	NA
144	TTLL7 , PRKACB , AY047582 , SAMD13 , DNASE2B	1p31.1	82.2345	84.6531	2.4186	6	0.11	0	NA	NA	NA	NA	NA
145	BXDC5 , GNG5 , SPATA1 / BC064144	1p31.1--1p22.3	84.6531	84.7931	0.14	3	0.11	0	NA	NA	NA	NA	NA
146	CTBS / CR602282	1p22.3	84.7931	84.867	0.0739	1	0.11	1	NA	NA	NA	NA	NA
147	C1orf180	1p22.3	84.867	84.867	0.0001	1	0.12	1	NA	NA	NA	NA	NA
148	SSX2IP	1p22.3	84.867	84.8846	0.0176	1	0.12	0	NA	NA	NA	NA	NA
150	EDG7 , MCOLN2 , MCOLN3 / WDR63 , WDR63 , SYDE2 , C1orf52	1p22.3	85.051	85.5054	0.4544	6	0.11	0	NA	NA	NA	NA	NA
151	BCL10 , DDAH1 , CYR61 , C1orf181 , COL24A1 , ODF2L	1p22.3	85.5054	86.6918	1.1864	7	0.11	0	NA	NA	NA	NA	NA
152	CLCA2 , CLCA1 , CLCA4 , CLCA3 , SH3GLB1 , Sep-15 , HS2ST1	1p22.3	86.6918	87.1728	0.481	8	0.11	0	NA	NA	NA	NA	NA
154	HS2ST1 , LMO4	1p22.3--1p22.2	87.3112	88.7274	1.4162	3	0.11	0	NA	NA	NA	NA	NA
426	PPP1R12B , PPP1R12B / AF314543	1q32.1	200.757	200.766	0.0091	2	0.12	1	NA	NA	NA	NA	NA
427	PPP1R12B	1q32.1	200.766	200.791	0.0247	1	0.12	0	NA	NA	NA	NA	NA
688	FLJ40712 / AK125674 , AK095698 / AK125674 / FLJ38379	2q37.3	242.562	242.679	0.1164	3	0.11	1	NA	NA	NA	NA	NA
740	PTPN23 , SCAP , TMEM103 , CSPG5 , SMARCC1	3p21.31	47.4281	47.8665	0.4384	6	0.11	0	NA	NA	NA	NA	NA
741	DHX30 , MAP4 , CDC25A , CAMP , ZNF589	3p21.31	47.8665	48.3111	0.4446	5	0.12	0	NA	NA	NA	NA	NA
742	NME6 / ZNF589	3p21.31	48.3111	48.4151	0.104	1	0.13	0	NA	NA	NA	NA	NA
743	NA	3p21.31	48.4151	48.4258	0.0107	1	0.13	0	NA	NA	NA	NA	NA
744	PLXNB1 , CCDC51 , TREX1 , SCOTIN , PFKFB4 , UCN2 , COL7A1 , TSPAN9 / UQCRC1 , SLC26A6 , CELSR3	3p21.31	48.4258	48.6939	0.2681	10	0.15	0	4	0	0.13131	0.747892	NA
745	NCKIPSD , IHPK2 / TPT1 , PRKAR2A , SLC25A20 , ARIH2 , PH-4 , WDR6 , WDR6 / DALRD3 , C3orf60 , IMPDH2 , QRICH1 , QARS , USP19 , LAMB2 , CCDC71	3p21.31	48.6939	49.1752	0.4813	15	0.16	1	10	0.3	0.000668017	0.778748	NCKIPSD , WDR6 / DALRD3 , WDR6 / DALRD3
747	KLHDC8B , CCDC36	3p21.31	49.1885	49.2701	0.0816	2	0.16	1	NA	NA	NA	NA	NA
748	USP4 , GPX1 , RHOA , TCTA , AMT , NICN1 , DAG1	3p21.31	49.2701	49.5474	0.2773	7	0.15	0	NA	NA	NA	NA	NA
750	NA	3p21.31	49.5619	49.5619	0.0001	1	0.15	0	NA	NA	NA	NA	NA
752	BSN , APEH , MST1 , RNF123 , GMPPB , IHPK1 , C3orf54 , UBE1L , TRAIP , CAMKV , MST1R , MON1A , RBM6 , RBM5 / LOC401131 , SEMA3F	3p21.31	49.6833	50.2089	0.5256	15	0.16	0	5	0.2	0.0221526	0.951968	RBM5 / LOC401131
753	GNAT1 , SLC38A3 , GNAI2 / HP1BP3	3p21.31	50.2089	50.2523	0.0434	3	0.16	1	1	0	0.357942	0.357942	NA
755	GNAI2 / HP1BP3	3p21.31	50.2694	50.2756	0.0062	2	0.16	1	NA	NA	NA	NA	NA
756	SEMA3B , C3orf45 , IFRD2 , HYAL1 , HYAL2 , TUSC2 , RASSF1 , ZMYND10 , TUSC4 / CR612107 , CYB561D2 , TMEM115 , CACNA2D2 , C3orf18 , HEMK1 , CISH , MAPKAPK3 , DOCK3 , ARMET , RBM15B , VPRBP , RAD54L2 , TEX264 / RPS8 , GRM2 , IQCF3 / IQCF1 , IQCF2 / IQCF1 , LOC389124 / IQCF1 , IQCF1 , RNU3IP2 , PARP3 , PCBP4 , ABHD14B , ABHD14A / ABHD14B , ACY1 , RPL29 / SLC35F1 , DUSP7 , WDR51A , ALAS1 , TLR9 , PTK…	3p21.31--3p21.1	50.2756	52.266	1.9904	42	0.16	0	7	0.57	0.0151294	0.761612	IFRD2 / C3orf45 , C3orf18 , HEMK1 , CISH
758	GLYCTK , DNAH1	3p21.1	52.3022	52.3907	0.0885	2	0.16	0	NA	NA	NA	NA	NA
759	DNAH1 , BAP1 , PHF7 , SEMA3G , TNNC1 , NISCH , STAB1 , NT5DC2	3p21.1	52.3907	52.5341	0.1434	8	0.16	0	NA	NA	NA	NA	NA
760	PB1 , GNL3 , GLT8D1 , SPCS1 , NEK4 , ITIH1 , ITIH3 , ITIH4 , TMEM110	3p21.1	52.5341	52.8896	0.3554	10	0.13	0	1	1	0.0474821	0.0474821	SPCS1
761	NA	3p21.1	52.8896	52.9085	0.0189	1	0.12	0	NA	NA	NA	NA	NA
762	SFMBT1 , AK098811 / LOC285398 , PRKCD	3p21.1	52.9085	53.1906	0.2821	3	0.12	0	NA	NA	NA	NA	NA
763	TKT , DCP1A , CACNA1D , CHDH , IL17RB , ACTR8 , SELK	3p21.1	53.1906	54.1744	0.9838	7	0.12	0	NA	NA	NA	NA	NA
764	CACNA2D3	3p21.1--3p14.3	54.1744	54.6369	0.4625	1	0.12	1	NA	NA	NA	NA	NA
765	CACNA2D3	3p14.3	54.6369	54.884	0.247	1	0.12	0	NA	NA	NA	NA	NA
766	CACNA2D3 , LRTM1 / CACNA2D3 , WNT5A , C3orf51 / CAST1	3p14.3	54.884	55.8884	1.0045	4	0.12	0	NA	NA	NA	NA	NA
767	C3orf51 / CAST1 , CCDC66 , C3orf63 / BC070096 , ARHGEF3 , ARHGEF3 / SPATA12 , IL17RD , HESX1 , APPL , ASB14 , DNHD2 , DNAH12	3p14.3	55.8884	57.4061	1.5177	11	0.12	1	NA	NA	NA	NA	NA
768	2-PDE , ARF4 , FLJ34969 , SLMAP , FLNB , FLNB / AK098160 , DNASE1L3 , ABHD6 / CR589982 , RPP14 , PXK , PDHB , KCTD6 , ACOX2 , FAM107A , FAM3D , FLJ42117 , FAM7A2 / FLJ42117 , FHIT , PTPRG / BC036018	3p14.3--3p14.2	57.4061	61.5281	4.122	19	0.12	0	1	1	0.00542041	0.00542041	ACOX2
769	PTPRG , PTPRG / ID2B , C3orf14 , ZNF312 , CADPS / AK127506 , LOC285401 , SYNPR , BC015210 , NIF3L1BP1 / BC015210 , ATXN7 , PSMD6 , PRICKLE2	3p14.2--3p14.1	61.5281	64.1608	2.6327	13	0.11	0	NA	NA	NA	NA	NA
770	PRICKLE2 , ADAMTS9 , LOC440960 , MAGI1 , MAGI1 / LOC151877 , SLC25A26	3p14.1	64.1608	66.5027	2.3419	7	0.11	0	NA	NA	NA	NA	NA
771	LRIG1 / SLC25A26 , KBTBD8 , SUCLG2 , FAM19A1 , PSMC1 , FAM19A4 , AER61 , TMF1 , UBE1C / FRMD4B , ARL6IP5 / FRMD4B , FRMD4B / LMOD3 , FRMD4B , MITF , FOXP1 / AF146698 , FOXP1	3p14.1	66.5027	71.7022	5.1996	16	0.11	0	1	0	0.477404	0.477404	NA
772	FOXP1 , EIF4E3 , GPR27 , PROK2 , LOC201617 , RYBP , SHQ1 , PPP4R2 , PPP4R2 / FLJ10213 , PDZRN3 , CNTN3	3p14.1--3p12.3	71.7022	74.3952	2.693	12	0.11	1	1	0	0.477404	0.477404	NA
773	CNTN3	3p12.3	74.3952	74.6443	0.2492	1	0.11	0	NA	NA	NA	NA	NA
778	AK094187 / LOC440966 , LOC440966	3p12.3	75.862	75.8706	0.0086	2	0.11	1	NA	NA	NA	NA	NA
781	ROBO2	3p12.3	76.4732	77.4968	1.0236	2	0.11	1	NA	NA	NA	NA	NA
783	ROBO2	3p12.3	77.7779	77.778	0.0001	1	0.11	1	NA	NA	NA	NA	NA
785	ROBO1	3p12.3	78.7299	78.9534	0.2235	1	0.11	1	NA	NA	NA	NA	NA
962	ZNF595 / ZNF718 , ZNF718 / AK124166 / FLJ90036 , LOC441002 / BC046475 , LOC401112 , LOC284356 / ZNF141 , ZNF141	4p16.3	0.0768	0.4079	0.331	7	0.11	0	NA	NA	NA	NA	NA
964	ABCA11 / ZNF721 / BC099730	4p16.3	0.4578	0.5176	0.0598	1	0.12	0	NA	NA	NA	NA	NA
965	PIGG	4p16.3	0.5176	0.6373	0.1197	1	0.13	0	NA	NA	NA	NA	NA
966	PDE6B , ATP5I / MYL5 , MFSD7 / MYL5 / CR626001 , MFSD7 / CR626001 , PCGF3 , AK055583	4p16.3	0.6373	0.7691	0.1318	7	0.13	0	2	0.5	0.0134766	0.434548	ATP5I
967	CPLX1	4p16.3	0.7691	0.8205	0.0514	2	0.13	0	NA	NA	NA	NA	NA
968	GAK / AK092587 / AK131464 , MGC4618 , DGKQ , IDUA / SLC26A1 , IDUA , FGFRL1 , LOC285498 / BC101260 , FLJ35816 , SPON2 / AK124606 , AK091779 / SPON2 , CTBP1 , MGC21675 , MAEA / AY236486 , KIAA1530 , FLJ34443 , NKX1-1	4p16.3	0.8205	1.5461	0.7256	17	0.13	0	6	0.33	0.00375954	0.442387	CTBP1 , MAEA
970	SLBP , TMEM129 , TACC3 , FGFR3	4p16.3	1.6645	1.7859	0.1214	4	0.14	1	1	0	0.0735299	0.0735299	NA
971	LETM1 , WHSC1	4p16.3	1.7859	1.9139	0.128	2	0.14	1	NA	NA	NA	NA	NA
972	WHSC1 , WHSC2	4p16.3	1.9139	1.9552	0.0413	2	0.14	1	NA	NA	NA	NA	NA
973	WHSC2 , POLN	4p16.3	1.9552	2.0438	0.0886	3	0.14	1	NA	NA	NA	NA	NA
975	C4orf15 , MXD4 , ZFYVE28 , LOC441005 , RNF4 / FAM89A , C4orf8 , TNIP2 , SH3BP2 , ADD1 , TETRAN , C4orf9 / ADD1 , GRK4 / ADD1 , HD / ADD1 , RGS12 , HGFAC , FLJ33718 , LRPAP1 , FLJ35424 , ADRA2C	4p16.3--4p16.2	2.2116	3.7388	1.5271	20	0.14	1	8	0.12	0.0129311	0.82981	C4orf8
977	TMEM128 , LYAR , ZNF509 , D4S234E	4p16.2	4.2929	4.4623	0.1694	4	0.13	0	1	1	0.0288177	0.0288177	STX18 / D4S234E
978	STX18 / D4S234E	4p16.2	4.4623	4.6531	0.1907	2	0.12	0	1	1	0.0288177	0.0288177	STX18 / D4S234E
979	MSX1 , CYTL1 , STK32B , C4orf6 , EVC2 , EVC	4p16.2--4p16.1	4.6531	5.8667	1.2136	7	0.12	0	1	1	0.005358	0.005358	EVC / CRMP1
980	EVC / CRMP1 , AK127243 / FLJ46481	4p16.1	5.8667	6.1316	0.2649	2	0.12	0	1	1	0.005358	0.005358	EVC / CRMP1
981	MARLIN1 / AK098536 , LOC285484 , WFS1 , PPP2R2C , MAN2B2 , MRFAP1 / MRFAP1L1 , LOC93622 , LOC339988 , AF289593 , S100P , MRFAP1L1 , CNO , KIAA0232 , TBC1D14 , FLJ90575 / AK126065 , MGC21874 , GRPEL1 , LOC401119 , SORCS2 , AFAP / LOC254848 , AFAP / BC004397 , ABLIM2 , SH3TC1 , SH3TC1 / AK128258 , HTRA3 , LOC285535 , ACOX3 , FLJ35725 , GPR78 , CPZ	4p16.1	6.1316	8.9773	2.8457	31	0.13	1	6	0.33	0.0141614	0.968835	MAN2B2 , MRFAP1L1
982	NA	4p16.1	8.9773	9.0143	0.0371	1	0.11	0	NA	NA	NA	NA	NA
984	DRD5 , SLC2A9 , DKFZp667E0512 , WDR1 , MIST , MIST / KIAA1729 , HS3ST1	4p16.1--4p15.33	9.2624	13.0673	3.8048	8	0.12	0	1	0	0.51933	0.51933	NA
985	RAB28 , LOC285547 , BAPX1 , LOC285548	4p15.33	13.0673	13.157	0.0898	4	0.12	1	NA	NA	NA	NA	NA
986	FAM44A / BC016987 , FAM44A	4p15.33	13.157	13.2156	0.0586	2	0.11	0	NA	NA	NA	NA	NA
987	LOC152742	4p15.33	13.2156	13.7504	0.5348	2	0.11	0	NA	NA	NA	NA	NA
992	PCDH7 , CENTD1 , MGC42157	4p15.1--4p14	30.3352	35.9516	5.6164	4	0.11	1	NA	NA	NA	NA	NA
994	NA	4p14	36.0228	36.4221	0.3993	1	0.11	1	NA	NA	NA	NA	NA
1103	NPY1R	4q32.2	164.465	164.465	0.0001	1	0.11	1	NA	NA	NA	NA	NA
1105	NPY5R	4q32.2	164.492	164.492	0.0001	1	0.15	1	NA	NA	NA	NA	NA
1106	TKTL2	4q32.2--4q32.3	164.492	164.612	0.1201	1	0.15	0	NA	NA	NA	NA	NA
1114	MGC24125 / BC020886 , IRF2 , CASP3 , FLJ33167 , MLF1IP , ACSL1 , ZNF451 , SLC25A4 , KIAA1430 , SNX25	4q35.1	185.5	186.532	1.0323	11	0.11	1	NA	NA	NA	NA	NA
1115	LRP2BP , ANKRD37 , FLJ11200 , LOC441054 , KM-HN-1 , PDLIM3 / TUBB6 , PDLIM3 , SORBS2 , TLR3 , DKFZP564J102 , CYP4V2 , KLKB1	4q35.1--4q35.2	186.532	187.416	0.8841	13	0.11	1	NA	NA	NA	NA	NA
1116	F11 , FAT , ZFP42 , FLJ25801	4q35.2	187.416	189.25	1.8332	5	0.11	1	1	0	1	1	NA
1121	MGC72104 / FRG1 , TUBB4Q	4q35.2	190.44	191.141	0.7012	3	0.11	0	NA	NA	NA	NA	NA
1123	NA	4q35.2	191.182	191.245	0.063	1	0.12	1	NA	NA	NA	NA	NA
1126	NA	5p15.33	0.7735	0.7857	0.0122	1	0.11	1	NA	NA	NA	NA	NA
1128	NA	5p15.33	0.8166	0.8167	0.0001	1	0.11	1	NA	NA	NA	NA	NA
1233	NA	5q13.1	67.6544	67.6545	0.0001	1	0.11	0	NA	NA	NA	NA	NA
1235	SLC30A5 / AF439324 , CCNB1 , TUBB6 / LOC441078	5q13.2	68.4548	68.5211	0.0663	3	0.11	0	NA	NA	NA	NA	NA
1236	CENPH	5q13.2	68.5211	68.5212	0.0001	1	0.12	0	NA	NA	NA	NA	NA
1238	KENAE	5q13.2	68.6395	68.6396	0.0001	1	0.12	0	NA	NA	NA	NA	NA
1240	SMA5	5q13.2	69.8129	70.1994	0.3864	1	0.12	0	1	1	0.0334628	0.0334628	SMA5
1241	NA	5q13.2	70.1994	70.1994	0.0001	1	0.17	0	NA	NA	NA	NA	NA
1243	NA	5q13.2	70.2635	70.2636	0.0001	1	0.17	0	NA	NA	NA	NA	NA
1245	NA	5q13.2	70.3594	70.4146	0.0553	1	0.2	1	NA	NA	NA	NA	NA
1246	NA	5q13.2	70.4146	70.4273	0.0127	1	0.19	0	NA	NA	NA	NA	NA
1248	NA	5q13.2	70.4317	70.4431	0.0114	1	0.18	0	NA	NA	NA	NA	NA
1250	LOC153561 / SMA4	5q13.2	70.5214	70.527	0.0056	1	0.13	0	1	1	0.00463913	0.00463913	LOC153561
1277	UNQ1912 , ST8SIA4	5q21.1	98.2933	100.171	1.8779	3	0.11	1	NA	NA	NA	NA	NA
1291	APC , REEP5 / SRP19 , ALS2CR8 / REEP5 , REEP5	5q22.2	112.208	112.284	0.0764	4	0.11	1	1	1	0.00439878	0.00439878	SRP19
1292	DCP2 / DHRS8	5q22.2	112.284	112.377	0.0934	1	0.11	1	NA	NA	NA	NA	NA
1297	KCNN2	5q22.3	113.86	113.946	0.0862	2	0.11	1	NA	NA	NA	NA	NA
1298	TRIM36	5q22.3	113.946	114.489	0.5426	2	0.11	1	NA	NA	NA	NA	NA
1319	VDAC1 , TCF7 / MGC13017 , SKP1A / MGC13017 , PPP2CA / MGC13017 , MGC13017 / PPP2CA , CDKL3 / MGC13017 , UBE2B / MGC13017 , MGC13017 , MGC13017 / CR591520 , LOC391833	5q31.1	133.365	133.803	0.4386	10	0.11	1	NA	NA	NA	NA	NA
1543	GLULD1 , PTP4A1 , PHF3	6q12	64.0489	64.4812	0.4322	3	0.11	0	NA	NA	NA	NA	NA
1544	NA	6q12	64.4812	66.5545	2.0733	1	0.11	0	NA	NA	NA	NA	NA
1545	BC024198	6q12	66.5545	68.6546	2.1001	1	0.11	0	1	0	0.212753	0.212753	NA
1546	NA	6q12	68.6546	68.6547	0.0001	1	0.12	0	NA	NA	NA	NA	NA
1548	NA	6q12	68.9938	69.3994	0.4056	1	0.13	0	NA	NA	NA	NA	NA
1549	LOC441157 , BAI3 / AK024120 , BAI3	6q12--6q13	69.3994	70.1557	0.7564	3	0.13	0	NA	NA	NA	NA	NA
1551	LMBRD1 , COL19A1 , COL9A1 , KIAA1411 , C6orf57 , B3GAT2 / SMAP1 , B3GAT2 , OGFRL1 , C6orf155 / OGFRL1 , RIMS1 , KCNQ5	6q13	70.4416	74.0086	3.5669	12	0.14	0	1	0	0.248901	0.248901	NA
1552	C6orf148 / CR936715 , CR936715 , DDX43 / C6orf150 , C6orf150 , MTO1	6q13	74.0086	74.2823	0.2737	6	0.15	0	NA	NA	NA	NA	NA
1553	EEF1A1 , SLC17A5	6q13	74.2823	74.3613	0.079	2	0.15	0	NA	NA	NA	NA	NA
1554	CD109	6q13	74.3613	74.7382	0.3769	1	0.15	0	NA	NA	NA	NA	NA
1555	COL12A1 , COX7A2	6q13--6q14.1	74.7382	76.0044	1.2662	3	0.15	0	2	0	0.618601	0.736244	NA
1557	TMEM30A , FILIP1 , SENP6 , MYO6 , IMPG1 , HTR1B , IRAK1BP1 , PHIP	6q14.1	76.0218	80.0011	3.9793	9	0.15	0	1	0	0.174349	0.174349	NA
1558	HMGN3	6q14.1	80.0011	80.0752	0.0742	1	0.16	0	NA	NA	NA	NA	NA
1559	AK023806 , C6orf152 , SH3BGRL2 , ELOVL4 , TTK , C14orf133	6q14.1	80.0752	80.9377	0.8625	7	0.16	1	1	0	0.713794	0.713794	NA
1560	BCKDHB	6q14.1	80.9377	82.3199	1.3822	2	0.16	1	NA	NA	NA	NA	NA
1561	FAM46A , IBTK	6q14.1	82.3199	82.9372	0.6173	3	0.16	0	1	0	0.421098	0.421098	NA
1562	TPBG , C6orf157 , DOPEY1 , DOPEY1 / PGM3 , PGM3 / DOPEY1 , RWDD2 , ME1 , PRSS35 , SNAP91 / BC036650	6q14.1--6q14.2	82.9372	84.3199	1.3828	10	0.16	0	3	0	0.0668087	0.271464	NA
1564	CYB5R4 , CYB5R4 / AF305820 , C6orf117	6q14.2--6q14.3	84.6755	84.8218	0.1464	4	0.15	0	NA	NA	NA	NA	NA
1566	C6orf84 , TBX18 , NT5E , SNX14 / PDGFB , SYNCRIP , LOC441164 / CR592254	6q14.3--6q15	84.8914	87.7824	2.891	7	0.16	0	1	0	0.0706559	0.0706559	NA
1567	HTR1E , CGA , ZNF292	6q15	87.7824	88.1035	0.3211	3	0.16	1	1	0	0.92246	0.92246	NA
1568	C6orf162 / MPPED1 , C6orf163 / MPPED1 , MPPED1 , C6orf164 / MPPED1 , C6orf165 , SLC35A1 / AJ851889 / CR626359 , RARSL , ORC3L , C6orf166 , SPACA1 , CNR1 , RNGTT	6q15	88.1035	89.5363	1.4328	12	0.16	1	2	0.5	0.0182209	0.24285	RARSL
1569	PNRC1 , SRrp35	6q15	89.5363	89.8652	0.3289	2	0.16	0	2	0	0.338595	0.455837	NA
1570	ACY1L2 , GABRR1 , GABRR2 , UBE2J1 , RRAGD , ANKRD6	6q15	89.8652	90.2444	0.3792	6	0.15	0	1	0	0.803567	0.803567	NA
1571	ANKRD6 , ANKRD6 / IQCH / DJ122O8.2	6q15	90.2444	90.3979	0.1536	2	0.15	0	NA	NA	NA	NA	NA
1573	DJ122O8.2 , MDN1 , CASP8AP2 / AK021848	6q15	90.4042	90.5998	0.1956	3	0.14	0	NA	NA	NA	NA	NA
1575	CASP8AP2	6q15	90.6074	90.6074	0.0001	1	0.14	0	NA	NA	NA	NA	NA
1577	CASP8AP2 , CX62 , BACH2 , MAP3K7	6q15	90.6354	91.2827	0.6473	4	0.15	1	NA	NA	NA	NA	NA
1579	NA	6q16.1	92.3958	93.1545	0.7587	1	0.14	0	NA	NA	NA	NA	NA
1581	EPHA7	6q16.1	94.1771	94.1771	0.0001	1	0.14	0	NA	NA	NA	NA	NA
1583	MANEA , FUT9 , KIAA0776	6q16.1	95.1647	97.108	1.9432	4	0.14	0	2	0.5	0.000301487	0.753466	KIAA0776
1584	KIAA0776 / FHL5	6q16.1	97.108	97.1172	0.0092	1	0.14	0	1	1	0.000301487	0.000301487	KIAA0776
1585	GPR63 , C6orf66 , KIAA1900 , C6orf167 , POU3F2 , FBXL4 , C6orf168 , COQ3 / CR607786	6q16.1--6q16.3	97.1172	99.9561	2.8389	9	0.14	0	NA	NA	NA	NA	NA
1586	C6orf111 , USP45 / AL713747 / AL832030 , USP45 / AL713747 / BC005991 , LOC401270 , CCNC / LOC401270 , PRDM13 , MCHR2	6q16.3	99.9561	100.701	0.7446	8	0.15	1	2	0.5	0.00571603	0.0884197	C6orf111
1588	SIM1 , ASCC3	6q16.3	100.944	101.996	1.0524	3	0.15	1	NA	NA	NA	NA	NA
1589	GRIK2	6q16.3	101.996	102.241	0.2449	1	0.15	1	NA	NA	NA	NA	NA
1591	FLJ10088	6q16.3--6q21	104.348	105.284	0.9357	1	0.14	0	NA	NA	NA	NA	NA
1592	HACE1	6q21	105.284	105.636	0.3518	1	0.14	0	NA	NA	NA	NA	NA
1593	LIN28B , BVES , POPDC3 / AL137368 , AL137368 / POPDC3	6q21	105.636	105.724	0.0886	4	0.14	0	NA	NA	NA	NA	NA
1595	PREP , PRDM1 , ATG5	6q21	105.836	106.741	0.9047	3	0.14	0	1	1	0.0247849	0.0247849	ATG5
1597	ATG5	6q21	106.878	106.878	0.0001	1	0.14	0	1	1	0.0247849	0.0247849	ATG5
1599	AIM1	6q21	107.123	107.123	0.0001	1	0.14	0	NA	NA	NA	NA	NA
1601	RTN4IP1 , QRSL1 , LOC553137	6q21	107.143	107.342	0.1987	3	0.14	0	NA	NA	NA	NA	NA
1603	C6orf203	6q21	107.468	107.468	0.0001	1	0.15	1	NA	NA	NA	NA	NA
1604	KIAA1553 , PDSS2 , FLJ10159	6q21	107.468	108.042	0.5738	3	0.15	1	NA	NA	NA	NA	NA
1605	FLJ10159 , SCML4 , SEC63	6q21	108.042	108.299	0.2569	4	0.15	1	1	1	0.00531129	0.00531129	SEC63
1607	OSTM1 , NR2E1 , SNX3 , LACE1 , FOXO3A	6q21	108.472	109.062	0.5898	6	0.15	1	3	0.33	0.00271734	0.136328	FOXO3A
1609	FOXO3A , ARMC2	6q21	109.108	109.419	0.3108	3	0.15	1	1	1	0.00271734	0.00271734	FOXO3A
1610	SESN1	6q21	109.419	109.438	0.0194	1	0.15	1	NA	NA	NA	NA	NA
1611	C6orf182 , FLJ37396 , CD164 , PPIL6	6q21	109.438	109.859	0.4212	5	0.15	1	1	1	0.0347302	0.0347302	PPIL6
1613	SMPD2 , MICAL1 , ZBTB24 , FLJ25791 , C6orf199	6q21	109.872	110.085	0.2132	5	0.15	1	1	1	0.00104657	0.00104657	ZBTB24
1615	KIAA0274 , GPR6	6q21	110.253	110.53	0.2766	2	0.15	1	NA	NA	NA	NA	NA
1616	WASF1 , CDC40 / BC018059	6q21	110.53	110.648	0.118	2	0.15	1	1	1	0.021884	0.021884	WASF1
1617	DDO	6q21	110.648	110.821	0.1733	1	0.15	1	NA	NA	NA	NA	NA
1619	SLC22A16 , CDC2L6	6q21	110.865	111.323	0.4578	3	0.15	1	NA	NA	NA	NA	NA
1620	AMD1 , BXDC1 , SLC16A10 , KIAA1919 , LOC221272 , REV3L / AK131572 , REV3L , TRAF3IP2 , FYN , WISP3 , TUBE1 , LOC619208 , LAMA4 / U77706 , MARCKS	6q21--6q22.1	111.323	114.288	2.9658	15	0.15	1	4	0	0.18442	0.972616	NA
1621	LOC285758 , FLJ34503 , HDAC2	6q22.1	114.288	114.384	0.0955	3	0.15	1	1	1	0.0405375	0.0405375	HDAC2
1622	HS3ST5 , FRK	6q22.1	114.384	116.37	1.9864	3	0.15	1	NA	NA	NA	NA	NA
1623	NT5DC1 , NT5DC1 / COL10A1 , NT5DC1 / BC063504 , TSPYL4 , TSPYL1 , SART2 , RP1-93H18.5 / LOC441168 , AK002042 , C6orf188 , C6orf78 , RWDD1 , RSHL3 / C6orf113 , C6orf113 , KPNA5 , BC038997 , GPRC6A	6q22.1--6q22.2	116.37	117.22	0.8498	17	0.15	1	2	0	0.386694	0.662242	NA
1625	RFXDC1 , VGLL2 , ROS1 , DCBLD1 , GOPC / DCBLD1 , SLC35F1 , C6orf204 , C6orf204 / PLN / BC036553 , C6orf204 / BC033937 / BC036553 , C6orf204 / BC036553 , AK000177 , ASF1A , MCMDC1 , C6orf60 , MAN1A1	6q22.2--6q22.31	117.36	119.545	2.1856	15	0.14	0	1	0	0.116211	0.116211	NA
1626	MAN1A1	6q22.31	119.545	119.635	0.0899	1	0.14	0	NA	NA	NA	NA	NA
1627	MAN1A1	6q22.31	119.635	119.816	0.1802	2	0.14	0	NA	NA	NA	NA	NA
1629	NA	6q22.31	120.451	121.476	1.0248	1	0.14	0	NA	NA	NA	NA	NA
1630	C6orf170 , GJA1 , HSF2	6q22.31	121.476	122.801	1.325	4	0.15	1	NA	NA	NA	NA	NA
1631	SERINC1 / PRKCBP1 , PKIB	6q22.31	122.801	123.081	0.2798	2	0.14	0	2	0.5	0.00863361	0.579546	SERINC1
1632	PKIB , FABP7	6q22.31	123.081	123.147	0.066	2	0.15	1	2	0	0.371863	0.406067	NA
1634	SMPDL3A	6q22.31	123.16	123.16	0.0001	1	0.15	1	1	0	0.0884092	0.0884092	NA
1635	C6orf213 , TRDN	6q22.31	123.16	124.883	1.7232	3	0.14	0	NA	NA	NA	NA	NA
1636	TCBA1 , LOC202460 , IBRDC1 , TPD52L1 , HDDC2	6q22.31	124.883	126.083	1.2004	6	0.15	0	1	0	0.0609133	0.0609133	NA
1638	HEY2 , NCOA7 , HINT3 , C6orf75 , C1orf55 , RSPO3 / AK027346	6q22.31--6q22.33	126.123	127.632	1.5096	6	0.15	0	NA	NA	NA	NA	NA
1639	RNF146 , ECHDC1 , KIAA0408 , KIAA0408 / C6orf174 , LOC389429 , C6orf190	6q22.33	127.632	128.071	0.4391	6	0.16	1	2	0	0.353893	0.524815	NA
1640	PTPRK , PTPRK / BC063596	6q22.33	128.071	128.811	0.7395	2	0.15	0	1	1	0.0223537	0.0223537	PTPRK
1641	PTPRK / BC063596	6q22.33	128.811	128.811	0.0001	1	0.16	1	1	1	0.0223537	0.0223537	PTPRK
1642	LAMA2	6q22.33	128.811	129.52	0.7087	1	0.15	0	NA	NA	NA	NA	NA
1644	LAMA2 , LAMA2 / Tenr , ARHGAP18	6q22.33	129.659	129.941	0.2819	3	0.15	0	1	0	0.348889	0.348889	NA
1645	SAMD3	6q22.33--6q23.1	129.941	130.551	0.6099	1	0.15	0	NA	NA	NA	NA	NA
1646	KIAA1913 , LOC285733 , EPB41L2 / CR936793	6q23.1--6q23.2	130.551	131.646	1.0955	3	0.14	0	NA	NA	NA	NA	NA
1647	AKAP7	6q23.2	131.646	131.646	0.0001	1	0.14	0	NA	NA	NA	NA	NA
1649	ARG1 , CRSP3 , AF005632 / ENPP3 , ENPP1 , SPAG16 / CTGF , MOXD1 , STX7 , TAAR8 , TAAR5 , TAAR3 , TAAR2 , TAAR1 , VNN1 , VNN3 , VNN2 , C6orf192 , RPS12	6q23.2	131.936	133.469	1.5329	18	0.15	0	4	0	0.131514	0.719066	NA
1650	LOC285735 , EYA4	6q23.2	133.469	133.892	0.423	2	0.15	1	1	1	0.0492979	0.0492979	EYA4
1652	RP4-662A9.2	6q23.2	133.986	134.216	0.23	2	0.15	1	1	1	0.0492979	0.0492979	EYA4
1654	TCF21 , TBPL1 , SLC2A12 , SGK , LOC154092 , ALDH8A1 , HBS1L , MYB , MYB / AY787458 , AHI1	6q23.2--6q23.3	134.255	135.647	1.3923	10	0.15	0	2	0.5	0.0150016	0.105705	HBS1L
1656	NA	6q23.3	136.005	136.005	0.0001	1	0.15	0	NA	NA	NA	NA	NA
1657	PDE7B	6q23.3	136.005	136.518	0.5134	2	0.14	0	NA	NA	NA	NA	NA
1659	FAM54A	6q23.3	136.603	136.603	0.0001	1	0.14	0	NA	NA	NA	NA	NA
1661	BCLAF1 , MAP7	6q23.3	136.623	136.729	0.1057	3	0.14	0	NA	NA	NA	NA	NA
1663	MAP3K5 , PEX7 , SLC35D3	6q23.3	136.92	137.288	0.3684	3	0.15	0	NA	NA	NA	NA	NA
1664	IL20RA , IL22RA2 , IFNGR1 , OLIG3 , TNFAIP3 , PBOV1 , PBOV1 / PERP , PBOV1 / KIAA1244 , KIAA1244	6q23.3	137.288	138.707	1.4187	10	0.15	0	3	0.33	0.0261197	0.206498	PBOV1 / PERP
1665	KIAA1244 , HEBP2 , NHSL1	6q23.3	138.707	138.81	0.1029	3	0.15	0	1	1	0.00126716	0.00126716	HEBP2
1667	FLJ46906 , CCDC28A	6q23.3--6q24.1	139.06	139.156	0.0962	2	0.15	0	NA	NA	NA	NA	NA
1668	CCDC28A , CCRL1	6q24.1	139.156	139.276	0.1197	2	0.16	0	1	0	0.479098	0.479098	NA
1669	REPS1 , C6orf115 / BC014953 , HECA , TXLNB , CITED2 , AK097143	6q24.1	139.276	141.945	2.6689	7	0.16	1	3	0.67	4.22821e-06	0.0955914	REPS1 , CITED2
1671	NMBR , C6orf55 , GPR126	6q24.1	142.439	142.809	0.3699	4	0.16	0	NA	NA	NA	NA	NA
1672	GPR126 , LOC153910 , HIVEP2	6q24.1--6q24.2	142.809	143.115	0.3062	3	0.16	0	NA	NA	NA	NA	NA
1674	HIVEP2 , AIG1 , AIG1 / AK096129 , RNF24 , DEADC1 , PEX3 , FUCA2 , LOC285740	6q24.2	143.118	144.187	1.069	9	0.16	0	2	0.5	0.00358646	0.194699	AIG1
1675	PHACTR2 , LTV1 , PLAGL1	6q24.2	144.187	144.306	0.1191	4	0.17	1	NA	NA	NA	NA	NA
1676	PLAGL1	6q24.2	144.306	144.306	0.0001	1	0.17	1	NA	NA	NA	NA	NA
1677	SF3B5 , STX11 , UTRN , EPM2A , FBXO30	6q24.2--6q24.3	144.306	146.162	1.8554	6	0.16	0	2	1	0.000104572	0.00117481	SF3B5 , FBXO30
1679	SHPRH , GRM1 / AK094379 , GRM1 , RAB32 , C6orf103 , AK026774 / AL832192 / C15orf29	6q24.3	146.248	147.165	0.9166	6	0.17	0	3	0.67	0.000104572	0.103659	AK026774 / AL832192 / C15orf29 , FBXO30
1680	NA	6q24.3	147.165	147.364	0.1996	1	0.17	0	1	1	0.0326333	0.0326333	AK026774 / AL832192 / C15orf29
1682	STXBP5 , LOC389432 , RP5-875H10.1	6q24.3	147.748	148.1	0.3524	3	0.18	1	NA	NA	NA	NA	NA
1683	NA	6q24.3	148.1	148.1	0.0001	1	0.18	1	NA	NA	NA	NA	NA
1685	NA	6q24.3	148.415	148.595	0.1804	1	0.17	0	NA	NA	NA	NA	NA
1687	SASH1	6q24.3	148.912	148.914	0.0027	1	0.17	0	1	1	0.000682399	0.000682399	SASH1
1688	UST , MAP3K7IP2 , ZC3H12D / PPIL4 , PPIL4 , C6orf72 , KATNA1	6q24.3--6q25.1	148.914	150.023	1.1087	6	0.17	0	4	0.5	1.70588e-05	0.567408	C6orf72 , KATNA1
1689	NA	6q25.1	150.023	150.023	0.0001	1	0.17	0	NA	NA	NA	NA	NA
1690	LATS1 , NUP43 , PCMT1 / CR590587 , LRP11 , RAET1E / LRP11 , LOC441174 , ULBP2 , ULBP1 , RAET1K , ULBP3 , PPP1R14C , C6orf71 , PLEKHG1 , MTHFD1L , AKAP12	6q25.1	150.023	151.716	1.693	16	0.17	0	3	0.33	3.99373e-05	0.891051	NUP43
1691	ZBTB2 , C6orf96 , C6orf211 , C6orf97 , ESR1	6q25.1	151.716	152.377	0.6611	6	0.16	0	4	0.25	0.0310423	0.288056	C6orf96
1693	ESR1	6q25.1	152.466	152.485	0.0191	1	0.17	1	1	0	0.156923	0.156923	NA
1694	SYNE1 / ESR1	6q25.1	152.485	152.485	0.0001	1	0.17	1	1	0	0.154535	0.154535	NA
1695	MYCT1 / KIAA1545 , VIP , FBXO5 , MTRF1L , RGS17	6q25.1--6q25.2	152.485	153.514	1.0296	6	0.16	0	1	0	0.136692	0.136692	NA
1696	OPRM1 , PIP3-E / OPRM1	6q25.2	153.514	154.757	1.2427	2	0.16	0	NA	NA	NA	NA	NA
1697	CNKSR3	6q25.2	154.757	154.821	0.0642	2	0.17	0	1	1	0.000255605	0.000255605	CNKSR3
1698	RBM16 / AB095936	6q25.2	154.821	155.205	0.3834	1	0.17	0	NA	NA	NA	NA	NA
1699	AB095936 , AB095936 / RBM16 , AB095936 / TIAM2 , TIAM2 / TFB1M , TFB1M / CLDN20 , TFB1M , NOX3	6q25.2--6q25.3	155.205	155.76	0.555	7	0.18	0	2	0	0.0614628	0.736515	NA
1701	ARID1B	6q25.3	157.139	157.192	0.0527	2	0.18	0	NA	NA	NA	NA	NA
1703	ARID1B , ZDHHC14 / AK125148 , SNX9 , SYNJ2 , SERAC1 , GTF2H5 , TULP4 , TULP4 / TRIM59 , AB037844 / GPR178 , DYNLT1 , SYTL3 , VIL2	6q25.3	157.293	159.133	1.8404	13	0.18	0	5	0.8	0.000212556	0.687004	SNX9 , DYNLT1 , SYTL3 , VIL2
1704	LOC440456 / VIL2 , LOC202459 , RSHL2 , TAGAP , FNDC1	6q25.3	159.133	159.607	0.4742	6	0.19	0	2	1	0.000212556	0.00143846	VIL2 , RSHL2
1706	SOD2 , WTAP / SOD2 , ACAT2 , TCP1 , MRPL18 , PNLDC1 , MAS1 , IGF2R , SLC22A1 , SLC22A2	6q25.3	160.034	160.558	0.5246	11	0.19	0	6	0.33	6.68438e-05	0.730895	WTAP / SOD2 , ACAT2 / TCP1
1708	SLC22A3 , LPAL2 / SLC22A3 , LPAL2 , PLG , MAP3K4 , AGPAT4 / C6orf59 , AGPAT4 , PARK2 , PACRG , PACRG / LOC285796 , DKFZp451B082 , QKI , PADI6 , C6orf118 , PDE10A , C6orf176 , T	6q25.3--6q27	160.746	166.577	5.8315	18	0.19	0	4	0	0.294223	0.578289	NA
1709	MGC35308 , SFT2D1 , LOC401284	6q27	166.577	166.7	0.1222	4	0.2	0	1	1	0.0019474	0.0019474	BRP44L / CR621401
1710	BRP44L / CR621401 , RPS6KA2 , RPS6KA2 / AK098358 , RPS6KA2 / FAM103A1	6q27	166.7	166.92	0.2202	5	0.2	1	1	1	0.00134078	0.00134078	BRP44L / CR621401
1712	RPS6KA2 , RNASET2 , FGFR1OP , CCR6 , GPR31	6q27	166.987	167.63	0.6427	6	0.2	0	3	0.33	0.000129737	0.530324	FGFR1OP
1713	UNC93A , TTLL2 , TTLL2 / TCP10 , MLLT4 , C6orf54 , KIF25 , FRMD1 , DACT2 , SMOC2 , THBS2 , DKFZp686L13185 , WDR27 , PHF10 / C6orf120	6q27	167.63	169.867	2.2377	14	0.2	1	7	0	0.0524705	0.628683	NA
1714	TCTE3 , C6orf70 , C6orf122 , C6orf208 , LOC154449 , FLJ38122 , DLL1 , KIAA1838 , PSMB1 , TBP , PDCD2	6q27	169.867	170.729	0.8613	12	0.2	0	4	0.75	0.000124937	0.1296	PSMB1 , TBP , PDCD2
2088	NA	8p23.3	0.0072	0.0515	0.0443	1	0.22	0	NA	NA	NA	NA	NA
2090	NA	8p23.3	0.1272	0.1273	0.0001	1	0.23	0	NA	NA	NA	NA	NA
2092	NA	8p23.3	0.1377	0.1852	0.0475	1	0.24	0	NA	NA	NA	NA	NA
2093	ZNF596 , FAM87A , FBXO25 , LOC286161 / AK091672 , C8orf42 , ERICH1 , LOC392173 / LOC401442 , LOC392173 / C8orf68	8p23.3	0.1852	0.957	0.7718	9	0.25	0	3	0.33	0.00682009	0.084711	LOC392173 / C8orf68
2094	LOC286083	8p23.3	0.957	1.5553	0.5983	1	0.25	0	NA	NA	NA	NA	NA
2095	DLGAP2 , CLN8 , CLN8 / C8orf61 , ARHGEF10 / CLN8 , ARHGEF10	8p23.3	1.5553	1.894	0.3387	6	0.25	1	3	0.33	0.0234688	0.6119	ARHGEF10
2096	KBTBD11 , MYOM2 , LOC401445 , CSMD1 , MCPH1	8p23.3--8p23.1	1.894	6.29	4.396	6	0.25	0	5	0	0.287578	0.999967	NA
2098	MCPH1 , ANGPT2 / MCPH1	8p23.1	6.292	6.3478	0.0558	2	0.25	0	2	0	0.692402	0.942163	NA
2100	MCPH1 / AK057771 , MCPH1 , AGPAT5 , DEFB1 , DEFA6 , DEFA4	8p23.1	6.461	6.781	0.3201	7	0.25	0	4	0.25	0.00052526	0.942163	AGPAT5
2102	DEFT1P , DEFA3 / DEFA1	8p23.1	6.8521	6.861	0.0088	2	0.25	1	1	0	0.322751	0.322751	NA
2104	DEFA3 / DEFA1 , DEFA5	8p23.1	6.8617	6.9004	0.0387	2	0.25	0	2	0	0.584418	0.870691	NA
2106	LOC349196 , DEFB107A	8p23.1	7.6078	7.7068	0.099	2	0.25	1	NA	NA	NA	NA	NA
2108	DEFB105A , DEFB106A	8p23.1	7.7169	7.724	0.007	2	0.25	1	NA	NA	NA	NA	NA
2110	DEFB104A , SPAG11	8p23.1	7.7361	7.7587	0.0226	2	0.25	1	2	0	0.607221	0.936281	NA
2112	DEFB103A	8p23.1	7.7763	7.7764	0.0001	1	0.25	1	1	0	0.986839	0.986839	NA
2114	DEFB4	8p23.1	7.7914	7.7915	0.0001	1	0.25	1	1	0	0.157239	0.157239	NA
2116	NA	8p23.1	7.8293	7.8294	0.0001	1	0.26	1	NA	NA	NA	NA	NA
2118	AF217970	8p23.1	8.1369	8.137	0.0001	1	0.26	0	NA	NA	NA	NA	NA
2120	DKFZp761P0423 , CLDN23	8p23.1	8.2128	8.5989	0.3861	2	0.25	0	2	1	0.000127034	0.0448936	DKFZp761P0423 , CLDN23
2121	MFHAS1 , THEX1 , PPP1R3B , psiTPTE22 , LOC441336 / psiTPTE22	8p23.1	8.5989	9.2212	0.6222	5	0.25	0	3	0	0.18077	0.927442	NA
2123	TNKS / psiTPTE22 , LOC157627 , MSRA	8p23.1	9.549	10.3403	0.7912	4	0.25	1	2	0.5	0.00779655	0.18077	MSRA
2125	LOC346702 , UNQ9391 , RP1L1 , RP1L1 / LOC203076 , SOX7 , PINX1 , XKR6	8p23.1	10.3835	10.7914	0.408	8	0.25	0	1	0	0.472305	0.472305	NA
2127	XKR6 , AB073660 / C8orf5 / XKR6 , C8orf15 / XKR6 , C8orf16 / XKR6 , AJ307469 / XKR6 / C8orf6 , C8orf8 , AJ291676 , MTMR9 , AJ301562 , C8orf13 / TDH / BC080558 , TDH / C8orf13 / BC080558 , C8orf13 , AK131319 / BLK , AJ291678 , GATA4 , C8orf49 , NEIL2 , FDFT1 / P4HB	8p23.1	10.9619	11.7336	0.7716	18	0.25	1	7	0	0.0609845	0.789687	NA
2129	CTSB / EEF1G	8p23.1	11.7563	11.7564	0.0001	1	0.25	0	1	0	0.226106	0.226106	NA
2131	NUDT3	8p23.1	12.0669	12.067	0.0001	1	0.25	1	1	0	0.810512	0.810512	NA
2133	DEFB109P1 / NUDT3 / LOC441340	8p23.1	12.2952	12.2952	0.0001	1	0.24	0	1	0	0.714645	0.714645	NA
2135	NUDT3 / LOC441340	8p23.1	12.3147	12.3167	0.002	1	0.25	1	1	0	0.714645	0.714645	NA
2136	NUDT3 / LOC441340 / LOC389633	8p23.1	12.3167	12.3168	0.0001	1	0.25	1	1	0	0.714645	0.714645	NA
2138	NUDT3 / LOC441340	8p23.1	12.3231	12.3232	0.0001	1	0.25	1	1	0	0.714645	0.714645	NA
2139	NUDT3 / AK129982 , LOC401454 / NUDT3 / AK129982	8p23.1	12.3232	12.4011	0.078	2	0.24	0	1	0	0.714645	0.714645	NA
2141	NUDT3 / AK129982 , NUDT3 , NUDT3 / LOC389634 , NUDT3 / LOC389634 / LOC497257 , LOC497257 / LOC389634	8p23.1	12.4306	12.5087	0.0781	5	0.24	0	1	0	0.826761	0.826761	NA
2143	LONRF1	8p23.1	12.6243	12.6244	0.0001	1	0.26	0	1	1	0.0283095	0.0283095	LONRF1
2144	C8orf79 / FLJ36980 , KIAA1456	8p23.1--8p22	12.6244	12.9877	0.3633	2	0.26	0	2	0.5	0.0318459	0.0872049	LONRF1
2145	DLC1 , C8orf48	8p22	12.9877	13.4701	0.4824	2	0.26	0	1	0	0.106238	0.106238	NA
2146	SGCZ , TUSC3	8p22	13.4701	15.5757	2.1056	3	0.26	0	1	0	0.174016	0.174016	NA
2148	MSR1 , FGF20 / BC098128	8p22	15.6792	16.8951	1.2159	3	0.27	1	1	0	0.829037	0.829037	NA
2150	EFHA2 , ZDHHC2	8p22	17.0243	17.1271	0.1028	2	0.26	0	1	0	0.198949	0.198949	NA
2151	C6orf65 , EDA / CNOT7 , VPS37A , MTMR7 , SLC7A2 , PDGFRL	8p22	17.1271	17.536	0.4089	6	0.27	0	3	0.33	0.000159829	0.466276	CNOT7 / EDA
2153	MTUS1	8p22	17.5577	17.5739	0.0162	1	0.27	0	1	0	0.415497	0.415497	NA
2154	MTUS1 , FGL1	8p22	17.5739	17.7704	0.1966	2	0.27	0	1	0	0.414007	0.414007	NA
2156	PCM1	8p22	17.8121	17.8994	0.0873	2	0.27	0	1	1	0.000614859	0.000614859	PCM1
2157	PCM1 , ASAH1T1	8p22	17.8994	18.1244	0.225	3	0.27	0	3	0.33	0.000905564	0.28289	PCM1
2158	NAT2 , PSD3	8p22	18.1244	18.4332	0.3088	2	0.27	0	3	0	0.0755068	0.409721	NA
2160	PSD3 , LOC389638 , SH2D4A , ChGn	8p22--8p21.3	18.7879	19.4928	0.7049	4	0.27	0	4	0	0.234893	0.539729	NA
2161	ChGn , C8orf35 , LPL , SLC18A1 , ATP6V1B2	8p21.3	19.4928	20.149	0.6561	5	0.28	0	5	0.2	0.0248167	0.622216	C8orf35
2162	LZTS1 , LOC286114 , GFRA2 , DOK2 , XPO7 , NPM2 , FGF17 , EPB49 , RAI16 , NUDT18 , HR , REEP4 , LGI3 , SFTPC , BMP1 , PHYHIP , POLR3D , PIWIL2 , SLC39A14 , PPP3CC , SORBS3 , PDLIM2 , C8orf58 / KIAA1967 / PDLIM2 , KIAA1967 / BIN3 / MRPS33 , BIN3	8p21.3	20.149	22.544	2.395	26	0.29	1	19	0.11	0.0310026	0.998015	RAI16 , PPP3CC
2163	BIN3 / FLJ14107 , LOC286058 , EGR3 , PEBP4 , RHOBTB2 , TNFRSF10B , TNFRSF10C / BC021569 , TNFRSF10C , TNFRSF10D , TNFRSF10A , CHMP7 , R3HCC1 , LOXL2 , ENTPD4 , AF116665 / SLC25A37 , SLC25A37 , NKX3-1 , STC1 , ADAM28 , ADAMDEC1 , ADAM7	8p21.3--8p21.2	22.544	24.422	1.878	22	0.28	0	25	0.12	0.0067508	0.97324	RHOBTB2 / TNFRSF10B , SLC25A37 , ADAM28
2165	NEF3 , NEFL	8p21.2	24.8312	24.8672	0.0361	2	0.27	0	2	0	0.0916992	0.764592	NA
2167	DOCK5 , DOCK5 / AK130123	8p21.2	25.1571	25.3285	0.1714	2	0.27	0	3	0.33	0.00690113	0.960957	AK130123 / GNRH1
2168	AK130123 / DOCK5 , AK130123 / GNRH1 , KCTD9 / AK130123 , CDCA2 / AK130123	8p21.2	25.3285	25.4181	0.0896	4	0.29	1	3	0.33	0.00195173	0.959822	AK130123 / GNRH1
2170	EBF2 / AK130123	8p21.2	25.7578	25.9452	0.1874	1	0.29	1	3	0.33	0.00237277	0.959822	AK130123 / GNRH1
2172	TSC22D1 / AK130123 / PPP2R2A , PPP2R2A	8p21.2	26.2838	26.3087	0.0248	3	0.28	0	3	0.33	0.00235089	0.97797	AK130123 / GNRH1
2173	BNIP3L / LOC440258 , LOC440258	8p21.2	26.3087	26.3112	0.0025	2	0.28	0	2	0.5	0.00135802	0.293723	BNIP3L
2175	PNMA2 , DPYSL2	8p21.2	26.3615	26.6683	0.3068	3	0.29	1	2	0	0.147661	0.884943	NA
2176	ADRA1A	8p21.2	26.6683	26.6838	0.0155	1	0.29	1	1	0	0.844914	0.844914	NA
2178	STMN4 , TRIM35 , PTK2B , CHRNA2 , EPHX2	8p21.2--8p21.1	27.1546	27.4186	0.2639	6	0.28	0	4	0.5	0.00986965	0.442702	STMN4 , EPHX2
2180	EPHX2 , CLU	8p21.1	27.4267	27.5108	0.0842	2	0.28	0	2	1	0.0165538	0.0226084	EPHX2 , CLU
2182	CLU , SCARA3 , CCDC25 , ESCO2 , PBK / ESCO2 , SCARA5 , ELP3	8p21.1	27.5239	28.0721	0.5482	8	0.27	0	6	0.67	0.000285265	0.346309	CLU , SCARA3 , CCDC25 , ELP3
2184	PNOC , ZNF395	8p21.1	28.2124	28.2923	0.0799	3	0.28	1	3	0.67	0.00105751	0.600375	PNOC , ZNF395
2186	ZNF395 , FBXO16	8p21.1	28.3134	28.3771	0.0637	2	0.27	0	3	0.67	0.000916368	0.583773	ZNF395 , FBXO16
2187	FBXO16	8p21.1	28.3771	28.3772	0.0001	1	0.28	1	1	1	0.00534871	0.00534871	FBXO16
2189	FZD3	8p21.1	28.4412	28.4412	0.0001	1	0.27	0	1	0	0.287401	0.287401	NA
2190	EXTL3 , RC74 , FLJ21616	8p21.1	28.4412	28.844	0.4027	4	0.27	0	3	0.67	5.8329e-05	0.789946	RC74 , FLJ21616
2192	FLJ21616 , BTBD14B , KIF13B	8p21.1	28.8838	28.9808	0.097	3	0.27	0	2	1	0.00920189	0.0183172	FLJ21616 , KIF13B
2194	KIF13B , DUSP4	8p21.1	29.054	29.6349	0.5809	3	0.26	0	2	0.5	0.0166097	0.153344	KIF13B
2195	BC014230 , LOC286135	8p21.1--8p12	29.6349	29.9304	0.2955	3	0.26	0	NA	NA	NA	NA	NA
2197	TMEM66 , LEPROTL1 , OACT4 / LEPROTL1	8p12	30.0468	30.1334	0.0865	3	0.27	1	2	0	0.0700909	0.0837369	NA
2198	DCTN6 , RBPMS	8p12	30.1334	30.3947	0.2614	3	0.27	1	2	0.5	0.00291196	0.192397	DCTN6
2199	RBPMS	8p12	30.3947	30.5308	0.136	1	0.27	1	1	0	0.220883	0.220883	NA
2200	GTF2E2	8p12	30.5308	30.6122	0.0814	1	0.27	1	1	1	0.00872322	0.00872322	GTF2E2
2202	GSR , UBXD6 , PPP2CB , TEX15 , PURG , WRN	8p12	30.6566	31.1345	0.4779	6	0.26	0	7	0.29	0.00455895	0.803954	UBXD6 , PPP2CB
2204	NRG1	8p12	31.9587	31.9588	0.0001	1	0.25	0	NA	NA	NA	NA	NA
2205	NRG1	8p12	31.9588	32.0034	0.0446	1	0.24	0	NA	NA	NA	NA	NA
2207	NRG1	8p12	32.7374	32.7375	0.0001	1	0.23	1	NA	NA	NA	NA	NA
2209	FUT10 / CR596972 , RBM13 / C8orf41	8p12	33.0216	33.478	0.4564	3	0.22	0	4	0.75	1.33186e-05	0.330172	FUT10 / CR596972 , RBM13 / C8orf41 , RBM13 / C8orf41
2211	C8orf41 , RNF122 , DUSP26	8p12	33.4896	33.5687	0.0791	3	0.21	0	4	0.5	0.000915963	0.320625	RBM13 / C8orf41 , RBM13 / C8orf41
2213	NA	8p12	33.6572	33.6572	0.0001	1	0.22	1	NA	NA	NA	NA	NA
2215	UNC5D	8p12	35.2324	35.2324	0.0001	1	0.21	0	1	0	0.436848	0.436848	NA
2217	UNC5D	8p12	35.3666	35.3666	0.0001	1	0.2	0	1	0	0.3522	0.3522	NA
2219	UNC5D	8p12	35.5026	35.5027	0.0001	1	0.2	0	1	0	0.334753	0.334753	NA
2221	UNC5D	8p12	35.6495	35.7715	0.122	1	0.19	0	1	0	0.311846	0.311846	NA
2223	NA	8p12	36.4295	36.4296	0.0001	1	0.16	0	NA	NA	NA	NA	NA
2225	FKSG2 / KCNU1	8p12	36.8653	36.8654	0.0001	1	0.13	0	NA	NA	NA	NA	NA
2227	KCNU1	8p12	36.9077	37.3038	0.3961	2	0.13	0	NA	NA	NA	NA	NA
2229	LOC157860	8p12	37.5743	37.6747	0.1004	1	0.13	0	NA	NA	NA	NA	NA
2230	ZNF703	8p12	37.6747	37.6747	0.0001	1	0.14	1	1	0	0.0622876	0.0622876	NA
2232	NA	8p12	37.6944	37.6945	0.0001	1	0.14	1	NA	NA	NA	NA	NA
2234	SPFH2 , TESK2 / PROSC	8p12	37.7118	37.7423	0.0305	2	0.14	1	2	0.5	0.000718589	0.0931675	SPFH2
2236	GPR124 , BRF2	8p12	37.8198	37.8208	0.001	2	0.14	1	1	1	0.000313021	0.000313021	GPR124 / BRF2
2238	RAB11FIP1 , GOT1L1	8p12	37.8397	37.9168	0.0771	2	0.14	1	NA	NA	NA	NA	NA
2240	ADRB3	8p12	37.94	37.94	0.0001	1	0.14	1	NA	NA	NA	NA	NA
2241	EIF4EBP1	8p12	37.94	38.0367	0.0967	1	0.14	1	1	1	0.00557976	0.00557976	EIF4EBP1
2243	ASH2L , STAR , LSM1	8p12	38.0402	38.1404	0.1002	4	0.14	1	2	1	0.0328073	0.036011	ASH2L , LSM1
2245	BAG4	8p12	38.1868	38.1869	0.0001	1	0.14	1	1	0	0.376244	0.376244	NA
2246	DDHD2	8p12	38.1869	38.2391	0.0522	1	0.13	0	1	1	0.0308172	0.0308172	DDHD2 / AFF1
2248	PPAPDC1B , WHSC1L1	8p12	38.244	38.3035	0.0596	2	0.13	0	2	0	0.127484	0.298319	NA
2250	LETM2	8p12	38.3851	38.3851	0.0001	1	0.13	0	NA	NA	NA	NA	NA
2252	FGFR1	8p12	38.4013	38.4013	0.0001	1	0.13	0	NA	NA	NA	NA	NA
2253	FGFR1	8p12	38.4013	38.4228	0.0214	1	0.12	0	NA	NA	NA	NA	NA
2255	TACC1	8p11.23	38.7255	38.7255	0.0001	1	0.12	0	NA	NA	NA	NA	NA
2257	TACC1 , PLEKHA2	8p11.23	38.8288	38.9501	0.1213	2	0.13	0	NA	NA	NA	NA	NA
2259	HTRA4 , TM2D2	8p11.23	38.9647	38.9678	0.0031	2	0.13	0	1	0	0.142981	0.142981	NA
2260	ADAM9	8p11.23	38.9678	39.0594	0.0916	1	0.13	0	NA	NA	NA	NA	NA
2261	ADAM32 / AK129810	8p11.23	39.0594	39.2311	0.1718	1	0.13	0	1	0	0.101594	0.101594	NA
2263	ADAM5 / BC026083 / BC047448 / BC067864	8p11.23	39.2997	39.2997	0.0001	1	0.13	1	NA	NA	NA	NA	NA
2265	ADAM18	8p11.22	39.5873	39.5874	0.0001	1	0.14	1	1	0	0.832233	0.832233	NA
2267	ADAM2	8p11.22	39.7436	39.7436	0.0001	1	0.13	0	1	0	0.238178	0.238178	NA
2269	INDO , INDOL1	8p11.22--8p11.21	39.8806	39.9923	0.1117	3	0.12	0	NA	NA	NA	NA	NA
2271	C8orf4	8p11.21	40.1309	40.1309	0.0001	1	0.12	0	NA	NA	NA	NA	NA
2273	ZMAT4	8p11.21	40.5073	40.5074	0.0001	1	0.12	0	1	0	0.897662	0.897662	NA
2275	SFRP1	8p11.21	41.2391	41.2392	0.0001	1	0.12	0	1	0	0.535364	0.535364	NA
2277	GOLGA7 , SLD5 , AGPAT6 , FLJ25169	8p11.21	41.4863	41.622	0.1357	5	0.11	0	NA	NA	NA	NA	NA
2278	ANK1	8p11.21	41.622	41.63	0.008	1	0.11	0	NA	NA	NA	NA	NA
2280	ANK1	8p11.21	41.727	41.8051	0.0781	1	0.11	0	NA	NA	NA	NA	NA
2282	MYST3 , AB084281 / MYST3	8p11.21	41.9091	41.9393	0.0302	2	0.11	0	NA	NA	NA	NA	NA
2284	AP3M2 , PLAT , IKBKB / BC108694 , IKBKB / OGDH	8p11.21	42.1286	42.3082	0.1796	5	0.11	0	1	0	0.0869495	0.0869495	NA
2286	POLB	8p11.21	42.3483	42.3483	0.0001	1	0.11	0	1	1	0.000363542	0.000363542	POLB
2288	DKK4 , VDAC3 , SLC20A2 , C8orf40 , CHRNB3 , CHRNA6	8p11.21	42.3509	42.7271	0.3762	6	0.11	0	NA	NA	NA	NA	NA
2290	THAP1	8p11.21	42.8124	42.8125	0.0001	1	0.11	0	NA	NA	NA	NA	NA
2292	RNF170 , HOOK3	8p11.21	42.8443	43.0033	0.1589	2	0.11	0	NA	NA	NA	NA	NA
2293	LOC286170 , FNTA	8p11.21	43.0033	43.0598	0.0565	2	0.11	0	1	1	0.0169365	0.0169365	FNTA
2296	TMEM76 / BC012452	8p11.21	43.1759	43.176	0.0001	1	0.11	1	NA	NA	NA	NA	NA
2589	RFX3 , AF118069 / RFX3 , GLIS3	9p24.2	3.1903	3.8461	0.6558	4	0.11	0	NA	NA	NA	NA	NA
2590	GLIS3 / AK096318 , GLIS3 / AK096318 / BC007366 , GLIS3	9p24.2	3.8461	4.249	0.4029	3	0.11	1	NA	NA	NA	NA	NA
2591	SLC1A1 , SLC1A1 / C9orf68 , C9orf68 , PPAPDC2 / C9orf68 , CDC37L1	9p24.2--9p24.1	4.249	4.6965	0.4474	5	0.11	0	1	0	0.155787	0.155787	NA
2605	CER1 , FREM1	9p22.3	14.7102	15.2013	0.4911	3	0.11	0	NA	NA	NA	NA	NA
2606	C9orf52 , SNAPC3 , PSIP1 / SNAPC3 , PSIP1 , C9orf93 / CR936775 , LOC286299	9p22.3	15.2013	16.3998	1.1985	6	0.11	0	NA	NA	NA	NA	NA
2607	BNC2 , MGC24103 / BNC2 / BC020879 , C9orf39 , SH3GL2 , ADAMTSL1 , C9orf94 , C9orf138 , RRAGA , FAM29A	9p22.3--9p22.1	16.3998	19.0457	2.6459	10	0.12	0	NA	NA	NA	NA	NA
2609	ADFP , DENND4C , RPS6 , SLC24A2	9p22.1	19.1162	19.5062	0.39	5	0.12	0	NA	NA	NA	NA	NA
2611	NA	9p21.3	20.3203	20.3204	0.0001	1	0.12	0	NA	NA	NA	NA	NA
2613	MLLT3	9p21.3	20.3535	20.3536	0.0001	1	0.12	0	NA	NA	NA	NA	NA
2615	KIAA1797 / GUSBL2 , KIAA1797 , PTPLAD2 , IFNB1 , IFNW1 , IFNA21 , IFNA7 / IFNA14 , IFNA16 / IFNA14	9p21.3	20.8172	21.207	0.3898	8	0.12	0	NA	NA	NA	NA	NA
2617	IFNA17 / IFNA14 , IFNA14 , IFNAP22 , IFNA5 , KLHL9	9p21.3	21.2174	21.3743	0.1569	5	0.12	0	NA	NA	NA	NA	NA
2618	IFNA2 , IFNA8	9p21.3	21.3743	21.3999	0.0256	2	0.12	0	NA	NA	NA	NA	NA
2619	IFNA1 , LOC554202 / BC021861	9p21.3	21.3999	21.4448	0.045	2	0.12	0	NA	NA	NA	NA	NA
2621	MTAP	9p21.3	21.8523	21.8832	0.0309	1	0.12	1	NA	NA	NA	NA	NA
2622	MTAP , MTAP / AF211119 , MTAP / CDKN2A , MTAP / CDKN2B , DMRTA1	9p21.3	21.8832	22.8141	0.931	6	0.12	1	NA	NA	NA	NA	NA
2623	ELAVL2	9p21.3	22.8141	23.7551	0.9409	1	0.12	1	NA	NA	NA	NA	NA
2625	TUSC1 , C9orf82	9p21.2	25.6674	26.8325	1.1651	2	0.12	1	NA	NA	NA	NA	NA
2627	PLAA , IFT74 / LRRC19 , IFT74 , TEK , C9orf14 , C9orf11 , MOBKL2B	9p21.2	26.9183	27.3195	0.4012	7	0.12	1	NA	NA	NA	NA	NA
2628	MOBKL2B , IFNK / MOBKL2B , C9orf72 , LRRN6C	9p21.2	27.3195	27.9387	0.6192	4	0.12	0	NA	NA	NA	NA	NA
2629	NA	9p21.2--9p21.1	27.9387	29.708	1.7693	1	0.11	0	NA	NA	NA	NA	NA
2630	LOC401497 , LOC138412	9p21.1	29.708	31.3619	1.654	3	0.11	0	NA	NA	NA	NA	NA
2631	ACO1	9p21.1	31.3619	32.4339	1.0719	1	0.11	0	NA	NA	NA	NA	NA
2633	ACO1 , DDX58 / KCNQ5 , DDX58 , TOPORS , NDUFB6	9p21.1	32.4404	32.5631	0.1227	5	0.11	0	NA	NA	NA	NA	NA
2635	TAF1L	9p21.1	32.6256	32.6384	0.0128	1	0.11	0	NA	NA	NA	NA	NA
2636	TAF1L , APTX , DNAJA1 , SMU1 / CR605019	9p21.1--9p13.3	32.6384	33.0374	0.399	4	0.11	1	NA	NA	NA	NA	NA
2637	SMU1 / CR605019 , B4GALT1 / BANP	9p13.3	33.0374	33.1694	0.132	2	0.11	1	NA	NA	NA	NA	NA
2638	NA	9p13.3	33.1694	33.1694	0.0001	1	0.11	1	NA	NA	NA	NA	NA
2640	SPINK4 , BAG1 , CHMP5 , NFX1	9p13.3	33.2384	33.377	0.1385	4	0.11	1	1	1	0.0351868	0.0351868	BAG1
2641	AQP7 , AQP3 , NOL6	9p13.3	33.377	33.6641	0.2871	4	0.11	1	NA	NA	NA	NA	NA
2642	PTENP1 , UBE2R2 , UBAP2 / AK125935 , WDR40A , AF130079 / UBAP1 , UBAP1 , AK001795	9p13.3	33.6641	34.3002	0.636	8	0.11	1	NA	NA	NA	NA	NA
2643	NUDT2 , KIAA1161 , C9orf24	9p13.3	34.3002	34.3739	0.0738	3	0.11	0	NA	NA	NA	NA	NA
2645	C9orf25	9p13.3	34.3927	34.3928	0.0001	1	0.11	1	NA	NA	NA	NA	NA
2647	DNAI1 , UNQ470 , CNTFR , CNTFR / BC038740 , C9orf23 , DCTN3 , OPRS1 , GALT / CR623046 , IL11RA	9p13.3	34.5047	34.6518	0.1471	9	0.11	1	NA	NA	NA	NA	NA
2648	CCL27	9p13.3	34.6518	34.6802	0.0284	2	0.11	0	NA	NA	NA	NA	NA
2649	CCL19 , CCL21 , LOC389715 / BX648118 , KIAA1045	9p13.3	34.6802	34.9725	0.2923	4	0.11	0	NA	NA	NA	NA	NA
2651	DNAJB5 , MGC41945	9p13.3	34.9866	35.0358	0.0492	3	0.11	0	NA	NA	NA	NA	NA
2652	VCP , FANCG , PIGO , STOML2 , KIAA1539	9p13.3	35.0358	35.0964	0.0606	5	0.11	0	1	0	0.0683802	0.0683802	NA
2654	UNC13B / AF090884 , UNC13B , LOC158381 , RUSC2 , TESK1 , CD72 , SIT1 , C9orf100 / MGC31967 / CR619888 , CA9 , TPM3 / TPM2 / CR590682 , TLN1 , CREB3	9p13.3	35.3512	35.7231	0.3719	13	0.11	0	1	1	0.00424502	0.00424502	CD72 / TESK1
2712	C9orf10 , PHF2	9q22.31	95.3183	95.4814	0.1631	2	0.11	1	NA	NA	NA	NA	NA
2754	ZNF79 , NBEAL1 / RPL12 / BC059950 , LRSAM1	9q33.3	129.247	129.285	0.0378	3	0.11	0	NA	NA	NA	NA	NA
2755	C9orf88 , C9orf88 / ATP6V0D1 , STXBP1 , PTRH1 / C9orf117	9q33.3--9q34.11	129.285	129.533	0.2482	4	0.11	0	NA	NA	NA	NA	NA
2756	TTC16 , TOR2A , SH2D3C , CDK9 , FPGS , ENG , AK057719 / ENG , AK001094 / AK1 , ST6GALNAC6 / AK001094 , ST6GALNAC4 / AK001094 , AK001094 / PIP5KL1 , DPM2 / AK001094 , AK001094 , AK001094 / FAM102A , C9orf90	9q34.11	129.533	129.864	0.3303	16	0.11	0	1	1	0.0154664	0.0154664	AK001094 / FAM102A
2757	SLC25A25 / LOC286208 , LOC286208 , PTGES2 , LOC389791 , LCN2 , C9orf16 , CIZ1 , DNM1 , GOLGA2 , C9orf119 , AK025326 , TRUB2 , COQ4 / TRUB2	9q34.11	129.864	130.162	0.299	13	0.11	0	1	0	0.455862	0.455862	NA
2758	SLC27A4 , C9orf74 / CR594010 , CEECAM1 , AK126816 / ODF2 , GLE1L , SPTAN1 , WDR34 , SET , PKN3 , ZDHHC12 , ZYG11BL , TBC1D13 , C9orf114 / ENDOG , C9orf114 , CCBL1 , LRRC8A , PHYHD1 , TMEM15 , NUP188 , SH3GLB2 / AF370426 , FAM73B , DOLPP1 , CRAT , PPP2R4 , IER5L , C9orf106 , AK092192	9q34.11	130.162	131.139	0.9764	28	0.11	0	1	1	0.00163123	0.00163123	LRRC8A
2759	ZFAND3 / LOC401553 , AK130729 , C9orf50 / AK130729 , C9orf32 / AF130074 / AK130729 , C9orf32 / ASB6 / AK130729 , ASB6 / AK130729 , PRRX2 , PTGES , TOR1B , TOR1A , C9orf78 , USP20 , FNBP1 , GPR107 , FREQ , HMCN2 , AK074396 / AK128680	9q34.11	131.139	132.299	1.16	18	0.11	0	NA	NA	NA	NA	NA
2761	ASS , FUBP3 / BC007874 , PRDM12 , EXOSC2 , ABL1 , FIBCD1 , LAMC3 , C9orf58 , NUP214 , FAM78A , PPAPDC3 , KIAA0515 , POMT1 , UCK1 , RAPGEF1 , CRSP8 / TRIM45 , CRSP8	9q34.11--9q34.13	132.332	133.88	1.5477	18	0.11	0	1	0	0.371244	0.371244	NA
2763	NTNG2 , SETX , TTF1 , FLJ46082 , BARHL1 , DDX31 , GTF3C4	9q34.13	134.108	134.536	0.4284	8	0.11	0	NA	NA	NA	NA	NA
2765	AF322220 / C9orf98 / AK093333 , AF322220 / C9orf9 / AK130389	9q34.13	134.743	134.754	0.0102	2	0.11	0	NA	NA	NA	NA	NA
2767	TSC1 / AF322220 , AF322220 / GFI1B , GFI1B / AF322220 , AF322220 / BC070500 / EEF1A1 , AF322220 , GTF3C5 , AK098728 , CELP , RALGDS , GBGT1 / CR622726 , OBP2B , ABO , SURF6 , SURF5 / FN1 , SURF1	9q34.13--9q34.2	134.757	135.214	0.4567	15	0.11	0	1	0	0.892938	0.892938	NA
2768	SURF2	9q34.2	135.214	135.22	0.0064	1	0.12	0	1	0	0.881806	0.881806	NA
2769	SURF4 / MYH9	9q34.2	135.22	135.249	0.0291	1	0.12	1	1	0	0.871455	0.871455	NA
2770	C9orf96 , REXO4	9q34.2	135.249	135.267	0.0181	2	0.12	1	1	0	0.869946	0.869946	NA
2772	ADAMTS13 / BC039251 , C9orf7 , SLC2A6 , ADAMTSL2 , DBH , SARDH / AK093794 , VAV2 / PSMD1 , VAV2 , FLJ35348 / BC065204 , BRD3 , WDR5 , ZNF418 , RXRA , COL5A1 , FCN1 , LOC157931 , OLFM1 , BC034752 , KIAA0649 , C9orf116 , MRPS2 , LCN1 , OBP2A , PAEP , C9orf157 , KCNT1 , CAMSAP1 , UBADC1 , UBADC1 / SAP18 , UBADC1 / BTBD14A , UBADC1 / LOC402382 , UBADC1 / LOC90120 , UBADC1 / LHX3 , UBADC1 / QSCN6L1 , …	9q34.2--9q34.3	135.314	138.853	3.5391	57	0.12	1	7	0	0.0608738	0.869946	NA
2773	PHPT1 , EDF1 , TRAF2 , FBXW5 , C8G , LCN12 / CR607386 , PTGDS / MYBPC2 , C9orf142 , CLIC3 , ABCA2 , FLJ36268 / FUT7 , FLJ36268 , NPDC1 / CR597998 , ENTPD2 , C9orf140 , UAP1L1 , LOC286260 , MAN1B1 / AK126926 , DPP7 , LOC389815 , GRIN1 , ANAPC2 , SSNA1 , C9orf75 , MGC14327 , NDOR1 , SLC34A3 , TUBB2C / LOC401565 , LOC441476 , COBRA1 / RAB13 , FLJ20245 , MGC61598 , FLJ20433 / BC110879 , NOXA1	9q34.3	138.853	139.446	0.5924	35	0.12	1	5	0	0.183197	0.673797	NA
2774	NELF , C9orf111 , MRPL41 , C9orf112 , ZMYND19 , ARRDC1 , C9orf37 , EHMT1 / AK097611	9q34.3	139.446	139.828	0.3821	9	0.12	0	NA	NA	NA	NA	NA
2775	EHMT1	9q34.3	139.828	139.828	0.0001	1	0.12	0	NA	NA	NA	NA	NA
2777	CACNA1B	9q34.3	140.075	140.136	0.0614	1	0.11	0	NA	NA	NA	NA	NA
2995	ODF3 , BET1L / LOC285176 , RIC8A , SIRT3 , PSMD13LP6 , ATHL1	11p15.5	0.19	0.2849	0.095	7	0.15	0	3	0.33	0.00185703	0.914859	RIC8A / SIRT3
2997	IFITM3	11p15.5	0.311	0.3148	0.0038	2	0.16	0	2	0	0.127388	0.503941	NA
2998	B4GALNT4 , PKP3 , SIGIRR , TMEM16J	11p15.5	0.3148	0.4812	0.1663	4	0.16	0	1	1	0.0465974	0.0465974	SIGIRR
2999	PTDSS2 , RNH1	11p15.5	0.4812	0.5235	0.0423	2	0.16	0	1	1	0.0164489	0.0164489	RNH1
3000	HRAS , LRRC56 / C11orf35	11p15.5	0.5235	0.545	0.0216	2	0.17	0	NA	NA	NA	NA	NA
3001	C11orf35 , AK093839 / C11orf35 , RASSF7 , LOC143666 , KIAA1542 , IRF7 , MUCDHL , SCT , DRD4 , DEAF1 , TMEM80 , EPS8L2	11p15.5	0.545	0.7164	0.1714	13	0.18	1	9	0	0.105247	0.988731	NA
3002	TALDO1 , PDDC1 , NS3BP , BM88 , SLC25A22 , LRDD , HBB / RPLP2 , PNPLA2 , MGC45840 / AK127926 , CD151 , POLR2L , TSPAN4 / AK126635 , CHID1 , AP2A2 , MUC6 / AK096772 , MUC2 , MUC5AC , MUC5B , LOC255512 , BRSK2 / AK123356 , HCCA2 , KRTAP5-2 / AK055141 / HCCA2 / LOC338651 , HCCA2 / CTSD	11p15.5	0.7164	1.7353	1.0189	24	0.17	0	11	0.36	0.000929639	0.91402	TALDO1 , HBB / RPLP2 , POLR2L , AP2A2
3003	SYT8 , TNNI2 , LSP1 , TNNT3 , MRPL23	11p15.5	1.7353	1.9634	0.2281	6	0.16	0	4	0.25	0.000866956	0.747425	MRPL23
3004	IGF2 / C11orf43 , IGF2 , IGF2AS	11p15.5	1.9634	2.1377	0.1743	4	0.16	0	2	0	0.182092	0.99652	NA
3005	INS , TH , ASCL2 , AB029488 , TSPAN32 , CD81 , TSSC4 , TRPM5 , KCNQ1OT1 / KCNQ1	11p15.5--11p15.4	2.1377	2.8267	0.689	9	0.17	1	5	0.2	0.017588	0.99652	CD81
3007	KCNQ1DN , CDKN1C , SLC22A18AS , SLC22A18 , PHLDA2	11p15.4	2.8482	2.907	0.0588	5	0.16	0	3	0.33	0.0255943	0.504657	PHLDA2
3009	NAP1L4 , AF116611 / NAP1L4 , CARS	11p15.4	2.9229	2.9788	0.0559	3	0.16	0	1	0	0.955009	0.955009	NA
3011	CARS , OSBPL5 , C11orf36 , ZNF195 , LOC402458 , TRPC2 , ART5 , ART1 , CHRNA10 / ART1 , NUP98	11p15.4	3.0092	3.7233	0.714	10	0.14	0	6	0.5	0.000309562	0.207363	OSBPL5 , ZNF195 , ZNF195
3012	NUP98 , FRAG1 / CR618702	11p15.4	3.7233	3.8049	0.0816	2	0.13	0	1	0	0.668152	0.668152	NA
3013	RHOG , STIM1 , RRM1 , TRIM21 , OR52K3P , C11orf40 , TRIM68 , OR51E1 , OR51E2	11p15.4	3.8049	4.6582	0.8533	10	0.14	1	4	0.75	0.000127158	0.868136	RRM1 , TRIM21 , TRIM68
3015	MMP26 , OR52A1 , HBB , HBD , HBG2 / HBG1 , HBE1	11p15.4	4.9702	5.2478	0.2777	7	0.14	1	5	0.4	0.00753238	0.944228	HBB / RPLP2 , HBB
3017	HBE1 , HBE1 / OR51B4 , HBE1 / OR51B2 , UBQLN3 , MGC20470	11p15.4	5.2622	5.4925	0.2302	5	0.14	1	1	0	0.944228	0.944228	NA
3019	C17orf40 , TRIM34 / C17orf40 / TRIM6-TRIM34 , TRIM5 / C17orf40 , TRIM22 / TRIM5	11p15.4	5.5394	5.6871	0.1477	4	0.13	0	6	0.33	0.00239412	0.819513	TRIM34 / TRIM6 / C17orf40 / TRIM6-TRIM34 , TRIM22 / TRIM5
3021	C11orf42 , C11orf56 / AK026318	11p15.4	6.1296	6.1897	0.0601	3	0.14	1	NA	NA	NA	NA	NA
3022	CNGA4 , CCKBR , PRKCDBP , SMPD1 / AY649987 , APBB1 , HPX , TRIM3 , ARFIP2 , FXC1	11p15.4	6.1897	6.4809	0.2912	10	0.13	0	3	0	0.506575	0.853939	NA
3023	C11orf47	11p15.4	6.4809	6.481	0.0001	1	0.13	0	NA	NA	NA	NA	NA
3025	C11orf47 , CCDC35	11p15.4	6.4983	6.5262	0.0278	2	0.13	0	1	0	0.663468	0.663468	NA
3026	DNHD1 / CCDC35	11p15.4	6.5262	6.5497	0.0236	1	0.13	0	1	0	0.665628	0.665628	NA
3028	CCDC35 , KIAA0409 , ILK , TAF10 , TPP1 , DCHS1 , MRPL17 , GVIN1 / BX538342 , GVIN1 , OR6A2 , OR10A5 , OR10A4 , ZNF215 , ZNF214 , HNRNPG-T , SYT9 , OLFML1 , PPFIBP2 , CYB5R2 , OR5P2 , OR5P3 , OR5E1P	11p15.4	6.5706	7.8277	1.2571	23	0.13	0	8	0.38	0.00678656	0.731097	ILK , TAF10 , PPFIBP2
3029	LOC283299 , OR10A3 , EIF3S5 , TUB , RIC3 , LMO1 , STK33 , TRIM66 , ACA3 , RPL27A , MGC10850 / BC014919	11p15.4	7.8277	8.6674	0.8397	12	0.12	0	5	0.2	0.038735	0.54931	STK33
3030	ST5 , C11orf17 , C11orf16 , ASCL3 , TMEM9B , NRIP3 , SCUBE2 , TMEM41B	11p15.4	8.6674	9.4233	0.7559	9	0.12	0	2	0.5	0.00124099	0.233552	TMEM9B
3031	IPO7	11p15.4	9.4233	9.4386	0.0153	1	0.12	0	1	1	0.0318459	0.0318459	IPO7
3032	ZNF143	11p15.4	9.4386	9.5035	0.0649	1	0.12	0	NA	NA	NA	NA	NA
3033	WEE1	11p15.4	9.5035	9.5598	0.0563	1	0.12	0	NA	NA	NA	NA	NA
3034	SWAP70 / MBP	11p15.4	9.5598	9.7298	0.1701	1	0.11	0	NA	NA	NA	NA	NA
3035	SWAP70 , SBF2	11p15.4	9.7298	9.8173	0.0875	2	0.12	0	NA	NA	NA	NA	NA
3036	SBF2	11p15.4	9.8173	9.8174	0.0001	1	0.12	0	NA	NA	NA	NA	NA
3038	SBF2	11p15.4	10.0739	10.074	0.0001	1	0.13	1	NA	NA	NA	NA	NA
3039	ADM , AMPD3 , RNF141 , XLKD1 / MRVI1 , MRVI1 , SH2BP1 , EIF4G2 , LOC58486	11p15.4--11p15.3	10.074	10.8572	0.7833	9	0.13	1	5	0.6	0.000274934	0.694715	SH2BP1 , EIF4G2 , LOC58486
3040	GALNTL4 , USP47 / CR749502	11p15.3	10.8572	11.8912	1.034	3	0.12	0	1	1	0.0208512	0.0208512	GALNTL4 / AK124690
3042	USP47 , U32331 , DKK3 , MICAL2 , MICAL2 / AK125785 , MICALCL	11p15.3	11.9349	12.3369	0.402	7	0.12	0	3	0	0.0646555	0.120547	NA
3044	PARVA	11p15.3	12.3401	12.5133	0.1733	2	0.11	0	NA	NA	NA	NA	NA
3046	TEAD1 , LOC440030 , ARNTL , BTBD10 , PTH , MLSTD2	11p15.2	12.8801	13.6785	0.7985	7	0.11	0	NA	NA	NA	NA	NA
3186	ZBTB3 , POLR2G	11q12.3	62.2763	62.3103	0.0341	2	0.11	1	NA	NA	NA	NA	NA
3187	TAF6L / AK001998 , MGC3196	11q12.3	62.3103	62.3144	0.0041	2	0.11	1	NA	NA	NA	NA	NA
3280	IL18BP , NUMA1 / IL18BP , LRRC51 , FLJ20625 / LRRC51 , C11orf51 , FOLR3 , FOLR1 , FOLR2 , INPPL1	11q13.4	71.3912	71.6287	0.2376	9	0.11	0	NA	NA	NA	NA	NA
3281	PHOX2A , AF229166	11q13.4	71.6287	71.7476	0.1189	2	0.11	0	NA	NA	NA	NA	NA
3282	CLPB	11q13.4	71.7476	71.8143	0.0667	1	0.11	0	NA	NA	NA	NA	NA
3284	LOC399924 , PDE2A	11q13.4	71.9606	71.9651	0.0045	2	0.12	1	NA	NA	NA	NA	NA
3285	CENTD2 , CENTD2 / STARD10	11q13.4	71.9651	72.1518	0.1867	2	0.12	1	1	0	0.450225	0.450225	NA
3287	CENTD2 / STARD10	11q13.4	72.1697	72.1697	0.0001	1	0.12	1	1	0	0.366079	0.366079	NA
3289	STARD10	11q13.4	72.1826	72.1826	0.0001	1	0.12	0	1	0	0.366079	0.366079	NA
3291	ATG16L2	11q13.4	72.2154	72.2269	0.0115	1	0.12	0	NA	NA	NA	NA	NA
3292	FCHSD2 / ATG16L2 , FCHSD2 , FCHSD2 / AK097222	11q13.4	72.2269	72.3438	0.1169	3	0.12	0	NA	NA	NA	NA	NA
3294	P2RY2 , P2RY6 , ARHGEF17 , TNFRSF19L , KIAA0280 / D87470 , PLEKHB1 , RAB6A , MRPL48 , CHCHD8 , WDR71	11q13.4	72.6017	73.2983	0.6966	11	0.12	0	2	0	0.161175	0.941165	NA
3295	NA	11q13.4	73.2983	73.3548	0.0566	1	0.11	0	1	0	0.106407	0.106407	NA
3296	DNAJB13 , UCP2 , UCP3 , DKFZP586P0123	11q13.4	73.3548	73.4262	0.0714	4	0.11	0	NA	NA	NA	NA	NA
3297	DKFZP586P0123 , AF118072 / PPME1	11q13.4	73.4262	73.6428	0.2165	2	0.11	0	NA	NA	NA	NA	NA
3298	PPME1 / P4HA3	11q13.4	73.6428	73.6428	0.0001	1	0.11	0	NA	NA	NA	NA	NA
3302	PGM2L1	11q13.4	73.7253	73.7253	0.0001	1	0.11	1	NA	NA	NA	NA	NA
3305	SPCS2 , NEU3	11q13.4	74.3583	74.4083	0.05	3	0.11	1	1	0	0.0841047	0.0841047	NA
3312	UVRAG , WNT11 , PRKRIR , BC040665 , C11orf30	11q13.5	75.5307	76.0154	0.4847	6	0.11	1	1	0	0.0556075	0.0556075	NA
3314	LRRC32 , LRRC54	11q13.5	76.0466	76.1715	0.1249	2	0.11	1	NA	NA	NA	NA	NA
3316	LRRC54 , LOC401623	11q13.5	76.1851	76.1929	0.0078	2	0.11	0	NA	NA	NA	NA	NA
3317	PHCA	11q13.5	76.1929	76.4108	0.2179	2	0.11	1	NA	NA	NA	NA	NA
3319	B3Gn-T6 , CAPN5 / OMP	11q13.5	76.4288	76.4918	0.063	2	0.11	1	NA	NA	NA	NA	NA
3321	CAPN5	11q13.5	76.5113	76.5114	0.0001	1	0.11	0	NA	NA	NA	NA	NA
3327	AQP11	11q14.1	76.9981	76.9982	0.0001	1	0.11	1	NA	NA	NA	NA	NA
3329	CLNS1A	11q14.1	77.005	77.0138	0.0087	1	0.11	1	1	1	0.00268397	0.00268397	CLNS1A
3330	HBXAP , PTD015	11q14.1	77.0138	77.2313	0.2175	3	0.11	1	NA	NA	NA	NA	NA
3334	THRSP	11q14.1	77.4526	77.4684	0.0159	1	0.11	0	1	0	0.436471	0.436471	NA
3335	NDUFC2 , ALG8 , LOC283219 , USP35 , GAB2	11q14.1	77.4684	77.6255	0.1571	5	0.11	0	NA	NA	NA	NA	NA
3337	GAB2	11q14.1	77.707	77.8254	0.1185	2	0.11	0	NA	NA	NA	NA	NA
3338	NARS2	11q14.1	77.8254	77.8255	0.0001	1	0.12	0	NA	NA	NA	NA	NA
3340	AB037723 / ODZ4	11q14.1	78.0422	78.0423	0.0001	1	0.13	0	NA	NA	NA	NA	NA
3341	NA	11q14.1	78.0423	78.8124	0.7701	1	0.13	0	NA	NA	NA	NA	NA
3343	NA	11q14.1	79.3567	79.3568	0.0001	1	0.14	0	NA	NA	NA	NA	NA
3345	NA	11q14.1	80.2237	80.2237	0.0001	1	0.15	0	NA	NA	NA	NA	NA
3347	MGC33846	11q14.1	82.1209	82.2114	0.0906	1	0.16	0	NA	NA	NA	NA	NA
3348	AF438406 , PRCP , FLJ25416 , RAB30 , LOC399933 , HIRIP5	11q14.1	82.2114	82.4888	0.2774	7	0.16	0	1	1	0.0136585	0.0136585	PRCP
3349	PCF11	11q14.1	82.4888	82.5574	0.0685	1	0.16	0	NA	NA	NA	NA	NA
3351	DKFZp547G183 , ANKRD42 / BC045621 , MDS025 , FLJ37266 / DLG2 , DLG2	11q14.1	82.5798	84.282	1.7023	5	0.17	0	3	0.33	0.00383727	0.591856	MDS025
3352	DLG2 , TMEM126B , TMEM126A , ZF , FLJ38159 , SYTL2 , MGC34732 , PICALM , EED , HSPC138 , FLJ23514	11q14.1--11q14.2	84.282	85.8237	1.5417	12	0.17	0	8	0.5	0.000274175	0.763841	TMEM126B , TMEM126A , EED , HSPC138
3353	NA	11q14.2	85.8237	86.0605	0.2367	1	0.18	0	1	0	0.259382	0.259382	NA
3354	ME3 , PRSS23	11q14.2	86.0605	86.2707	0.2102	2	0.18	1	4	0	0.13934	0.455166	NA
3355	PRSS23 , FZD4 / PRSS23 , FLJ22104 , RAB38 , CTSC	11q14.2	86.2707	87.6821	1.4114	5	0.18	1	5	0	0.1389	0.438559	NA
3357	GRM5 , TYR , NOX4 , TRIM49	11q14.2--11q14.3	87.8008	89.5362	1.7354	5	0.18	0	1	0	0.736037	0.736037	NA
3358	NAALAD2 / BC099646	11q14.3	89.5362	89.5362	0.0001	1	0.18	0	NA	NA	NA	NA	NA
3359	NAALAD2 / BC099646 , CHORDC1 , FAT3 , FAT3 / CUTL1 , MTNR1B	11q14.3--11q21	89.5362	92.5175	2.9813	6	0.18	0	NA	NA	NA	NA	NA
3360	SLC36A4	11q21	92.5175	92.5216	0.0041	1	0.18	0	1	0	0.606926	0.606926	NA
3361	SLC36A4 , CCDC67 , FN5 , AB051518 / AK057804 / AK095218 / KIAA1731 , JOSD3 / AK128061 , C11orf54 , CRSP6	11q21	92.5216	93.4001	0.8786	8	0.19	0	2	0.5	0.00097016	0.721056	CRSP6
3362	NA	11q21	93.4001	93.5527	0.1526	1	0.19	0	NA	NA	NA	NA	NA
3363	PANX1 , GPR83 , MRE11A , ANKRD49 , FUT4 / PIWIL4 , PIWIL4 , AMOTL1 , HSPC148 , JMJD2D , ENDOD1 , SESN3	11q21	93.5527	94.5644	1.0116	12	0.19	0	5	0.2	0.0223299	0.909213	ANKRD49
3365	FAM76B , CEP57 , MTMR2 , MAML2	11q21	95.1524	95.3512	0.1988	4	0.2	1	3	0.33	0.0193151	0.943181	MTMR2
3366	MAML2 , FLJ23518 , JRKL	11q21	95.3512	96.0894	0.7381	4	0.19	0	1	0	0.943181	0.943181	NA
3367	NA	11q21	96.0894	96.0894	0.0001	1	0.2	1	NA	NA	NA	NA	NA
3369	CNTN5 , FLJ32810 , FLJ32810 / AK057372	11q22.1	99.6844	100.364	0.6792	3	0.19	0	1	0	0.690092	0.690092	NA
3371	AD031 , PGR	11q22.1	100.37	100.829	0.4592	3	0.2	0	2	0	0.147281	0.703137	NA
3372	TRPC6 , KIAA1377	11q22.1	100.829	101.34	0.5109	3	0.2	0	NA	NA	NA	NA	NA
3373	MGC13040 , YAP1	11q22.1--11q22.2	101.34	101.608	0.2685	2	0.2	0	2	0	0.272489	0.448784	NA
3374	YAP1 , BIRC3 , BIRC2 , TMEM123 , MMP7 , MMP20 , MMP27 , MMP8 , MMP10 , MMP1 / LOC441621 , LOC441621 / MMP3	11q22.2	101.608	102.213	0.6046	12	0.2	0	7	0.14	0.00589263	0.506432	BIRC2
3376	MMP12	11q22.2	102.243	102.324	0.0806	1	0.2	0	1	0	0.864305	0.864305	NA
3377	MMP13	11q22.2	102.324	102.324	0.0001	1	0.21	0	1	0	0.060973	0.060973	NA
3378	DCUN1D5	11q22.2--11q22.3	102.324	102.468	0.1439	2	0.21	0	1	0	0.245622	0.245622	NA
3380	AB231766 / DYNC2H1 , AB082528 / AB231766 / DYNC2H1 / BC037496 / BX538093 , PDGFD , PDGFD / DDI1	11q22.3	102.549	103.414	0.8648	4	0.22	0	NA	NA	NA	NA	NA
3382	CASP12 / CASP12P1 , LOC440066 , CASP4 , CASP5 , CASP1 , COP1 / CASP1 , ICEBERG / WNK3	11q22.3	104.266	105.281	1.0148	7	0.22	0	6	0.33	0.00514168	0.858748	CASP4 , CASP5
3383	GRIA4	11q22.3	105.281	105.38	0.0986	1	0.22	0	1	0	0.943499	0.943499	NA
3384	NA	11q22.3	105.38	105.38	0.0001	1	0.23	1	NA	NA	NA	NA	NA
3385	KIAA1826 , KBTBD3	11q22.3	105.38	105.435	0.0553	2	0.23	1	NA	NA	NA	NA	NA
3386	AASDHPPT	11q22.3	105.435	105.629	0.1937	2	0.23	1	1	0	0.466622	0.466622	NA
3387	GUCY1A2 , CWF19L2 , ALKBH8	11q22.3	105.629	106.881	1.252	4	0.22	0	2	0.5	0.00148317	0.0537132	CWF19L2
3388	ELMOD1 / AK058066 , ELMOD1 , SLN , SLC35F2 , RAB39 , CUL5 , ACAT1 , NPAT , ATM / MGC33948 , MGC33948 , KDELC2 , EXPH5	11q22.3	106.881	107.941	1.0606	13	0.22	0	4	0.25	0.0003619	0.824034	ACAT1
3389	EXPH5 , DDX10 , LOC399947 , ZC3H12C , RDX , FDX1	11q22.3	107.941	109.839	1.8977	7	0.23	0	4	0.5	0.00136944	0.271485	DDX10 , RDX
3391	ARHGAP20 , C11orf53 , FLJ45803 , LOC120376 / FLJ45803 , POU2AF1 , BTG4 , FLJ46266 , LAYN	11q23.1	110.007	111.02	1.0138	9	0.24	0	3	0	0.203013	0.468189	NA
3392	SNF1LK2 , PPP2R1B , ALG9 , C11orf1	11q23.1	111.02	111.26	0.2394	5	0.25	1	3	0.67	0.033952	0.0860042	ALG9 , C11orf1
3394	CRYAB , HSPB2 / C11orf52 , C11orf52 , DIXDC1 , DLAT , LOC120379 , FLJ10726 , FLJ10726 / TIMM8B , SDHD , IL18 , TEX12 , BCDO2 , PTS , C11orf34 / BC020894 , LOC283140 / LOC399951 , LOC283140 , LOC387810	11q23.1	111.285	111.917	0.6326	17	0.24	0	8	0.62	0.00159955	0.444801	C11orf52 , DLAT , TIMM8B , IL18 , PTS
3396	NCAM1	11q23.1	112.336	112.644	0.3081	2	0.25	0	2	0	0.100657	0.650074	NA
3397	NCAM1 , TTC12 , DRD2 , TMPRSS5 / AF495727 , ZW10 , RNF157 , USP28 , HTR3B , HTR3A , ZBTB16	11q23.1--11q23.2	112.644	113.626	0.9826	11	0.25	1	9	0.11	0.00150599	0.870122	TTC12
3399	NNMT , FLJ20010 / BC071695 , RBM7 , REXO2 , FAM55A , FAM55D , FAM55B , IGSF4 / BC047021	11q23.2	113.632	114.557	0.9253	9	0.25	0	5	0.6	0.00208723	0.834308	NNMT , REXO2 , IGSF4 / BC047021
3400	IGSF4 / BC047021	11q23.2	114.557	114.577	0.0202	1	0.25	0	1	1	0.00168312	0.00168312	IGSF4 / BC047021
3401	IGSF4 / BC047021 , IGSF4 / AF116677 / BC047021	11q23.2	114.577	115.11	0.5327	2	0.25	0	1	1	0.00208723	0.00208723	IGSF4 / BC047021
3402	LOC283143	11q23.2	115.11	115.132	0.0219	2	0.25	1	NA	NA	NA	NA	NA
3404	MGC13125 , ZNF259 , APOA5 , APOA4 , APOC3 , KIAA0999	11q23.3	116.133	116.447	0.3142	7	0.25	1	5	0	0.0590517	0.763601	NA
3405	PAFAH1B2 , SIDT2	11q23.3	116.447	116.578	0.1304	2	0.25	0	1	0	0.139621	0.139621	NA
3406	TAGLN , PCSK7 , CEP164	11q23.3	116.578	116.788	0.2101	3	0.25	0	3	0	0.122941	0.915937	NA
3407	DSCAML1 , FXYD2 , FXYD6 , TMPRSS13 , IL10RA , TMPRSS4 , SCN4B , SCN2B , AMICA1 , LOC196264 , EVA1 , CD3E , CD3D	11q23.3	116.788	117.716	0.9286	14	0.25	0	11	0.09	0.00452137	0.99663	IL10RA
3408	CD3G , UBE4A , ATP5L , MGC13053 , MLL , MLL / TMEM25 , MLL / FLJ21827 / TMEM25 , MLL / ARCN1 , PHLDB1 / MLL , TREH / MLL , MLL / DDX6 , MLL / BLR1 , BCL9L / MLL , MLL / UPK2 , FOXR1 , DLNB14 , RPS25 , TRAPPC4	11q23.3	117.716	118.4	0.6831	18	0.24	0	10	0.2	0.00585948	0.987405	UBE4A , ATP5L
3410	SLC37A4 , HYOU1 , VPS11 , VPS11 / HMBS , H2AFX , DPAGT1 , TMEM24 , MIZF , ABCG4 , NOD9 , PDZD3 , CBL , MCAM , RNF26 , C1QTNF5 / MFRP , MFRP , USP2 , THY1 , FLJ45300 , PVRL1	11q23.3	118.406	119.053	0.6469	21	0.25	1	14	0.21	0.00493968	0.960299	MIZF , PDZD3 , THY1
3412	TRIM29 , AK096981 , OAF , POU2F3 , MGC17839 , ARHGEF12	11q23.3	119.122	119.828	0.7061	7	0.24	0	1	0	0.320625	0.320625	NA
3413	ARHGEF12 , GRIK4	11q23.3	119.828	120.358	0.5297	3	0.23	0	NA	NA	NA	NA	NA
3414	LRRC35 , TECTA , SC5DL , SORL1	11q23.3--11q24.1	120.358	121.466	1.1076	5	0.23	0	3	0.33	0.0411916	0.812941	SORL1
3415	LOC399959 , BRCC2 / LOC399959	11q24.1	121.466	121.492	0.0257	2	0.23	0	NA	NA	NA	NA	NA
3417	LOC399959	11q24.1	121.528	121.528	0.0001	1	0.22	0	NA	NA	NA	NA	NA
3418	STS-1	11q24.1	121.528	122.032	0.5039	1	0.22	0	1	0	0.732725	0.732725	NA
3420	CRTAM , FLJ23554	11q24.1	122.249	122.28	0.0317	2	0.23	1	2	0	0.687287	0.910292	NA
3421	HSPA8 , ASAM , GRAMD1B , SCN3B , ZNF202 , LOH11CR2A , OR10D1P , OR10D3P , OR8G2 , OR8G1 , OR8D1 , OR8D2 , OR8B2 , OR8B8 , PANX3 , TBRG1 , SIAE , SIAE / SPA17 , NRGN , VSIG2 , ESAM / AY189281 , ESAM / AK127359 , FLJ23342 , ROBO3 , ROBO4	11q24.1--11q24.2	122.28	124.298	2.0182	26	0.22	0	21	0.1	0.00527204	0.99672	LOH11CR2A , OR10D3P
3422	FLJ25530 , CCDC15 , SLC37A2 , LOC219854 , PKNOX2 , AK055281 , FEZ1 , MGC39545 , EI24 , STT3A , CHEK1 , ACRV1 / CHEK1 , PATE , PUS3 / HYLS1	11q24.2	124.298	125.298	0.9996	15	0.23	0	15	0.27	5.81726e-05	0.975029	EI24 , STT3A , CHEK1 , PUS3 / HYLS1
3423	DDX25 , CDON , RPUSD4 , FLJ21103 / CR625659 , SRPR , FOXRED1 , TIRAP , DCPS / FLJ39051 , TXNDC11 / FLJ39051 , ST3GAL4 / CR604023 , KIRREL3 / ST3GAL4 , KIRREL3	11q24.2	125.298	126.38	1.0821	13	0.23	0	7	0.14	0.000167462	0.990748	RPUSD4
3424	PRR10	11q24.2	126.38	126.646	0.266	2	0.23	0	NA	NA	NA	NA	NA
3425	NA	11q24.2	126.646	126.646	0.0001	1	0.23	1	NA	NA	NA	NA	NA
3426	ETS1	11q24.2--11q24.3	126.646	127.86	1.2139	1	0.23	1	1	0	0.957027	0.957027	NA
3427	LOC387821 , FLI1 , KCNJ1 , KCNJ5 , C11orf45 / KCNJ5 , P53AIP1 , RICS , BARX2	11q24.3	127.86	128.992	1.1322	9	0.23	0	3	0	0.298483	0.90858	NA
3429	TMEM45B , NFRKB , PRDM10 , APLP2 , ST14 , BTBD15 , ADAMTS8 , ADAMTS15 , C11orf44 , SNX19 , HNT , OPCML , LOC253805 / OPCML , SPATA19 , LOC283174 , AB028953 / IGSF9B , AK125302 , JAM3 , hCAP-D3 , VPS26B , THYN1 , ACAD8 , FLJ90231 , AK055470 / LOC89944 , LOC89944 , B3GAT1 , LOC283177	11q24.3--11q25	129.073	133.856	4.7831	28	0.23	0	12	0.08	0.024966	0.983386	APLP2
3622	DKFZp686A1627	13q11--13q12.11	18.3786	18.5188	0.1402	2	0.19	1	NA	NA	NA	NA	NA
3624	TUBA2 , LOC221140 , TPTE2	13q12.11	18.6459	19.0088	0.3629	4	0.19	0	1	0	0.424416	0.424416	NA
3626	HSMPP8	13q12.11	19.1223	19.1224	0.0001	1	0.18	0	NA	NA	NA	NA	NA
3628	PSPC1 , ZMYM5	13q12.11	19.1499	19.31	0.1601	3	0.16	0	2	0.5	0.00259092	0.289979	PSPC1
3630	ZNF198 , GJA3	13q12.11	19.4517	19.654	0.2023	3	0.17	1	2	0	0.093224	0.635021	NA
3631	GJB2 , GJB6 , CRYL1 / BC071810	13q12.11	19.654	19.91	0.256	4	0.17	1	2	0.5	0.0105703	0.44337	CRYL1 / BC071810
3632	CRYL1 / BC071810 , IFT88 , IL17D / LOC221143 , LOC221143 , XPO4	13q12.11	19.91	20.2535	0.3435	6	0.17	1	1	1	0.0105703	0.0105703	CRYL1 / BC071810
3633	LATS2 , SAP18 , C13orf3 , MRP63 , LOC387904 , ZDHHC20	13q12.11	20.2535	20.846	0.5925	7	0.17	1	2	1	0.000390668	0.00052898	SAP18 / NUCKS1 , MRP63
3635	EFHA1	13q12.11	20.9652	20.9653	0.0001	1	0.16	0	1	1	4.89334e-05	4.89334e-05	EFHA1
3636	FGF9	13q12.11	20.9653	21.7482	0.7829	2	0.16	0	NA	NA	NA	NA	NA
3638	SGCG , SACS , TNFRSF19 , MIPEP , MIPEP / PCOTH	13q12.12	22.293	23.4267	1.1336	6	0.16	0	2	0	0.604483	0.620981	NA
3640	SPATA13 , MGC48915	13q12.12	23.633	23.8987	0.2657	3	0.16	0	NA	NA	NA	NA	NA
3641	PARP4 , LOC374491 / AL137411 / BC045761 , ATP12A , TDRD4 / BC037275 , CENPJ	13q12.12--13q12.13	23.8987	24.4318	0.5331	6	0.17	1	3	0	0.403583	0.636901	NA
3642	PABPC3 , FLJ25477 , MTMR6 , NUPL1 , ATP8A2	13q12.13	24.4318	25.3504	0.9186	6	0.17	1	2	0	0.0848608	0.949749	NA
3643	ATP8A2 , TMEM46	13q12.13	25.3504	25.5972	0.2468	2	0.17	1	1	0	0.0958667	0.0958667	NA
3644	RNF6	13q12.13	25.5972	25.686	0.0888	2	0.17	1	1	0	0.497155	0.497155	NA
3645	CDK8 , WASF3 , GPR12 , USP12 , RPL21	13q12.13--13q12.2	25.686	26.7286	1.0426	5	0.16	0	2	0.5	0.000252711	0.671296	RPL21
3647	RASL11A , GTF3A , LNX2 , MGC9850 , GSH1 , IPF1 , LOC387915 , FLJ26086 , CDX2	13q12.2	26.7454	27.4344	0.6889	9	0.16	0	5	0.6	0.00169172	0.647029	GTF3A , MTIF3 / GTF3A , MGC9850 / POLR1D
3649	FLT3 , PAN3	13q12.2	27.497	27.7728	0.2758	2	0.17	1	NA	NA	NA	NA	NA
3650	NA	13q12.2	27.7728	27.7729	0.0001	1	0.17	1	NA	NA	NA	NA	NA
3652	C13orf12	13q12.3	28.1503	28.1724	0.0221	1	0.16	0	1	1	0.00772284	0.00772284	C13orf12
3653	LOC283537	13q12.3	28.1724	28.1724	0.0001	1	0.16	0	NA	NA	NA	NA	NA
3655	KIAA0774 / BC027486	13q12.3	28.9571	28.9572	0.0001	1	0.15	0	NA	NA	NA	NA	NA
3657	KIAA0774	13q12.3	28.9755	28.9755	0.0001	1	0.16	0	NA	NA	NA	NA	NA
3658	SLC7A1 , AB064667 / SLC7A1 , UBL3 , KATNAL1	13q12.3	28.9755	29.7277	0.7521	5	0.16	0	1	1	0.0165975	0.0165975	KATNAL1
3659	USPL1	13q12.3	29.7277	30.1041	0.3764	2	0.16	0	1	1	0.00563598	0.00563598	USPL1
3661	USPL1 , ALOX5AP , LOC440132	13q12.3	30.13	30.3554	0.2253	3	0.16	0	3	0.33	0.00563598	0.239552	USPL1
3662	LOC440132 , FLJ14834 / LOC440132 , MGC40178 , HSPH1	13q12.3	30.3554	30.7162	0.3608	4	0.16	0	2	0.5	0.00326091	0.271465	HSPH1
3663	RP11-367C11.1 / B3GTL	13q12.3	30.7162	30.7897	0.0735	1	0.17	0	NA	NA	NA	NA	NA
3664	RP11-367C11.1 / B3GTL , LGR8 , LOC196549 , FRY , BRCA2 , CG018	13q12.3--13q13.1	30.7897	31.8752	1.0855	7	0.18	0	4	0	0.0857223	0.826942	NA
3666	PFAAP5 / LOC88523 , PFAAP5 / CG012 / LOC88523 , PFAAP5 , APRIN	13q13.1	31.905	32.2474	0.3424	4	0.18	0	2	1	8.25155e-05	0.0211394	PFAAP5 / LOC88523 , APRIN
3668	KL	13q13.1	32.3832	32.5375	0.1544	2	0.18	0	1	0	0.12496	0.12496	NA
3670	STARD13 , RFC3	13q13.1--13q13.2	32.5758	33.3083	0.7325	2	0.18	0	NA	NA	NA	NA	NA
3672	NBEA / MAB21L1	13q13.3	34.9472	35.1431	0.1959	1	0.19	0	1	0	0.363124	0.363124	NA
3673	NBEA , DCAMKL1	13q13.3	35.1431	35.3189	0.1758	3	0.19	0	2	0	0.389835	0.562755	NA
3674	TEB1 , SPG20	13q13.3	35.3189	35.7846	0.4657	2	0.19	0	NA	NA	NA	NA	NA
3675	SPG20 , CCNA1 , LOC400120 , RFXAP , SMAD9 , ALG5 , FAM48A , CSNK1A1L , FLJ34747 , POSTN	13q13.3	35.7846	37.109	1.3244	11	0.19	0	6	0.33	1.82175e-05	0.752842	ALG5 , EXOSC8 / FAM48A / CR595030
3676	TRPC4	13q13.3	37.109	37.1709	0.0618	1	0.19	0	NA	NA	NA	NA	NA
3677	TRPC4 , UFM1	13q13.3	37.1709	38.0052	0.8343	3	0.2	0	NA	NA	NA	NA	NA
3678	FREM2 , STOML3 , C13orf23 , RP11-50D16.3 / LOC387921	13q13.3	38.0052	38.5106	0.5054	4	0.2	0	1	0	0.0646882	0.0646882	NA
3679	LHFP , COG6	13q13.3--13q14.11	38.5106	39.8203	1.3097	2	0.2	0	2	0.5	0.0192327	0.0588943	COG6
3680	AY116215 / AY116216 , AY116214 / AY116215 / AY116216 , FOXO1A , MRPS31 , SLC25A15 / LOC283507 , LOC283507 , ELF1 , ZFR / ELF1 , WBP4 , KBTBD6 , KBTBD7 , MTRF1 / KBTBD7 , MTRF1RG1L / WDFY3 , RGC32 , RP11-125A7.3 / KIAA0564 , DGKH , AKAP11 , TNFSF11 , FLJ40919 , EPSTI1 , DNAJC15	13q14.11	39.8203	42.6862	2.8659	23	0.2	0	11	0.45	0.000598854	0.799297	FOXO1A , MRPS31 , WBP4 , MTRF1 / KBTBD7 , AKAP11
3681	RP11-301I17.1 / PIG38 , RP11-301I17.1 , RP11-5G9.1 / FLJ31846 , FLJ38725 , LOC121838 , BC000868 , C13orf21 / CR611312 , LOC400128 , TSC22D1 , LOC641467 , LOC144817 , NUFIP1 , KIAA1704 , GTF2F2 / KCTD4 , GTF2F2 , TPT1 , AF318337 / LOC440135 , AF318337 / LOC440135 / AK127569	13q14.11--13q14.12	42.6862	44.8677	2.1815	19	0.2	0	8	0.38	0.00264576	0.53628	KIAA1704 , GTF2F2 , TPT1
3682	SLC25A30 , COG3 , AK057244 , NURIT , LOC283514 , KIAA0853 , CPB2 , LOC283516 , LCP1 / HMGB2 , RP11-139H14.4 , C13orf18 , LRCH1 , ESD , HTR2A	13q14.12--13q14.2	44.8677	46.3679	1.5002	15	0.21	0	7	0.29	0.00375137	0.755301	C13orf18 , ESD
3683	SUCLA2 , NUDT15 , MED4	13q14.2	46.3679	47.5494	1.1815	4	0.21	0	2	0.5	0.00288346	0.548855	MED4
3685	ITM2B , RB1 , RB1 / P2RY5 , RCBTB2 / RPUSD3 , RCBTB2 / RPUSD3 / AK125170 , CYSLTR2 , FNDC3A , MLNR , CDADC1 , CAB39L , SETDB2 , PHF11 , RCBTB1 , ARL11 , EBPL , KPNA3 , LOC220429 , C13orf1	13q14.2--13q14.3	47.726	49.3869	1.6609	19	0.21	0	10	0.6	0.000276038	0.609715	ITM2B / ATF5 , RB1 , RCBTB2 / RPUSD3 , FNDC3A , PHF11 , EBPL
3686	RFP2OS , RFP2 , KCNRG	13q14.3	49.3869	49.4924	0.1056	3	0.21	0	1	1	0.00565583	0.00565583	KCNRG / RFP2
3688	DLEU2 / BC055417 , DLEU2 / DLEU1 , DLEU1 / FLJ31945 , DLEU7 , FLJ11712 , GUCY1B2 , FLJ30707 , DDX26	13q14.3	49.5166	51.064	1.5475	9	0.21	0	2	0	0.0538015	0.815493	NA
3689	WDFY2	13q14.3	51.064	51.0641	0.0001	1	0.21	0	NA	NA	NA	NA	NA
3690	WDFY2 , FLJ13639 , LOC400134 , RP11-327P2.4 / AK124707 , CCDC70 , CTAGE3 , ATP7B , LOC440138 / UTP14C , NEK3 , THSD1P / AL137707 , THSD1 , VPS36 , CKAP2 , LOC220115 , PFKM / RP11-78J21.1 , RP11-78J21.1 / LOC144983	13q14.3	51.0641	52.1146	1.0505	17	0.21	0	8	0.38	0.00204415	0.507512	FLJ13639 , NEK3 , THSD1
3692	SUGT1 , LECT1 , PCDH8 , OLFM4	13q14.3--13q21.1	52.1484	52.5229	0.3745	5	0.22	1	1	1	0.019656	0.019656	SUGT1
3693	NA	13q21.1	52.5229	53.7159	1.193	1	0.22	0	NA	NA	NA	NA	NA
3694	FLJ40296 , PCDH17	13q21.1	53.7159	57.1976	3.4817	3	0.22	0	1	0	0.665664	0.665664	NA
3695	PCDH17 , DIAPH3	13q21.1--13q21.2	57.1976	59.3883	2.1907	3	0.22	0	1	0	0.681082	0.681082	NA
3696	DIAPH3	13q21.2	59.3883	59.4855	0.0972	1	0.23	1	NA	NA	NA	NA	NA
3697	TDRD3 , PCDH20 , OR7E156P , AK098560 / AK127969 , LOC144766 , PCDH9	13q21.2--13q21.32	59.4855	66.0893	6.6038	7	0.22	0	1	0	0.248142	0.248142	NA
3698	PCDH9	13q21.32	66.0893	66.8306	0.7413	2	0.22	0	NA	NA	NA	NA	NA
3699	KLHL1 , KLHL1AS , DACH1	13q21.32--13q21.33	66.8306	71.1853	4.3547	3	0.21	0	4	0	0.553811	0.85538	NA
3700	DACH1 , AK025522 / RP11-11C5.2 , FLJ22624 / AK095410 , FLJ22624 , KIAA1008	13q21.33--13q22.1	71.1853	72.361	1.1757	5	0.21	0	4	0.25	0.0410488	0.85538	FLJ22624
3701	C13orf24	13q22.1	72.361	72.366	0.005	1	0.22	1	1	1	0.00953975	0.00953975	C13orf24
3702	C13orf24 , KLF5 , LOC387934 , KLF12 , LOC400144	13q22.1	72.366	73.8806	1.5146	6	0.22	1	2	0.5	0.00953975	0.134282	C13orf24
3703	LOC400145 , LOC338864	13q22.1	73.8806	74.0278	0.1472	2	0.21	0	NA	NA	NA	NA	NA
3704	TBC1D4 , COMMD6 , PFKM / UCHL3 , UCHL3 / BC045576	13q22.1--13q22.2	74.0278	75.0779	1.0502	4	0.2	0	2	0.5	0.000170976	0.40398	UCHL3 / BC045576
3705	LMO7 , AK092698 , KCTD12 , CLN5 , FBXL3 / IER3IP1 , MYCBP2 , SCEL , FLJ30046 , EDNRB , POU4F1 , C13orf7	13q22.2--13q31.1	75.0779	78.1037	3.0258	12	0.2	0	6	0.5	0.00106734	0.77693	KCTD12 , FBXL3 / IER3IP1 , MYCBP2
3707	C13orf10 , NDFIP2 , SPRY2	13q31.1	78.7844	80.6985	1.9141	4	0.2	0	2	0.5	0.00211413	0.0875766	C13orf10
3708	BC016673 , SLITRK1 , SLITRK6	13q31.1--13q31.2	80.6985	87.1296	6.4311	4	0.2	0	2	0	0.505333	0.857368	NA
3709	SLITRK5	13q31.2	87.1296	87.2582	0.1286	2	0.2	0	NA	NA	NA	NA	NA
3710	BC036697 , LOC144776 , C13orf25 / AB176708 / BC040320 , C13orf25	13q31.2--13q31.3	87.2582	90.8055	3.5473	5	0.19	0	NA	NA	NA	NA	NA
3712	GPC5	13q31.3	90.937	90.9371	0.0001	1	0.19	0	NA	NA	NA	NA	NA
3713	GPC5	13q31.3	90.9371	91.4466	0.5095	1	0.18	0	NA	NA	NA	NA	NA
3714	GPC5 , GPC6 , GPC6 / C20orf12	13q31.3	91.4466	93.6383	2.1917	3	0.18	0	NA	NA	NA	NA	NA
3715	GPC6 , DCT , TGDS , ITR , LOC144874 , SOX21 , LOC387941 , ABCC4	13q31.3--13q32.1	93.6383	94.4719	0.8336	9	0.18	0	1	0	0.0717046	0.0717046	NA
3716	ABCC4	13q32.1	94.4719	94.9301	0.4582	1	0.18	0	NA	NA	NA	NA	NA
3717	CLDN10	13q32.1	94.9301	94.9728	0.0427	1	0.18	0	NA	NA	NA	NA	NA
3718	CLDN10	13q32.1	94.9728	95.0105	0.0377	1	0.18	0	NA	NA	NA	NA	NA
3720	DZIP1 , DNAJC3 , UGCGL2 , HS6ST3 , HSP90Bf , OXGR1 , MBNL2 , RAP2A , RANBP5 , FARP1 / RNF113B , FARP1	13q32.1--13q32.2	95.0325	97.9081	2.8756	12	0.18	0	3	0.33	0.0241292	0.379202	DZIP1
3721	STK24 , STK24 / FLT1 , STK24 / AF289615 , SLC15A1 , DOCK9 , DOCK9 / ZNF100 , GPR18 , PHGDHL1 , GPR18 / PHGDHL1 , PHGDHL1 / EBI2 , PHGDHL1 / AY014273 , TM9SF2 , CLYBL , ZIC5 , ZIC2 , PCCA , RP11-151A6.2 / PCCA / BC001077 , PCCA / RP11-151A6.2 , TMTC4 , VGCNL1 , ITGBL1	13q32.2--13q33.1	97.9081	101.319	3.411	22	0.18	1	5	0.2	0.000423047	0.872243	STK24
3722	FGF14	13q33.1	101.319	101.743	0.424	1	0.18	1	NA	NA	NA	NA	NA
3723	LOC283480 / FGF14	13q33.1	101.743	101.743	0.0001	1	0.18	1	NA	NA	NA	NA	NA
3724	FGF14 , VIM / TPP2 , LOC196541 , FLJ40176 , RP11-484I6.3 / LOC93081 , KDELC1 , BIVM / BC112339 , ERCC5 / C13orf10 , LOC121952 , SLC10A2 , AY138548 , DAOA / AY138548 , LOC144920 , EFNB2	13q33.1--13q33.3	101.743	105.994	4.2508	15	0.18	1	10	0.6	0.00224705	0.216794	KDELC1 , KDELC1 , KDELC1 , KDELC1 , KDELC1 , C13orf10
3725	FLJ10154 , LOC283483	13q33.3	105.994	106.081	0.0873	2	0.18	1	1	1	0.0379618	0.0379618	FLJ10154
3726	L10374 , LOC283484 , LIG4	13q33.3	106.081	107.659	1.5776	4	0.18	1	NA	NA	NA	NA	NA
3727	C13orf6	13q33.3	107.659	107.68	0.0217	1	0.18	0	NA	NA	NA	NA	NA
3729	TNFSF13B , RP11-54H7.1 / MYR8 , IRS2	13q33.3--13q34	107.72	109.436	1.7153	3	0.18	0	NA	NA	NA	NA	NA
3730	NA	13q34	109.436	109.576	0.1399	1	0.18	0	NA	NA	NA	NA	NA
3731	COL4A1	13q34	109.576	109.716	0.1402	2	0.19	0	1	0	0.897334	0.897334	NA
3732	COL4A1	13q34	109.716	109.927	0.2108	1	0.19	0	1	0	0.897334	0.897334	NA
3733	COL4A2	13q34	109.927	109.927	0.0001	1	0.2	0	1	0	0.430055	0.430055	NA
3734	COL4A2 , RAB20 , FLJ10769 / AK091867 , FLJ12118 , ING1 / ANKRD10 , ANKRD10 / LOC387946 , ANKRD10 / LOC283487 , ANKRD10 / EEF1A1	13q34	109.927	110.553	0.6267	8	0.2	0	4	0.25	7.2474e-06	0.430055	FLJ12118
3735	ARHGEF7 , MGC35169 , SOX1	13q34	110.553	111.812	1.2588	4	0.2	1	1	0	0.827126	0.827126	NA
3736	LOC400161 , LOC400163 , LOC122258 , TUBGCP3 , LOC440149 , ATP11A	13q34	111.812	112.503	0.6905	7	0.2	1	1	0	0.76018	0.76018	NA
3737	ATP11A	13q34	112.503	112.667	0.1647	2	0.2	1	NA	NA	NA	NA	NA
3738	MCF2L , F7 , F10 / CR603372 , PROZ , RP11-98F14.6 / FLJ11305 , CUL4A , LAMP1 , GRTP1 , DKFZp451A211 , ADPRHL1 , DCUN1D2 , TMCO3 , TFDP1 , ATP4B , AK123478 / GAS6 , GAS6 , FAM70B , RASA3 , CDC16 , UPF3A , C13orf8	13q34	112.667	114.109	1.4417	22	0.2	1	11	0.09	0.00507828	0.637983	UPF3A
3797	ARID4A	14q23.1	57.909	57.909	0.0001	1	0.11	1	NA	NA	NA	NA	NA
3799	TIMM9	14q23.1	57.9473	57.9474	0.0001	1	0.11	1	NA	NA	NA	NA	NA
3817	AX775931 / PRKCH	14q23.1	60.8592	60.8796	0.0204	1	0.11	0	NA	NA	NA	NA	NA
3818	AX775931 / PRKCH	14q23.1	60.8796	61.0549	0.1753	1	0.11	0	NA	NA	NA	NA	NA
3820	LOC400221 , HIF1A / SNAPC1 , SNAPC1 , SYT16 , AK096461 , AK125380 / LOC401778 , KCNH5	14q23.1--14q23.2	61.1902	62.339	1.1487	8	0.11	0	1	0	0.61797	0.61797	NA
3822	RHOJ , GPHB5 , PPP2R5E	14q23.2	62.8274	62.912	0.0846	3	0.12	1	NA	NA	NA	NA	NA
3823	C14orf150 , SGPP1 , SYNE2 / ESR2 , ESR2 , MTHFD1 , AKAP5 , ZBTB25 , ZBTB1 , HSPA2 , C14orf50 , PLEKHG3 , PLEKHG3 / SPTB	14q23.2--14q23.3	62.912	64.2828	1.3709	13	0.12	1	NA	NA	NA	NA	NA
3825	SPTB , CHURC1 , GPX2 , RAB15 , FNTB / MAX	14q23.3	64.3042	64.5898	0.2856	5	0.12	1	NA	NA	NA	NA	NA
3826	MAX , FUT8 , MGC88374 , GPHN	14q23.3	64.5898	66.5118	1.922	4	0.12	1	NA	NA	NA	NA	NA
3828	GPHN , C14orf54 , MPP5 / ATP6V1D , ATP6V1D , EIF2S1 , PLEK2 , FLJ33387	14q23.3--14q24.1	66.6467	67.0099	0.3632	7	0.12	1	NA	NA	NA	NA	NA
3830	PLEKHH1 / PIGH , PIGH , ARG2 / VTI1B , VTI1B , RDH11	14q24.1	67.1258	67.2145	0.0887	5	0.11	0	NA	NA	NA	NA	NA
3831	RDH12 , ZFYVE26 , AF132200 / RAD51L1	14q24.1	67.2145	67.4442	0.2297	3	0.11	0	NA	NA	NA	NA	NA
3833	RAD51L1	14q24.1	67.636	68.1229	0.487	1	0.11	0	NA	NA	NA	NA	NA
3834	RAD51L1	14q24.1	68.1229	68.1479	0.025	1	0.11	0	NA	NA	NA	NA	NA
3835	MYO3A / ZFP36L1 , FLJ39779 , ACTN1 , WDR22 , EXDL2 , GALNTL1 , ERH , SLC39A9 , C14orf162 , KIAA0247 , SFRS5 , SLC10A1	14q24.1--14q24.2	68.1479	69.3484	1.2004	13	0.11	0	NA	NA	NA	NA	NA
3836	SMOC1 , SLC8A3	14q24.2	69.3484	69.6921	0.3438	2	0.11	0	NA	NA	NA	NA	NA
3837	SLC8A3 , C14orf112 , SYNJ2BP	14q24.2	69.6921	69.9535	0.2613	3	0.11	1	NA	NA	NA	NA	NA
3839	ADAM21 , ADAM20 , MED6 , TTC9 , MAP3K9 , PCNX , C14orf56 , LOC283567 , LOC145474 / LOC283567 , SIPA1L1 , RGS6 / AF113687 , RGS6 / AF130112 , RGS6 , RGS6 / AF130114	14q24.2	69.9961	72.055	2.0589	15	0.11	1	NA	NA	NA	NA	NA
3840	DPF3	14q24.2	72.055	72.2609	0.206	2	0.11	0	NA	NA	NA	NA	NA
3855	FAM14B , IFI27 , FAM14A , KIAA1622 , SERPINA10 , SERPINA6 , SERPINA1 , SERPINA9 , SERPINA12 , SERPINA4 , SERPINA3 / SERPINA5 , SERPINA3 , DICER1 , CLMN , C14orf139 , C14orf49 , AK000041 / C14orf49 , GLRX5 , TCL6 / TCL1B , TCL1A	14q32.13	93.6386	95.2464	1.6078	21	0.11	1	1	0	0.634907	0.634907	NA
3856	C14orf132 , BDKRB2 , BDKRB1 , AL834311 , C14orf103 , C14orf129 , AK7 , PAPOLA , ERO1L , LOC388011	14q32.13--14q32.2	95.2464	97.5055	2.2591	11	0.11	1	NA	NA	NA	NA	NA
3858	CCNK , KIAA1822	14q32.2	99.0471	99.2166	0.1695	3	0.12	1	NA	NA	NA	NA	NA
3860	CYP46A1 , EML1 , EVL , DEGS2 , YY1 , SLC25A29	14q32.2	99.2573	99.8664	0.609	6	0.11	0	NA	NA	NA	NA	NA
3861	C14orf68	14q32.2	99.8664	99.8664	0.0001	1	0.12	1	NA	NA	NA	NA	NA
3863	WARS , WDR25 , KIAA1446 , C14orf70 , DLK1 , MEG3 / AK057522 / TMSB4X / AK127864 , MEG3 / AK057522 / AK127864 , MEG8 , FLJ41170	14q32.2--14q32.31	99.8898	100.609	0.7189	10	0.11	0	1	0	0.120825	0.120825	NA
3864	DIO3OS , DIO3 , PPP2R5C , SOCS4 / PPP2R5C / CR605905 , PPP2R5C / CR605905	14q32.31	100.609	101.489	0.8802	6	0.11	0	NA	NA	NA	NA	NA
3865	DYNC1H1 / COL3A1 , HSP90AA1 / HSPCA , WDR20 , RAGE , C14orf131 , CINP	14q32.31	101.489	102.036	0.5473	7	0.11	0	1	0	0.157021	0.157021	NA
3866	KIAA0329 , ANKRD9 , RCOR1	14q32.31--14q32.32	102.036	102.247	0.2109	4	0.12	0	1	0	0.984238	0.984238	NA
3867	RCOR1 , TRAF3 , AMN , CDC42BPB	14q32.32	102.247	102.646	0.3991	5	0.12	0	NA	NA	NA	NA	NA
3868	C14orf73 , TNFAIP2 , BC035396	14q32.32	102.646	102.724	0.0777	3	0.12	0	1	0	0.382675	0.382675	NA
3869	EIF5 , MARK3 , CKB , C14orf172 , BAG5 , C14orf153 , KNS2	14q32.32--14q32.33	102.724	103.233	0.5093	8	0.12	0	1	0	0.998856	0.998856	NA
3871	XRCC3 / KNS2 , ZFYVE21 , PPP1R13B , LOC145216 , C14orf2 , TDRD9 , LOC374569 , KIF26A / AK026406 / BC009415 , C14orf144	14q32.33	103.234	104.047	0.8133	9	0.12	0	NA	NA	NA	NA	NA
3872	NA	14q32.33	104.047	104.047	0.0001	1	0.12	0	NA	NA	NA	NA	NA
3874	LOC400258 , AF462446 , SIVA , SIVA / C14orf151 , SIVA / C14orf173 , SIVA / ADSSL1 / MTDH , SIVA / AK128704 , AKT2 / AKT1 , LOC390508 , MGC23270 / BC015579	14q32.33	104.127	104.434	0.3069	11	0.12	0	NA	NA	NA	NA	NA
3875	KIAA0284 , PLD4 , C14orf78 / BC090889	14q32.33	104.434	104.528	0.0942	3	0.13	0	NA	NA	NA	NA	NA
3876	C14orf79 / AK022356 , C14orf79 , CDCA4	14q32.33	104.528	104.588	0.0598	3	0.13	0	NA	NA	NA	NA	NA
3877	GPR132 , JAG2	14q32.33	104.588	104.68	0.0919	3	0.13	0	NA	NA	NA	NA	NA
3878	NUDT14 , BRF1 / AK125024 / BC103860 / BC103861 , BTBD6 / BRF1 , PACS2 / IGHM , PACS2 / AK098354 / IGHM , MTA1 / IGHM , AF289611 / MTA1 / IGHM , CRIP2 / IGHM , CRIP1 / IGHM , C14orf80 / CR601083 / CR621976 / IGHM	14q32.33	104.68	105.037	0.3568	10	0.13	0	5	0.4	0.00491824	0.829773	MTA1 / IGHM , MTA1 / IGHM
3879	TMEM121 / IGHM , LOC400263 / IGHM	14q32.33	105.037	105.072	0.035	2	0.13	0	4	0.5	0.00491824	0.660656	MTA1 / IGHM , MTA1 / IGHM
3881	MGC27165 / GBF1 / IGHM , MGC27165 / GBF1 / IGHG1 , IGHG2 / MGC27165 / AK056731 / IGH@ / GBF1 / IGHG1	14q32.33	105.125	105.245	0.1205	3	0.14	0	7	0.29	0.00491824	0.938465	MTA1 / IGHM , MTA1 / IGHM
3882	MGC27165 / IGHG1 / IGHG2 , IGHG1 / IGHM / MGC27165	14q32.33	105.245	105.305	0.0599	2	0.15	1	8	0.25	0.026559	0.970001	MTA1 / IGHM , MTA1 / IGHM
3884	IGHG1 / IGHM / MGC27165 , IGHG1	14q32.33	105.376	105.459	0.0833	2	0.15	1	9	0.22	0.0372484	0.969531	MTA1 / IGHM , MTA1 / IGHM
3885	IGHG1	14q32.33	105.459	105.507	0.0476	1	0.13	0	3	0	0.767761	0.975707	NA
3886	IGHG1 , IGHG1 / IGHM	14q32.33	105.507	105.816	0.309	2	0.13	1	5	0.4	0.0374562	0.975707	MTA1 / IGHM , MTA1 / IGHM
3888	IGHG1 / IGHV1-69	14q32.33	105.989	106.031	0.0429	1	0.13	0	2	0	0.758735	0.94826	NA
3889	LOC283755 , LOC441708	15q11.2	18.826	19.1953	0.3693	3	0.32	1	NA	NA	NA	NA	NA
3890	DKFZP547L112 , NF1P1 , LOC348120	15q11.2	19.1953	19.4277	0.2325	4	0.32	0	NA	NA	NA	NA	NA
3891	OR4N4 / VSIG6	15q11.2	19.4277	19.7822	0.3545	1	0.31	0	1	0	0.0768195	0.0768195	NA
3893	OR4N4 / VSIG6	15q11.2	19.8046	19.8046	0.0001	1	0.18	0	NA	NA	NA	NA	NA
3895	TUBGCP5	15q11.2	20.4132	20.4133	0.0001	1	0.15	0	1	0	0.0673283	0.0673283	NA
3896	CYFIP1 , NIPA2 , NIPA1 , FLJ35785	15q11.2	20.4133	21.2361	0.8228	4	0.13	0	3	0.67	0.00142569	0.911393	CYFIP1 , NIPA2 / CYFIP1
3897	FLJ36144 , MKRN3 , MAGEL2 , NDN	15q11.2	21.2361	21.4827	0.2467	4	0.13	1	NA	NA	NA	NA	NA
3899	NA	15q11.2	21.9613	22.3643	0.403	1	0.13	1	NA	NA	NA	NA	NA
3900	C15orf2 , SNRPN , SNRPN / BC069077 / C15orf49 / BX648788	15q11.2	22.3643	23.1422	0.7779	3	0.13	0	1	1	0.0223405	0.0223405	SNRPN
3901	UBE3A / SNRPN / PTP4A2 , UBE3A / SNRPN , ATP10A , LOC503519 , GABRB3 / CR749803	15q11.2--15q12	23.1422	24.4087	1.2665	6	0.14	1	2	0.5	0.0127006	0.0763825	UBE3A
3903	GABRA5 , GABRG3 , AKR1B10 / GABRG3	15q12	24.7761	25.4467	0.6706	3	0.13	0	NA	NA	NA	NA	NA
3904	OCA2	15q12--15q13.1	25.4467	25.8706	0.4239	1	0.13	0	NA	NA	NA	NA	NA
3906	HERC2	15q13.1	26.0305	26.2083	0.1778	1	0.15	0	NA	NA	NA	NA	NA
3907	HERC2	15q13.1	26.2083	26.6207	0.4124	2	0.15	0	NA	NA	NA	NA	NA
3908	LOC283755 , LOC440248	15q13.1	26.6207	26.7013	0.0806	3	0.16	1	NA	NA	NA	NA	NA
3909	LOC440248 , WHDC1L2 , APBA2	15q13.1	26.7013	27.1969	0.4956	4	0.15	0	NA	NA	NA	NA	NA
3910	KIAA0574 , NDNL2 , LOC283697 , TJP1	15q13.1--15q13.2	27.1969	28.6004	1.4034	5	0.14	0	2	0.5	9.12781e-06	0.0873765	NDNL2
3911	KIAA1018 / MTMR10 , MTMR10 , TRPM1 , TRPM1 / BC058286 , KLF13 , LOC283713 , OTUD7 , OTUD7 / FAM7A2 , AK097050	15q13.2--15q13.3	28.6004	30.2481	1.6478	10	0.13	0	2	0	0.579291	0.59895	NA
3912	CHRFAM7A / CHRNA7 , DKFZP434L187 , FAM7A1 , LOC400353	15q13.3	30.2481	30.6555	0.4073	5	0.14	1	NA	NA	NA	NA	NA
3913	NA	15q13.3	30.6555	30.6944	0.0389	1	0.13	0	NA	NA	NA	NA	NA
3914	ARHGAP11A , SGNE1 / C15orf45 , SGNE1 , GREM1	15q13.3	30.6944	30.8235	0.1292	5	0.13	0	NA	NA	NA	NA	NA
3915	FMN1	15q13.3	30.8235	30.8465	0.023	1	0.12	0	NA	NA	NA	NA	NA
3917	AK127078	15q13.3	30.8522	30.9291	0.0769	2	0.12	0	NA	NA	NA	NA	NA
3918	AK127078 , AK127078 / FMN1 , RYR3 , AVEN , CHRM5	15q13.3--15q14	30.9291	32.1434	1.2143	6	0.12	0	1	0	0.654314	0.654314	NA
3919	C15orf24 , PGBD4	15q14	32.1434	32.1834	0.04	2	0.11	0	1	1	3.3642e-05	3.3642e-05	C15orf24
3920	C15orf29 , TMEM85 , SLC12A6 / BC051709 , NOLA3 , NUT , AGPAT7 , GOLGA8B , CX36 , ACTC , AQR , AF118084 / FLJ20582 , AK094481 , ATPBD4	15q14	32.1834	33.9376	1.7542	14	0.11	0	1	0	0.0595076	0.0595076	NA
3922	C15orf41 , C15orf41 / LOC161635 , LOC145845 , MEIS2	15q14	34.4225	36.0212	1.5986	5	0.11	0	NA	NA	NA	NA	NA
3923	TMCO5 , SPRED1 , FAM98B , RASGRP1 , FLJ35695 , FLJ39531 , THBS1 , FSIP1 , GPR176 , EIF2AK4 , SRP14 , AK127696 , BMF , BUB1B	15q14--15q15.1	36.0212	38.3268	2.3056	15	0.11	0	2	1	0.000173614	0.0335738	EIF2AK4 , SRP14
3924	PAK6	15q15.1	38.3268	38.3304	0.0036	1	0.12	0	NA	NA	NA	NA	NA
3925	PAK6 / AK095915 , PAK6 , PLCB2 , LOC388114 , SOX2OT / FLJ43339 , DISP2 , C15orf23 , IVD , BAHD1 , D4ST1 , CCDC32 / AK098781 , RPUSD2 , CASC5 , LOC90408 , RAD51 , FAM82C / VAT1 , GCHFR	15q15.1	38.3304	38.8469	0.5165	18	0.14	1	9	0.22	0.00531499	0.98924	C15orf23 , FAM82C / VAT1
3927	DNAJC17 , ZFYVE19 , PPP1R14D , SPINT1 , RHOV , VPS18 , DLL4 , CHAC1 , INOC1	15q15.1	38.8533	39.0591	0.2058	10	0.13	0	2	0.5	0.0299579	0.399949	INOC1
3928	EXDL1 , CHP , PRKCA , OIP5 , NUSAP1 / LOC387804 , NDUFAF1	15q15.1	39.0591	39.4671	0.408	6	0.13	0	1	0	0.0709615	0.0709615	NA
3929	RTF1 , ITPKA , LTK , RPAP1 , TYRO3 / U18934 , AK131389 / TYRO3 / U18934 , MGA , MAPKBP1 , PLA2G4B , SPTBN5	15q15.1	39.4671	39.9754	0.5083	10	0.12	0	1	0	0.236543	0.236543	NA
3930	EHD4 , PLA2G4D , PLA2G4F	15q15.1	39.9754	40.2214	0.246	3	0.12	0	NA	NA	NA	NA	NA
3931	VPS39	15q15.1	40.2214	40.2533	0.0318	1	0.11	0	NA	NA	NA	NA	NA
3935	LRRC57 , CEP27 , STARD9 , CDAN1	15q15.1--15q15.2	40.6247	40.8038	0.1791	4	0.11	1	NA	NA	NA	NA	NA
3937	CDAN1 , TTBK2 , UBR1	15q15.2	40.8158	41.2644	0.4486	3	0.11	1	NA	NA	NA	NA	NA
3938	TMEM62 , CCNDBP1 / AK128849 , EPB42 , TGM5 , TGM7 , LCMT2 , ADAL , ZNF690 , 76P / AK127306 , TP53BP1 , MAP1A	15q15.2--15q15.3	41.2644	41.6111	0.3467	11	0.11	1	5	0.6	0.00218081	0.915821	CCNDBP1 , LCMT2 , TP53BP1
3942	CASC4	15q15.3	42.49	42.4901	0.0001	1	0.11	0	NA	NA	NA	NA	NA
3944	CTDSPL2 , EIF3S1 , KIAA1840 , KIAA1840 / AK094331 , LOC197135 , B2M , RNF36 , RNF36 / AF302089 / BC047945	15q15.3--15q21.1	42.6048	42.8471	0.2422	9	0.11	1	1	1	1.10229e-05	1.10229e-05	KIAA1840
3946	C15orf43 , SORD , DUOX2 , NIP / LOC405753 , NIP , DUOX1 , SHF	15q21.1	43.058	43.2549	0.1969	8	0.11	0	1	0	0.0625841	0.0625841	NA
3947	SLC28A2 , GATM , SPATA5L1 , C15orf48 , SLC30A4 / C15orf21 , PLDN	15q21.1	43.2549	43.7415	0.4866	6	0.11	0	2	0	0.265245	0.513205	NA
3948	SQRDL , SEMA6D	15q21.1	43.7415	45.8529	2.1114	2	0.11	0	1	1	0.00972545	0.00972545	SQRDL
4183	SEPT1 / AK123224	16p11.2	30.2974	30.2975	0.0001	1	0.12	0	4	0	0.103905	0.817904	NA
4185	ZNF553 / AK123224 , LOC51333 / AK123224 , XTP3TPA / AK123224 , SEPHS2 / AK123224 , ITGAL , FLJ23436 , MGC2474 , MGC13138 , ZNF688	16p11.2	30.3181	30.4892	0.1711	10	0.15	0	10	0	0.103018	0.996243	NA
4187	FLJ32130 , ZNF689	16p11.2	30.5014	30.5241	0.0227	2	0.15	0	1	1	0.0415946	0.0415946	ZNF689
4189	MGC3121	16p11.2	30.5735	30.5736	0.0001	1	0.15	0	NA	NA	NA	NA	NA
4190	FBS1	16p11.2	30.5736	30.6167	0.0431	2	0.15	0	1	0	0.242022	0.242022	NA
4192	SRCAP , PHKG2	16p11.2	30.6581	30.6724	0.0143	2	0.26	1	1	0	0.630344	0.630344	NA
4194	PHKG2 / LOC90835	16p11.2	30.6792	30.6792	0.0001	1	0.26	1	1	0	0.630344	0.630344	NA
4195	RNF40 , ZNF629	16p11.2	30.6792	30.6974	0.0181	2	0.26	1	1	0	0.868672	0.868672	NA
4196	BCL7C , CTF1	16p11.2	30.6974	30.8222	0.1248	3	0.26	0	1	0	0.659592	0.659592	NA
4197	KIAA0553 / LOC283932	16p11.2	30.8222	30.8387	0.0165	1	0.25	0	NA	NA	NA	NA	NA
4198	MGC13024 , SETD1A	16p11.2	30.8387	30.9034	0.0647	2	0.25	0	2	0	0.238572	0.964903	NA
4200	HSD3B7	16p11.2	30.9079	30.9079	0.0001	1	0.26	1	NA	NA	NA	NA	NA
4202	STX1B2 / BC038359	16p11.2	30.9112	30.9113	0.0001	1	0.26	1	1	0	0.357476	0.357476	NA
4204	STX4A , ZNF668 , ZNF646 , VKORC1	16p11.2	30.9588	31.0101	0.0513	4	0.25	0	5	0.2	0.0340213	0.917658	ZNF646
4206	BCKDK	16p11.2	31.0285	31.0409	0.0124	1	0.2	0	1	0	0.400895	0.400895	NA
4207	MYST1 , PRSS8 , PRSS36	16p11.2	31.0409	31.0582	0.0173	3	0.2	0	2	0	0.585032	0.821056	NA
4208	FUS , PYCARD , PYDC1 / LOC493829 , LOC493829	16p11.2	31.0582	31.138	0.0798	5	0.2	0	3	0	0.182609	0.839572	NA
4209	ITGAM	16p11.2	31.138	31.2471	0.109	1	0.2	0	NA	NA	NA	NA	NA
4211	ITGAX , ITGAD , COX6A2 , BC036762 , ARMC5 , TGFB1I1 , SLC5A2 , C16orf58 / SLC5A2 , ERAF	16p11.2	31.3015	31.4473	0.1459	10	0.2	1	4	0	0.297571	0.710917	NA
4213	MGC3020	16p11.2	31.6221	31.6221	0.0001	1	0.21	1	1	0	0.945723	0.945723	NA
4215	NA	16p11.2	31.6304	31.6305	0.0001	1	0.15	0	NA	NA	NA	NA	NA
4217	ZNF720 , OPTC / ZNF720	16p11.2	31.6783	31.708	0.0297	2	0.13	0	NA	NA	NA	NA	NA
4219	ZNF267	16p11.2	31.8355	32.8059	0.9704	2	0.13	0	1	0	0.0613997	0.0613997	NA
4221	IGHG1 / HERC2P4	16p11.2	33.0138	33.0138	0.0001	1	0.15	0	NA	NA	NA	NA	NA
4222	IGHG1 / LOC440366 , TP53TG3 / IGHG1 / BC096733	16p11.2	33.0138	33.1716	0.1577	2	0.15	0	NA	NA	NA	NA	NA
4224	BC029861	16p11.2	34.1156	34.1156	0.0001	1	0.2	1	NA	NA	NA	NA	NA
4226	NA	16p11.2	34.2452	34.2452	0.0001	1	0.22	1	NA	NA	NA	NA	NA
4228	NA	16p11.2	34.2892	34.2892	0.0001	1	0.21	0	NA	NA	NA	NA	NA
4230	LOC283914	16p11.1	34.4706	34.5696	0.099	1	0.23	0	NA	NA	NA	NA	NA
4231	LOC146481 , LOC197387	16p11.1	34.5696	34.5983	0.0286	2	0.25	0	NA	NA	NA	NA	NA
4233	NA	16p11.1	34.8785	34.8785	0.0001	1	0.25	1	NA	NA	NA	NA	NA
4235	SHCBP1	16q11.2	45.1728	45.1728	0.0001	1	0.27	1	1	0	0.790886	0.790886	NA
4237	VPS35	16q11.2	45.2637	45.2638	0.0001	1	0.27	0	1	1	0.00170458	0.00170458	VPS35
4239	VPS35	16q11.2	45.265	45.265	0.0001	1	0.28	0	1	1	0.00170458	0.00170458	VPS35
4241	ORC6L , MLCK	16q11.2	45.289	45.3205	0.0316	2	0.32	1	1	0	0.427673	0.427673	NA
4243	LOC388272 , GPT2 , DNAJA2	16q11.2--16q12.1	45.3944	45.7198	0.3253	3	0.32	0	3	0.33	0.030997	0.438818	DNAJA2
4244	NETO2 , CDA08 / FUT6	16q12.1	45.7198	45.7471	0.0274	2	0.32	0	1	1	0.029757	0.029757	NETO2
4246	CDA08	16q12.1	45.754	45.754	0.0001	1	0.32	0	NA	NA	NA	NA	NA
4248	CDA08	16q12.1	45.8688	45.8688	0.0001	1	0.32	0	NA	NA	NA	NA	NA
4250	CDA08	16q12.1	46.0416	46.0416	0.0001	1	0.32	0	NA	NA	NA	NA	NA
4252	CDA08 / PHKB	16q12.1	46.1212	46.1213	0.0001	1	0.32	0	1	1	0.00102455	0.00102455	LOC442703 / PHKB
4254	LOC442703 / PHKB	16q12.1	46.2607	46.2608	0.0001	1	0.33	1	1	1	0.000579046	0.000579046	LOC442703 / PHKB
4256	ABCC12	16q12.1	46.478	46.6752	0.1972	2	0.33	1	1	1	0.0138665	0.0138665	ABCC12
4258	ABCC11 , LONPL	16q12.1	46.7998	46.939	0.1391	2	0.32	0	3	0.33	0.0389142	0.413177	LONPL
4259	LONPL , LONPL / SIAH1 , N4BP1	16q12.1	46.939	47.1879	0.249	3	0.33	0	3	0.33	0.0389142	0.279936	LONPL
4261	CBLN1	16q12.1	47.8702	47.8909	0.0206	2	0.33	0	1	0	0.327465	0.327465	NA
4263	MGC33367	16q12.1	47.9907	48.0609	0.0702	2	0.33	0	NA	NA	NA	NA	NA
4264	ZNF423	16q12.1	48.0609	48.1096	0.0487	1	0.33	0	1	0	0.890068	0.890068	NA
4266	ZNF423	16q12.1	48.2271	48.5124	0.2853	2	0.34	0	1	0	0.890068	0.890068	NA
4267	FLJ38101 , FLJ20718 , PAPD5	16q12.1	48.5124	48.8164	0.304	4	0.35	1	2	1	0.00186897	0.00716819	FLJ20718 , PAPD5
4269	ADCY7	16q12.1	48.9001	48.9002	0.0001	1	0.35	1	1	0	0.100248	0.100248	NA
4271	NKD1 , SLIC1 , CARD15 , CYLD	16q12.1	49.2253	49.3897	0.1644	5	0.35	1	3	0.33	0.0401158	0.770959	CARD15
4273	NA	16q12.1	49.4482	49.4482	0.0001	1	0.34	0	NA	NA	NA	NA	NA
4275	SALL1	16q12.1	49.7285	50.5975	0.869	2	0.33	0	NA	NA	NA	NA	NA
4277	NA	16q12.1	50.6754	50.6755	0.0001	1	0.34	0	NA	NA	NA	NA	NA
4278	LOC283854	16q12.1	50.6755	50.8715	0.196	1	0.34	0	NA	NA	NA	NA	NA
4280	TNRC9	16q12.1--16q12.2	51.0302	51.2041	0.1738	2	0.35	0	1	0	0.11843	0.11843	NA
4281	CHD9	16q12.2	51.2041	51.801	0.597	1	0.35	0	2	1	0.0177843	0.0335752	CHD9 , CHD9
4282	CHD9	16q12.2	51.801	51.9203	0.1193	1	0.35	1	2	1	0.0112289	0.037582	CHD9 , CHD9
4283	FTS / RBL2 , FTS / FLJ14397	16q12.2	51.9203	52.1935	0.2731	3	0.35	1	2	0	0.151376	0.796172	NA
4284	KIAA1005	16q12.2	52.1935	52.2349	0.0414	1	0.35	1	NA	NA	NA	NA	NA
4285	FTO / BC003583 , IRX3	16q12.2	52.2349	52.8752	0.6403	2	0.35	1	2	0	0.12934	0.947351	NA
4286	NA	16q12.2	52.8752	52.9577	0.0825	1	0.35	1	NA	NA	NA	NA	NA
4288	LOC388279	16q12.2	53.5105	53.5106	0.0001	1	0.36	0	NA	NA	NA	NA	NA
4290	IRX5	16q12.2	53.5252	53.6242	0.099	2	0.37	0	1	0	0.437967	0.437967	NA
4292	MMP2	16q12.2	54.0801	54.0801	0.0001	1	0.37	0	1	0	0.265492	0.265492	NA
4293	AYTL1	16q12.2	54.0801	54.1589	0.0788	1	0.37	0	2	0	0.0713973	0.716098	NA
4294	AYTL1 / CAPNS2	16q12.2	54.1589	54.159	0.0001	1	0.38	0	2	0.5	0.0366447	0.716098	AYTL1
4296	SLC6A2	16q12.2	54.2917	54.3652	0.0735	1	0.39	0	1	0	0.550625	0.550625	NA
4297	CES4 , CES1 , CES7	16q12.2	54.3652	54.4378	0.0726	3	0.4	1	2	0	0.673049	0.970117	NA
4298	GNAO1 / TBL1X	16q12.2--16q13	54.4378	54.8942	0.4564	2	0.39	0	15	0.2	0.00177677	0.92562	NUDT21 / TBL1X , OGFOD1 / TBL1X , TBL1X / MT1G
4300	GNAO1 / TBL1X , AMFR / C19orf6 / TBL1X	16q13	54.9262	54.9554	0.0292	2	0.4	0	15	0.2	0.00177677	0.92562	NUDT21 / TBL1X , OGFOD1 / TBL1X , TBL1X / MT1G
4302	NUDT21 / TBL1X , OGFOD1 / TBL1X , BBS2 / TBL1X , TBL1X	16q13	55.0392	55.1592	0.12	4	0.4	1	14	0.21	0.00177677	0.937654	NUDT21 / TBL1X , OGFOD1 / TBL1X , TBL1X / MT1G
4304	TBL1X / MT3 , AY077636 / TBL1X / MT1L , AY077636 / TBL1X / MT1E	16q13	55.1823	55.2172	0.0349	3	0.39	0	14	0.29	0.00330123	0.937654	NUDT21 / TBL1X , OGFOD1 / TBL1X , AY077636 / TBL1X / MT2A , TBL1X / MT1G
4306	MT1B / TBL1X , TBL1X / MT1F , TBL1X / MT1G	16q13	55.2444	55.2583	0.0139	3	0.38	0	14	0.29	0.00330123	0.937654	NUDT21 / TBL1X , OGFOD1 / TBL1X , AY077636 / TBL1X / MT2A , TBL1X / MT1G
4308	TBL1X / MT1H , TBL1X / MT1X	16q13	55.2624	55.2755	0.0131	2	0.39	0	14	0.29	0.00330123	0.937654	NUDT21 / TBL1X , OGFOD1 / TBL1X , AY077636 / TBL1X / MT2A , TBL1X / MT1G
4310	TBL1X , NUP93	16q13	55.3211	55.4417	0.1206	3	0.4	0	15	0.27	0.00330123	0.937654	NUDT21 / TBL1X , OGFOD1 / TBL1X , AY077636 / TBL1X / MT2A , TBL1X / MT1G
4312	SLC12A3 , HERPUD1 , CETP , NOD27 , CPNE2 / AK123329 / AK126138 , CPNE2 / AK126138 , NIP30	16q13	55.4938	55.7962	0.3024	8	0.4	0	5	0.6	0.00775435	0.869866	HERPUD1 , NOD27 , NIP30
4313	RSPRY1 , ARL2BP , PLLP / TM4SF11	16q13	55.7962	55.9573	0.1611	3	0.41	0	3	0.33	0.0044299	0.515879	ARL2BP
4314	CCL22	16q13	55.9573	55.9574	0.0001	1	0.42	0	1	0	0.843292	0.843292	NA
4316	CX3CL1	16q13	55.9744	56.0074	0.0329	1	0.42	0	1	1	0.00499673	0.00499673	CX3CL1
4317	CCL17	16q13	56.0074	56.0074	0.0001	1	0.43	0	1	0	0.199853	0.199853	NA
4319	CIAPIN1 , COQ9 / AK075438 , COQ9 , POLR2C , DOK4 , MGC10992 , GPR114 , GPR56 , GPR97 , C16orf50 , KATNB1 , KIFC3 , LOC388282 / KIFC3 / BC082977	16q13	56.0206	56.4754	0.4548	13	0.43	1	12	0.33	3.1888e-05	0.992547	COQ9 , POLR2C , GPR114 , GPR56
4320	CNGB1 , ZNF319	16q13	56.4754	56.587	0.1116	2	0.43	1	2	0.5	0.0361828	0.395786	ZNF319
4321	C16orf57	16q13	56.587	56.6015	0.0144	1	0.43	0	1	0	0.86865	0.86865	NA
4322	MMP15 , GTL3 , CSNK2A2 , HSPC065 / AK058068 / Klkbl4 / BC057843 / CSNK2A2 , AK058068 / Klkbl4 / BC057843 / CSNK2A2 , FLJ13912 / CSNK2A2 , NDRG4 / AK124005 , SETD6 / CSNK2A2 , CNOT1 / CSNK2A2 , CNOT1 / BCGF1 , FLJ10815 , LOC440378 , GOT2 , CDH8	16q13--16q21	56.6015	62.7476	6.1461	15	0.42	0	13	0.23	0.000212626	0.829452	FLJ13912 / CSNK2A2 , SETD6 / CSNK2A2 , GOT2
4323	CDH11 , LOC283867 , CDH5 , BEAN , TK2 , TK2 / AK000013	16q21	62.7476	65.1546	2.407	7	0.43	0	4	0.25	0.0444281	0.879525	TK2 / AK000013
4324	CKLF , CMTM1	16q21	65.1546	65.1703	0.0157	2	0.43	0	2	0	0.154741	0.178372	NA
4326	CMTM2 , CMTM3 , CMTM4 , DYNC1LI2	16q21--16q22.1	65.1714	65.3506	0.1791	4	0.43	0	4	0.5	0.00294179	0.613217	DYNC1LI2 , DYNC1LI2
4327	FLJ35894 , APPBP1	16q22.1	65.3506	65.4329	0.0823	2	0.44	0	1	1	1.60065e-07	1.60065e-07	APPBP1
4328	CA7 , PDP2	16q22.1	65.4329	65.4776	0.0446	3	0.44	0	1	0	0.578292	0.578292	NA
4330	NA	16q22.1	65.482	65.4996	0.0176	1	0.44	0	1	0	0.131492	0.131492	NA
4331	CDH16 , RRAD , FAM96B , CES2 , FLJ21736 , FLJ37464 , CBFB , LIN10 , MGC4655 , TRADD , FBXL8 , HSF4 , NOL3	16q22.1	65.4996	65.7669	0.2674	13	0.46	1	25	0.2	4.09318e-05	0.985771	CDH16 , CBFB , TRADD , HSPC171 , FHOD1
4333	NOL3 / LOC283849 / AK092303 , E2F4	16q22.1	65.7671	65.7862	0.0191	2	0.45	0	21	0.19	4.09318e-05	0.985771	CBFB , TRADD , HSPC171 , FHOD1
4335	ELMO3 , LRRC29 , HSPC171 , FHOD1 , SLC9A5 , PLEKHG4 , KCTD19 , LRRC36 , CGI-38 , ZDHHC1 , HSD11B2 , ATP6V0D1 , AGRP , FAM65A , CTCF , RLTPR , ACD / CR615919 , PARD6A , C16orf48 , LOC388284 , MGC11335 , RANBP10 , TSNAXIP1 / BC051766	16q22.1	65.7941	66.4192	0.6252	24	0.46	1	26	0.15	4.09318e-05	0.985771	HSPC171 , FHOD1 , CBFB , TRADD
4337	C16orf56 , C16orf56 / THAP11	16q22.1	66.4199	66.4341	0.0142	2	0.46	1	1	1	0.000334289	0.000334289	C16orf56
4339	NUTF2 , RCD-8 , UNQ2446 , PSKH1 , CTRL , PSMB10 , LCAT , DPEP3	16q22.1	66.4599	66.5673	0.1074	8	0.45	0	7	0.29	0.000190724	0.710629	RCD-8 , PSMB10
4340	DPEP2 / CR625664	16q22.1	66.5673	66.6052	0.0378	2	0.44	0	1	0	0.162813	0.162813	NA
4342	DDX28 , DUS2L	16q22.1	66.6137	66.6707	0.057	2	0.44	0	2	1	6.7263e-06	0.00295934	DDX28 , DUS2L
4343	NFATC3	16q22.1	66.6707	66.7827	0.112	1	0.44	0	1	0	0.101118	0.101118	NA
4345	RBM35B , LYPLA3 , SLC7A6 / PRMT7 , SLC7A6OS / SLC7A6 , PRMT7	16q22.1	66.8208	66.9472	0.1264	5	0.44	0	6	0.17	0.000157565	0.97269	SLC7A6OS / SLC7A6 / PRMT7
4347	SMPD3 , ZFP90	16q22.1	66.9504	67.1585	0.2081	2	0.44	0	3	0	0.144572	0.941546	NA
4349	CDH3 , CDH1 , AB051533 / FLJ12331 / FLJ12688 , AB051533 / FLJ12688 , HAS3 , DERPC / HAS3 , CIRH1A	16q22.1	67.276	67.7518	0.4758	7	0.44	0	4	0.5	0.000220942	0.796196	CDH3 , CDH1
4350	SNTB2 , VPS4A , COG8 , NIP7	16q22.1	67.7518	67.9348	0.1829	4	0.43	0	2	0.5	0.00362991	0.0677813	VPS4A / COG8
4351	TMED6 , TERF2 , CYB5B , NFAT5 , NQO1 , NOB1P , WWP2	16q22.1	67.9348	68.5319	0.5971	7	0.43	1	7	0.14	0.00133632	0.967245	WWP2
4352	WWP2	16q22.1	68.5319	68.532	0.0001	1	0.43	1	1	1	0.00133632	0.00133632	WWP2
4354	WWP2 / LOC283970 / BC063633 / LOC348174 , PDPR / LOC348174 , EXOSC6 , AARS , DDX19B / DDX19-DDX19L , DDX19A / DDX19B / DDX19-DDX19L , ST3GAL2 , FUK , COG4 , SF3B3 , MGC34647 / CR592247 , LOC92154 , VAC14 / BC035152 , VAC14 , HYDIN , FLJ11171 , CALB2 , ZNF23 , ZNF19 / ZNF23 , CHST4 , TAT , MARVELD3 , PHLPPL	16q22.1--16q22.3	68.6098	70.2444	1.6345	24	0.43	1	20	0.3	3.92107e-05	0.9491	WWP2 , AARS , DDX19A / DDX19B / DDX19-DDX19L , SF3B3 , MGC34647 / CR592247 , VAC14 / AK128439
4355	AP1G1 , LOC146517 , LOC55565 , KIAA0174 , PKD1L3 , DHODH , HP , HPR , TXNL4B , DHX38 , PMFBP1	16q22.3	70.2444	71.0176	0.7733	12	0.43	0	9	0.44	0.000801409	0.974964	AP1G1 , LOC55565 , KIAA0174 , DHODH
4357	ATBF1 , LOC283902 , LOC440384 , PSMD7	16q22.3	71.3753	72.8883	1.5129	5	0.43	0	3	0.33	0.000443723	0.631929	PSMD7
4359	LOC283922	16q22.3	72.9302	72.9303	0.0001	1	0.43	0	NA	NA	NA	NA	NA
4361	LOC348174 / MGC34761 / LOC497190	16q22.3	73.0003	73.0059	0.0056	1	0.44	1	2	0	0.260181	0.32614	NA
4363	LOC348174 / MGC34761 / LOC497190	16q22.3	73.0107	73.0107	0.0001	1	0.44	0	2	0	0.260181	0.32614	NA
4365	LOC146346 , GLG1 , RFWD3 , MLKL , FA2H , WDR59 , ZNRF1 , LDHD , ZFP1 , CTRB1 / CTRB2 , BCAR1	16q22.3--16q23.1	73.0393	73.8267	0.7875	12	0.44	0	9	0.33	0.00488301	0.752177	GLG1 , MLKL , FA2H
4366	BCAR1 / AK127004 , CFDP1 , LOC388297 , LOC124491 , CHST6 , CHST5 , GABARAPL2 , ADAT1 , KARS	16q23.1	73.8267	74.2229	0.3962	10	0.43	0	8	0.12	1.5606e-05	0.752177	CFDP1
4367	TERF2IP , CNTNAP4 , MON1B , LOC400547	16q23.1	74.2229	75.8044	1.5815	4	0.43	0	3	0	0.0996771	0.766584	NA
4368	ADAMTS18 , KIAA1576 , CLEC3A , WWOX , AF116601 / WWOX	16q23.1	75.8044	77.7945	1.9901	6	0.42	0	6	0	0.130656	0.611782	NA
4369	WWOX , MAF , DYNLRB2	16q23.1--16q23.2	77.7945	79.1606	1.3662	4	0.43	0	6	0	0.120984	0.999987	NA
4370	CDYL2	16q23.2	79.1606	79.5674	0.4068	2	0.43	0	1	1	0.0108117	0.0108117	C16orf61
4371	C16orf61 , C16orf60 , ASCIZ , C16orf46	16q23.2	79.5674	79.6697	0.1023	4	0.43	0	3	0.67	0.000117926	0.810128	C16orf61 , C16orf60
4372	PKD1L2 , BCMO1 , GAN , CMIP / AF220234 , CMIP / AF113013 , CMIP , CMIP / DDX55 , CMIP / AK024389 , PLCG2	16q23.2--16q23.3	79.6697	80.5534	0.8837	10	0.43	0	7	0.14	0.000196146	0.581774	PLCG2
4373	HSPC105 , HSD17B2	16q23.3	80.5534	80.6621	0.1087	2	0.43	0	2	1	0.00138101	0.0489658	HSPC105 , HSD17B2
4374	HSD17B2 , MPHOSPH6	16q23.3	80.6621	80.7396	0.0775	2	0.43	0	2	1	5.48422e-05	0.00138101	HSD17B2 , MPHOSPH6
4375	CDH13	16q23.3	80.7396	81.3187	0.579	1	0.43	0	1	0	0.454569	0.454569	NA
4376	CDH13	16q23.3	81.3187	82.3168	0.9982	1	0.43	0	1	0	0.454569	0.454569	NA
4377	CDH13	16q23.3	82.3168	82.3169	0.0001	1	0.44	0	1	0	0.571922	0.571922	NA
4379	CDH13 , HSBP1	16q23.3	82.3868	82.5071	0.1202	2	0.44	0	2	0	0.571922	0.781533	NA
4380	MLYCD , OKL38 , EFCBP2 , MBTPS1 , HSDL1 , LRRC50 , TAF1C , LOC161931 / AK095331 / AK123582 , KCNG4 , WFDC1 , KIAA0703 , KIAA1609 , COTL1 , C16orf44 , USP10	16q23.3--16q24.1	82.5071	83.3702	0.8631	15	0.45	1	13	0.23	0.0100851	0.864851	MLYCD , TAF1C / LRRC50 , USP10
4382	CRISPLD2 / AY358413 / CR593410 , CRISPLD2 / CR593410 , ZDHHC7 , KIAA0513 , LOC400548 , MGC22001 , KIAA0182 , Pfs2 , MGC17624	16q24.1	83.4297	84.299	0.8693	10	0.45	1	5	0.6	0.000679648	0.940929	KIAA0513 , KIAA0182 , Pfs2
4384	COX4NB , COX4I1	16q24.1	84.3709	84.398	0.0271	2	0.44	0	2	1	3.74206e-05	0.000114612	COX4NB , COX4I1
4386	IRF8 , AF384996 , LOC283904 , FOXF1 , FLJ12998 , AK055241 , FOXC2 , FOXL1 , FBXO31 / LOC400551	16q24.1--16q24.2	84.5125	85.8587	1.3462	10	0.45	0	4	0.75	0.00608103	0.18096	IRF8 , FOXF1 , FBXO31
4388	LOC400551 / FBXO31 , FBXO31 , LOC400552 , MAP1LC3B , ZCCHC14	16q24.2	85.8882	86.2816	0.3934	6	0.46	0	3	0.33	0.0158202	0.121135	FBXO31
4389	JPH3 , KLHDC4	16q24.2	86.2816	86.3024	0.0208	2	0.46	1	2	0	0.724128	0.92623	NA
4391	KLHDC4	16q24.2	86.3155	86.3156	0.0001	1	0.46	0	1	0	0.92623	0.92623	NA
4393	SLC7A5	16q24.2	86.4218	86.4792	0.0574	1	0.45	0	1	0	0.395054	0.395054	NA
4394	CA5A	16q24.2	86.4792	86.5005	0.0213	1	0.45	0	1	0	0.750851	0.750851	NA
4396	CA5A , BANP	16q24.2	86.5074	86.6852	0.1777	2	0.44	0	5	0	0.271934	0.86674	NA
4397	LOC400553 / AK126852	16q24.2	86.6852	86.6852	0.0001	1	0.44	0	NA	NA	NA	NA	NA
4399	LOC441778	16q24.2	86.7685	86.7708	0.0023	2	0.44	0	NA	NA	NA	NA	NA
4401	LOC441778	16q24.2	86.7755	86.84	0.0645	2	0.44	0	NA	NA	NA	NA	NA
4403	ZNF469	16q24.2	87.034	87.0341	0.0001	1	0.46	0	NA	NA	NA	NA	NA
4405	ZFPM1 , NHN1 , IL17C	16q24.2--16q24.3	87.0799	87.2342	0.1543	3	0.46	0	2	0	0.319344	0.603202	NA
4407	CYBA , MVD , MGC23284 , RNF166 , LOC348180 , LOC348180 / FAM38A , FLJ40448 , CDT1 , APRT , GALNS , HSPC176 / LOC390748 , LOC390748 / HSPC176 , CBFA2T3 , CBFA2T3 / AK027082 , LOC441779 , LOC197322	16q24.3	87.24	87.7573	0.5172	17	0.47	0	10	0.3	0.00320777	0.767679	LOC348180 / FAM38A , CDT1 , APRT
4408	FLJ36701 , CDH15 , LOC388308	16q24.3	87.7573	87.7898	0.0326	3	0.47	0	2	0	0.0802812	0.560516	NA
4410	LOC283861 , FLJ31875 , AK023048 / FLJ12986 , ANKRD11 , ANKRD11 / AK125549 , SPG7	16q24.3	87.8103	88.1152	0.3048	7	0.47	0	3	0.67	0.000879791	0.334651	ANKRD11 , SPG7
4411	SPG7 , RPL13 , CPNE7 , DPEP1 , PCOLN3 , C16orf55 , GABARAP / CDK10 , CDK10 / CR612010	16q24.3	88.1152	88.2921	0.1769	9	0.47	0	7	0.29	0.000562246	0.886664	SPG7 , PCOLN3
4412	MGC26885 , C16orf7 , C16orf7 / BC052626 , ZNF276 / FANCA , LOC197317	16q24.3	88.2921	88.4798	0.1876	5	0.47	0	13	0.69	8.16166e-05	0.998923	ZNF276 / FANCA , ZNF276 / FANCA , ZNF276 / FANCA , ZNF276 / FANCA , ZNF276 / FANCA , ZNF276 / FANCA , ZNF276 / FANCA , ZNF276 / FANCA , ZNF276 / FANCA
4413	NULP1 , AK022609 , MC1R , FLJ20186	16q24.3	88.4798	88.5618	0.0821	4	0.48	1	4	0.25	0.000560886	0.131707	AK022609
4414	MGC16385 , AFG3L1	16q24.3	88.5618	88.5878	0.0259	2	0.47	0	1	1	9.53937e-06	9.53937e-06	MGC16385
4415	MGC3101 , GAS8 / C16orf3 , GAS8 , PRDM7 , LOC440395	16q24.3	88.5878	88.7658	0.178	6	0.47	0	4	0	0.130452	0.602985	NA
4416	RPH3AL	17p13.3	0.0337	0.0627	0.029	2	0.28	1	NA	NA	NA	NA	NA
4418	RPH3AL , LOC400566 , LRP5 / FAM101B , VPS53	17p13.3	0.1831	0.5241	0.341	5	0.27	0	1	0	0.956953	0.956953	NA
4419	FAM57A , GEMIN4 , AF229804 , C17orf25	17p13.3	0.5241	0.6138	0.0897	4	0.27	0	6	0.5	0.0288358	0.662034	C17orf25 , RNMTL1 , TIMM22
4420	RNMTL1 , NXN , TIMM22 , ABR , TUSC5 , YWHAE , SLC43A2 / CRK , MYO1C / SLC43A2 , SKIP / SLC43A2 , SLC43A2 , SLC43A2 / PITPNA , SCARF1 , RILP , PRPF8 , MGC14376 , WDR81 , AK124987 / SERPINF2 , SERPINF1 , SMYD4 , RPA1 , RTN4RL1	17p13.3	0.6138	1.8706	1.2568	22	0.27	0	17	0.41	1.36115e-05	0.889067	RNMTL1 , TIMM22 , YWHAE , SKIP / SLC43A2 , RILP , RPA1 , C17orf25
4421	RTN4RL1 , DPH1 , HIC1 , SMG6	17p13.3	1.8706	1.9515	0.0809	4	0.28	1	3	0.33	0.000881185	0.518406	DPH1 / OVCA2
4422	SMG6 , SRR / LOC440396 , SRR , TSR1 , RUTBC1 , MNT , METT10D / LOC284009 , PAFAH1B1 , KIAA0664	17p13.3	1.9515	2.5405	0.589	9	0.27	0	8	0	0.0607632	0.755362	NA
4424	GARNL4 , OR1D5 , OR1D2 , OR1G1 , OR1A2 , OR1A1 , OR3A2 , OR3A1 / OR3A2 , OR1E1 , OR3A3 , OR1E2 , SPATA22 , ASPA , TRPV3	17p13.3	2.5711	3.3647	0.7936	15	0.26	0	9	0	0.34129	0.987829	NA
4426	TRPV1 , TRPV1 / CARKL , CARKL	17p13.3	3.4157	3.5114	0.0957	3	0.27	0	1	0	0.69534	0.69534	NA
4427	CTNS , TAX1BP3 , TMEM93	17p13.3	3.5114	3.5196	0.0082	3	0.28	1	3	0	0.134637	0.670008	NA
4429	P2RX5 / CR624034 , ITGAE	17p13.3	3.5234	3.5649	0.0415	2	0.28	1	4	0	0.134637	0.653496	NA
4431	GSG2 / ITGAE , HSA277841 , CAMKK1 , P2RX1 , ATP2A3 , ZZEF1 / AK074369 , ZZEF1 , CYB5D2 , ANKFY1 , ANKFY1 / TGOLN2 , UBE2G1 , MGC29671 , BC041772 / MYBBP1A , MYBBP1A / LOC124976 , GGT6 , FLJ42461 , ALOX15 , PELP1 , ARRB2	17p13.3--17p13.2	3.5761	4.5666	0.9905	20	0.28	1	15	0.2	0.00179721	0.855011	UBE2G1 , MYBBP1A / LOC124976 , PELP1
4433	MGC88387 , CXCL16 , ZMYND15	17p13.2	4.5815	4.5961	0.0146	3	0.27	0	2	0.5	0.000736606	0.0792552	CXCL16
4434	TM4SF5 , VMO1 , LOC284014 , PSMB6 , PLD2 , MINK1	17p13.2	4.5961	4.7377	0.1416	6	0.27	0	5	0.2	0.0368877	0.478954	PSMB6
4436	CHRNE , AK128415 / CHRNE , GP1BA , SLC25A11 , RNF167 , PFN1 , ENO3 , SPAG7	17p13.2	4.743	4.8036	0.0607	8	0.27	0	7	0.14	0.0287066	0.835804	ENO3
4437	CAMTA2 , INCA1	17p13.2	4.8036	4.833	0.0294	2	0.27	0	1	0	0.490096	0.490096	NA
4438	KIF1C , GPR172B , ZFP3 , ZNF232 , USP6 , AB058774 / ZNF594 , UNQ5783 , RABEP1 , NUP88 / DERL2 , C1QBP / RIP / DERL2 , C1QBP / DERL2 , DHX33 / DERL2 , DERL2 , MIS12LP1	17p13.2	4.833	5.378	0.545	15	0.26	0	15	0.27	6.4914e-05	0.848452	NUP88 , C1QBP / RIP / DERL2 , DERL2 , MIS12
4439	KIAA0523 , AIPL1 / RASA4 , FAM64A , PITPNM3 , KIAA0753 , TXNL5 , MED31 / TXNL5 , LOC388327 , SLC13A5 , BIRC4BP , FBXO39 , TEKT1 , ALOX12P2 / BC041851	17p13.2	5.378	6.7429	1.3648	14	0.26	0	17	0.06	0.0152736	0.883041	PITPNM3
4440	ALOX12P2 / BC041851	17p13.2	6.7429	6.7429	0.0001	1	0.27	0	NA	NA	NA	NA	NA
4441	ALOX12 , MGC71993 / C17orf49 , BCL6B , SLC16A11 , CLEC10A	17p13.2--17p13.1	6.7429	6.9582	0.2153	6	0.27	0	2	0	0.097148	0.786217	NA
4442	ASGR2	17p13.1	6.9582	6.9583	0.0001	1	0.27	1	1	0	0.24472	0.24472	NA
4444	ASGR1	17p13.1	7.0181	7.0181	0.0001	1	0.27	1	1	0	0.918348	0.918348	NA
4445	DLG4	17p13.1	7.0181	7.0354	0.0173	1	0.27	1	1	0	0.597511	0.597511	NA
4447	ACADVL , DVL2	17p13.1	7.0656	7.0699	0.0043	2	0.27	1	1	1	0.00172214	0.00172214	ACADVL
4449	PHF23 , GABARAP	17p13.1	7.0807	7.0864	0.0056	2	0.27	1	2	0.5	0.0186591	0.123462	PHF23
4451	DULLARD , C17orf81 , CLDN7 , SLC2A4	17p13.1	7.0901	7.1299	0.0398	4	0.27	1	4	0	0.0830161	0.711963	NA
4453	YBX2 , EIF5A , GPS2 / KIAA1787 , AK126509 / CENTB1 , TMEM95	17p13.1	7.1345	7.2011	0.0666	5	0.26	0	4	0	0.100251	0.783954	NA
4455	TNK1 , PLSCR3 , PLSCR3 / C17orf61 , NLGN2 , LOC374768 / FGF11 , FGF11 / C17orf74 , TMEM102 / FGF11 , FGF11 , CHRNB1 , ZBTB4 , POLR2A , TNFSF13 , SENP3 , EIF4A1 / CD68 , CD68 , MPDU1 / CR610474 , FXR2 , SAT2	17p13.1	7.2336	7.4748	0.2412	18	0.27	0	11	0.18	0.0171375	0.529672	CHRNB1 , POLR2A
4456	SHBG , ATP1B2 , TP53	17p13.1	7.4748	7.5174	0.0426	3	0.27	1	NA	NA	NA	NA	NA
4457	WDR79 , EFNB3 , DNHD3 , JMJD3 , LSMD1 , CYB5D1 , AK128353 , LOC388388 / CHD3 , KCNAB3 , TRAPPC1 , CNTROB , GUCY2D , ALOX15B , ALOX12B , ALOXE3 , HES7 , PER1 , VAMP2 , TMEM107 , C17orf59 , AURKB , C17orf44 , C17orf68 , PFAS	17p13.1	7.5174	8.1136	0.5963	25	0.27	0	18	0	0.058244	0.988625	NA
4459	RANGNRF / SLC25A35 , ARHGEF15 , ODF4 , AK094860	17p13.1	8.133	8.2033	0.0703	4	0.27	0	4	0	0.129404	0.880741	NA
4460	LOC124751	17p13.1	8.2033	8.2201	0.0169	1	0.26	0	NA	NA	NA	NA	NA
4461	NDEL1 , MYH10 / NDEL1	17p13.1	8.2201	8.5741	0.354	2	0.25	0	1	0	0.31445	0.31445	NA
4462	CCDC42 , FLJ35773 , C17orf38 , PIK3R5 , NTN1 , LOC400572 , STX8 , WDR16 , USP43 / AK090821 , GLP2R , RCV1 , GAS7	17p13.1	8.5741	9.9751	1.401	13	0.26	0	6	0.17	0.0256368	0.613233	WDR16
4463	GAS7 , AK098731 / GAS7	17p13.1	9.9751	10.1538	0.1787	2	0.26	0	NA	NA	NA	NA	NA
4464	MYH13 , MYH4	17p13.1	10.1538	10.4727	0.3189	2	0.27	0	5	0	0.0585623	0.844813	NA
4465	MYH3 , SCO1 , C17orf48 , LOC388335 , LOC400573 , LOC284033 , DNAH9 , ZNF18	17p13.1--17p12	10.4727	11.8217	1.349	9	0.27	1	3	0.67	0.00149188	0.626292	LOC388335 , ZNF18
4466	MAP2K4 , AK092009 , MYOCD	17p12	11.8217	12.5161	0.6944	3	0.27	0	1	1	0.000105453	0.000105453	MAP2K4
4467	MYOCD , KIAA0672 , ELAC2	17p12	12.5161	12.8365	0.3204	3	0.26	0	2	0.5	1.4769e-05	0.159196	ELAC2
4469	HS3ST3A1	17p12	13.3398	13.6213	0.2816	2	0.26	0	1	0	0.829394	0.829394	NA
4470	C1orf136 , COX10 , LOC400575 , LOC388338 , HS3ST3B1	17p12	13.6213	14.1906	0.5692	6	0.25	0	1	0	0.272534	0.272534	NA
4471	HS3ST3B1 , PMP22	17p12	14.1906	15.0836	0.893	3	0.25	0	1	0	0.201994	0.201994	NA
4473	LY9 / PMP22 , LOC400577 , TEKT3 , AB074181 / CDRT4 , AB074181 , AB074181 / FAM18B2 , TRIM16 / CDRT1	17p12	15.0845	15.4332	0.3487	8	0.26	1	2	0	0.125223	0.30025	NA
4475	TRIM16 , TRIM16 / ZNF29 , ZNF286 , ADORA2B , TTC19 , TTC19 / NCOR1 , NCOR1 / TTC19 , NCOR1 , PIGL , PRR6 , UBB	17p12--17p11.2	15.4953	16.2789	0.7836	11	0.25	0	7	0.57	3.10692e-05	0.849262	TTC19 , TTC19 / NCOR1 , NCOR1 / TTC19 , PIGL
4476	TRPV2	17p11.2	16.2789	16.279	0.0001	1	0.26	1	1	0	0.377509	0.377509	NA
4478	C17orf45 , C17orf76 , ZNF287	17p11.2	16.2831	16.3974	0.1142	3	0.25	0	NA	NA	NA	NA	NA
4480	ZNF624 , KIAA0565	17p11.2	16.4653	16.6443	0.179	2	0.24	0	1	0	0.12843	0.12843	NA
4481	LOC162632 / BC039345 , LOC96597 , TNFRSF13B	17p11.2	16.6443	16.9201	0.2758	4	0.25	0	1	0	0.813893	0.813893	NA
4482	M-RIP	17p11.2	16.9201	17.0292	0.1091	1	0.25	0	1	1	0.041305	0.041305	M-RIP
4483	M-RIP , LOC201164 , FLCN / AL831885 , FLCN / BC005072	17p11.2	17.0292	17.0799	0.0507	5	0.26	1	3	0	0.0500215	0.89587	NA
4484	COPS3	17p11.2	17.0799	17.099	0.0191	1	0.26	1	1	1	0.00507336	0.00507336	COPS3
4485	NT5M , MED9 , RASD1 , PEMT , PEMT / AK026675	17p11.2	17.099	17.3938	0.2949	5	0.25	0	4	0.25	0.000418377	0.618257	RASD1
4486	RAI1 , RAI1 / SMCR5 , SREBF1 , TOM1L2 / AK057830 , TOM1L2 , LRRC48 , ATPAF2	17p11.2	17.3938	17.9059	0.5121	7	0.25	0	3	0.67	0.00433152	0.160583	SREBF1 , TOM1L2
4487	C17orf39 , ALKBH5 , LLGL1 , FLII , SMCR7 , TOP3A , SMCR8 , SHMT1	17p11.2	17.9059	18.1927	0.2868	9	0.25	0	6	0.5	0.00120197	0.47657	ALKBH5 , FLII , TOP3A
4489	SHMT1 , LOC339237	17p11.2	18.2075	18.2669	0.0594	2	0.25	0	1	0	0.47657	0.47657	NA
4490	BC040601	17p11.2	18.2669	18.3557	0.0888	1	0.25	0	NA	NA	NA	NA	NA
4491	LOC220594 / BC063453 , FAM106A / BC063453 , FLJ36492	17p11.2	18.3557	18.45	0.0943	3	0.25	0	3	0	0.429133	0.87171	NA
4492	NA	17p11.2	18.45	18.5697	0.1197	1	0.25	0	NA	NA	NA	NA	NA
4493	TRIM70 , FBXW10 , FAM18B	17p11.2	18.5697	18.775	0.2053	4	0.25	1	3	0.33	0.0302831	0.562677	FAM18B
4494	PRPSAP2 / AK126398 , SLC5A10	17p11.2	18.775	18.8153	0.0402	2	0.25	1	1	1	0.0180344	0.0180344	PRPSAP2 / AK126398
4496	LOC400581	17p11.2	18.9767	18.9768	0.0001	1	0.24	0	NA	NA	NA	NA	NA
4498	LOC400581	17p11.2	18.9861	19.0337	0.0476	1	0.25	1	NA	NA	NA	NA	NA
4499	LOC400581 , AK026312	17p11.2	19.0337	19.0637	0.03	3	0.25	1	NA	NA	NA	NA	NA
4501	EPN2 , EPPB9 , MAPK7 , MFAP4 , ZNF179	17p11.2	19.1345	19.2609	0.1264	5	0.23	0	4	0.25	0.0418486	0.669387	MAPK7 / MFAP4
4502	FLJ10847	17p11.2	19.2609	19.4225	0.1616	1	0.22	0	1	0	0.846385	0.846385	NA
4503	ALDH3A2	17p11.2	19.4225	19.4957	0.0732	1	0.22	0	1	0	0.332869	0.332869	NA
4504	FLJ31196 , ALDH3A1	17p11.2	19.4957	19.5872	0.0915	2	0.22	0	2	0	0.540443	0.565713	NA
4506	ULK2 , AKAP10 , SPECC1	17p11.2	19.6186	20.0757	0.4572	4	0.22	0	2	0	0.247411	0.424781	NA
4507	AF130065 / SPECC1 , SPECC1	17p11.2	20.0757	20.1628	0.0871	2	0.21	0	1	0	0.424781	0.424781	NA
4508	NA	17p11.2	20.1628	20.1629	0.0001	1	0.21	0	NA	NA	NA	NA	NA
4510	BC036241 , FAM106B	17p11.2	20.1816	20.2604	0.0788	2	0.2	0	NA	NA	NA	NA	NA
4511	FLJ35934	17p11.2	20.2604	20.4534	0.193	2	0.2	0	1	0	0.388919	0.388919	NA
4512	LOC440416 , USP22 , DHRS7B	17p11.2	20.4534	20.9934	0.54	3	0.2	0	2	0	0.570859	0.837768	NA
4514	DHRS7B , TMEM11 , DKFZp762H185 , MGC33894 , MAP2K3 , AK094407 / KCNJ12	17p11.2	21.0283	21.2609	0.2326	6	0.2	0	2	0	0.0634138	0.837768	NA
4515	KCNJ12 , AK096256 , C17orf51	17p11.2	21.2609	21.3766	0.1157	4	0.22	1	NA	NA	NA	NA	NA
4517	NA	17p11.2	21.717	21.7171	0.0001	1	0.22	1	NA	NA	NA	NA	NA
4518	LOC440418	17p11.2	21.7171	21.7373	0.0202	1	0.21	0	NA	NA	NA	NA	NA
4519	FAM27L	17p11.2	21.7373	21.8366	0.0993	1	0.2	0	NA	NA	NA	NA	NA
4520	AK093319 / PRG4	17p11.2	21.8366	21.8367	0.0001	1	0.2	0	NA	NA	NA	NA	NA
4522	NA	17q11.1	22.4298	22.4298	0.0001	1	0.16	0	NA	NA	NA	NA	NA
4524	WSB1 / KSR1	17q11.1	22.6635	22.6635	0.0001	1	0.13	0	NA	NA	NA	NA	NA
4526	KSR1	17q11.1	22.6668	22.6669	0.0001	1	0.11	0	NA	NA	NA	NA	NA
4528	LOC440419 / KSR1	17q11.1	22.7825	22.7825	0.0001	1	0.11	0	NA	NA	NA	NA	NA
4550	GIT1 , ANKRD13B	17q11.2	24.9254	24.9655	0.0402	2	0.11	0	NA	NA	NA	NA	NA
4551	CORO6 / MBD3 , SSH2	17q11.2	24.9655	24.9964	0.0308	2	0.11	0	NA	NA	NA	NA	NA
4552	SSH2	17q11.2	24.9964	24.9964	0.0001	1	0.11	0	NA	NA	NA	NA	NA
4554	FLJ46247 / BC110608	17q11.2	25.4432	25.4433	0.0001	1	0.11	1	NA	NA	NA	NA	NA
4555	CCDC55 , SLC6A4 , BLMH	17q11.2	25.4433	25.5998	0.1566	3	0.11	1	NA	NA	NA	NA	NA
4559	GOSR1 , DKFZp667M2411	17q11.2	25.8736	25.9862	0.1126	3	0.11	0	1	0	0.0602665	0.0602665	NA
4560	DKFZp667M2411	17q11.2	25.9862	25.9862	0.0001	1	0.11	0	NA	NA	NA	NA	NA
4562	SREBF1	17q11.2	26.0641	26.0748	0.0107	1	0.12	1	NA	NA	NA	NA	NA
4563	SREBF1 / SUZ12P , CRLF3 , C17orf41 , C17orf42	17q11.2	26.0748	26.2553	0.1805	5	0.11	0	NA	NA	NA	NA	NA
4565	CENTA2 , RNF135 , LOC400590	17q11.2	26.3092	26.3754	0.0662	3	0.11	0	NA	NA	NA	NA	NA
4566	NF1 / OMG , NF1 / EVI2B , NF1 / EVI2A	17q11.2	26.3754	26.669	0.2936	3	0.11	0	NA	NA	NA	NA	NA
4567	NF1 , RAB11FIP4 , C17orf79 , C17orf40 , SUZ12 , LRRC37B , RHOT1 / BC092401 / BC110895 , RHBDL4 / RHBDL3 , C17orf75 , ZNF207	17q11.2	26.669	27.8057	1.1367	11	0.11	0	NA	NA	NA	NA	NA
4568	PSMD11	17q11.2	27.8057	27.8057	0.0001	1	0.11	0	NA	NA	NA	NA	NA
4577	CCT6B / CR933688 , CCDC16	17q12	30.2821	30.3137	0.0316	2	0.11	0	NA	NA	NA	NA	NA
4579	LIG3 , RFFL , RAD51L3 / RFFL , NLE1 / FNDC8 , NLE1	17q12	30.3372	30.4826	0.1454	5	0.11	1	1	0	0.199342	0.199342	NA
4581	UNC45B / BC101062 , AMAC1 , MGC19764	17q12	30.5376	30.6102	0.0726	4	0.11	0	NA	NA	NA	NA	NA
4583	NA	17q12	30.6244	30.7026	0.0782	1	0.11	0	NA	NA	NA	NA	NA
4584	FLJ34922 , FLJ10260 , FLJ31952 / FLJ34922	17q12	30.7026	30.7922	0.0896	3	0.11	0	NA	NA	NA	NA	NA
4741	NBR2	17q21.31	41.7199	41.72	0.0001	1	0.12	1	NA	NA	NA	NA	NA
4742	AF119889 / LOC641522 / NSF / LRRC37A / LOC474170 / KIAA1267	17q21.31--17q21.32	41.72	41.9734	0.2534	1	0.11	0	NA	NA	NA	NA	NA
4963	MRPS7 / MIF4GD / CR597523 , SLC25A19 , GRB2	17q25.1	70.774	70.8791	0.1051	3	0.11	0	NA	NA	NA	NA	NA
4965	KIAA0195 / AK094864 , CASKIN2 , TSEN54	17q25.1	71.007	71.0746	0.0676	3	0.11	1	NA	NA	NA	NA	NA
4966	LLGL2 / AY129023 , LLGL2 , MYO15B / BC027875	17q25.1	71.0746	71.149	0.0744	3	0.11	1	NA	NA	NA	NA	NA
4967	RECQL5 / AK055768 , RECQL5 , SAP30BP , ITGB4 , GALK1 , H3F3B , ZC3H5	17q25.1	71.149	71.3017	0.1527	7	0.11	1	NA	NA	NA	NA	NA
4969	UNC13D , WBP2 , TRIM47 , TRIM65 , MRPL38 , AK057261 / FBF1	17q25.1	71.3378	71.4544	0.1166	6	0.11	1	NA	NA	NA	NA	NA
4970	ACOX1 , CDK3 , EVPL , SRP68 , GALR2 , EXOC7 / LGICZ1 / NAP1L1 , EXOC7 / NAP1L1 , FOXJ1	17q25.1	71.4544	71.6477	0.1933	8	0.11	1	NA	NA	NA	NA	NA
4972	RNF157	17q25.1	71.6617	71.6618	0.0001	1	0.11	1	NA	NA	NA	NA	NA
4973	RNF157	17q25.1	71.6618	71.6693	0.0075	1	0.11	1	NA	NA	NA	NA	NA
4974	FAM100B , QRICH2 , PRPSAP1 , SPHK1 , UBE2O , AANAT	17q25.1	71.6693	71.9788	0.3095	6	0.11	0	NA	NA	NA	NA	NA
4975	RHBDF2	17q25.1	71.9788	71.9974	0.0186	1	0.11	0	NA	NA	NA	NA	NA
4976	RHBDF2	17q25.1	71.9974	71.9975	0.0001	1	0.11	1	NA	NA	NA	NA	NA
4977	RHBDF2 , CYGB / LOC400621	17q25.1	71.9975	72.0393	0.0419	2	0.11	1	NA	NA	NA	NA	NA
4979	LOC400621 , ST6GALNAC2 , ST6GALNAC1 / BC063830 , MXRA7 , PTDSR , LOC124512 , ET / SFRS2 , ET	17q25.1--17q25.2	72.0612	72.2861	0.2249	8	0.11	0	NA	NA	NA	NA	NA
4980	C17orf52 , MGAT5B , AF130050 / LOC654434	17q25.2	72.2861	72.6202	0.3342	4	0.11	0	NA	NA	NA	NA	NA
4982	SEC14L1 / AK130317 , Sep-09 , SEPT9 / AK022252 , SEPT9 / AK097908	17q25.2--17q25.3	72.7245	72.9855	0.261	4	0.11	1	1	0	0.0694939	0.0694939	NA
4983	Sep-09 , LOC400622 , LOC400623 , TNRC6C , TMC6 , TMC8 / AK125672 , AY358510 , SYNGR2 , TK1 , AFMID , BIRC5 , LOC283999 , SOCS3 , DNAH17 / PGS1	17q25.3	72.9855	74.0097	1.0242	15	0.11	1	2	0.5	0.0496405	0.0694939	TK1
4984	AK127460 , DNAHL1 , PSCD1 / AK123894	17q25.3	74.0097	74.182	0.1723	4	0.11	1	NA	NA	NA	NA	NA
4986	PSCD1 , USP36 , TIMP2	17q25.3	74.2652	74.4074	0.1421	3	0.11	0	NA	NA	NA	NA	NA
4987	LGALS3BP , CANT1	17q25.3	74.4074	74.5271	0.1198	3	0.11	0	NA	NA	NA	NA	NA
4988	C1QTNF1 , FLJ21865 , LOC146713	17q25.3	74.5271	74.7771	0.25	3	0.11	0	NA	NA	NA	NA	NA
4990	ENPP7 , CBX2 , CBX8 , CBX4 , TBC1D16 , CCDC40 / AK000760 / BC058288 , GAA , DDX48 , CARD14 / DKFZp434J0226 , SGSH , SLC26A11 , KIAA1618 , C17orf27 / AK125341 , FLJ35220	17q25.3	75.2972	76.012	0.7149	15	0.11	0	1	1	0.0112373	0.0112373	SLC26A11
4992	NA	17q25.3	76.0428	76.0527	0.0099	1	0.12	1	NA	NA	NA	NA	NA
4994	NPTX1	17q25.3	76.0571	76.0572	0.0001	1	0.12	1	NA	NA	NA	NA	NA
4996	raptor , FLJ46026	17q25.3	76.5542	76.5857	0.0314	2	0.12	1	NA	NA	NA	NA	NA
4997	CHMP6 , AF218021 , FLJ90757 , BAIAP2 / AK094659 , BAIAP2 , BAIAP2 / AK096606 , AATK / AK131395 / AK131529	17q25.3	76.5857	76.7063	0.1206	7	0.12	1	NA	NA	NA	NA	NA
4998	AK131529 , AZI1 , C17orf56	17q25.3	76.7063	76.8215	0.1153	3	0.12	1	NA	NA	NA	NA	NA
5000	C17orf56 , LOC284184 , MGC15523 , C17orf55 , TMEM105 , DKFZp761P0212 , BAHCC1	17q25.3	76.8258	77.0391	0.2133	8	0.12	1	NA	NA	NA	NA	NA
5001	BAHCC1 / BC033222 , ACTG1 , FSCN2 , C17orf70 , NPLOC4 , TSPAN10 , PDE6G , LOC339229 / BC090923 , BC009369 / LOC339229 , LOC339229 , ARL16 , HGS , SLC25A10 , ARHGDIA	17q25.3	77.0391	77.4304	0.3913	15	0.11	0	NA	NA	NA	NA	NA
5002	THOC4 , ANAPC11 , MAFG , NOTUM , ASPSCR1 , STRA13 , LRRC45 , RAC3 , DCXR , RFNG , GPS1 , DUS1L , FASN , FLJ23754 / CCDC57	17q25.3	77.4304	77.6798	0.2493	15	0.11	0	NA	NA	NA	NA	NA
5004	CCDC57 , SLC16A3 , CSNK1D / SLC16A3 , CSNK1D , CD7 , SECTM1 , FLJ35767 , UTS2R , FLJ22222 , HEXDC , C17orf62 / KIAA0329RF / CR590238 , AF090930 / FOXK2 , FOXK2 , FOXK2 / AK123615 , WDR45L , RAB40B , FN3KRP , FN3K , TBCD / FLJ13841 , TBCD , B3GNTL1 , METRNL	17q25.3	77.705	78.6459	0.941	24	0.11	0	NA	NA	NA	NA	NA
5005	ROCK1 , USP14 , THOC1 , COLEC12 , CETN1 , CLUL1 , CLUL1 / TYMS / C18orf56 , TYMS , ENOSF1 , YES1 , ADCYAP1 , LOC388456 , C18orf2	18p11.32	0.1112	1.9301	1.8189	14	0.11	0	NA	NA	NA	NA	NA
5006	METTL4 , KNTC2 , SMCHD1 , SMCHD1 / AK126324 / BC035774 , SMCHD1 / BC035774 , EMILIN2 , LPIN2 , MYOM1 , MRCL3 , AB046614 / MRLC2	18p11.32--18p11.31	1.9301	3.443	1.5129	11	0.11	0	NA	NA	NA	NA	NA
5007	TGIF , DLGAP1	18p11.31	3.443	3.4915	0.0485	3	0.11	0	NA	NA	NA	NA	NA
5008	DLGAP1	18p11.31	3.4915	3.5175	0.026	1	0.11	0	NA	NA	NA	NA	NA
5010	DLGAP1 / AK093095 , DLGAP1 / TGIF	18p11.31	3.5873	3.5941	0.0068	2	0.12	1	NA	NA	NA	NA	NA
5012	DLGAP1 , LOC285043 , LOC388458	18p11.31	3.7073	4.4154	0.7081	4	0.12	1	NA	NA	NA	NA	NA
5014	BC010538 / LOC339290 / ZFP161	18p11.31	5.227	5.2317	0.0047	1	0.12	0	NA	NA	NA	NA	NA
5015	LOC339290 / LOC400642 / ZFP161 , ZFP161 , EPB41L3 , TTMA , L3MBTL4	18p11.31	5.2317	6.6323	1.4006	6	0.12	0	NA	NA	NA	NA	NA
5017	ARHGAP28 , FLJ38028 , LAMA1 , PTPRM , AK095925 / PTPRM , AK022058 / PTPRM , RAB12 , KIAA0802 , NDUFV2 , ANKRD12 , TWSG1 , RALBP1	18p11.31--18p11.22	6.8722	9.5259	2.6536	13	0.12	0	NA	NA	NA	NA	NA
5018	PPP4R1 / HARS2 , RAB31 , TXNDC2	18p11.22	9.5259	9.9446	0.4187	3	0.11	0	NA	NA	NA	NA	NA
5019	VAPA	18p11.22	9.9446	10.0284	0.0838	2	0.11	0	NA	NA	NA	NA	NA
5020	FLJ34223 , APCDD1PG	18p11.22	10.0284	10.5384	0.51	4	0.11	0	NA	NA	NA	NA	NA
5022	FAM38B , LOC283849 , C18orf30	18p11.22	10.6567	10.7498	0.0931	4	0.11	0	NA	NA	NA	NA	NA
5024	C18orf58 , CHMP1B / GNAL , GNAL , MPPE1 / CR594517 / CR595199 , IMPA2 , DKFZp779B1634 , CIDEA , TUBB6	18p11.22--18p11.21	10.7849	12.301	1.5161	9	0.11	0	NA	NA	NA	NA	NA
5025	TUBB6 / AFG3L2 , C18orf43 , SPIRE1 , TNFSF5IP1 / CEP76 , TNFSF5IP1 , PTPN2	18p11.21	12.301	12.7808	0.4798	6	0.11	0	NA	NA	NA	NA	NA
5033	LOC441413 / LOC388466	18p11.21	14.179	14.3319	0.1529	1	0.11	0	NA	NA	NA	NA	NA
5034	LOC284233 , ANKRD30B	18p11.21	14.3319	14.8214	0.4896	2	0.11	1	NA	NA	NA	NA	NA
5036	NA	18q11.1	16.7817	16.7818	0.0001	1	0.12	1	NA	NA	NA	NA	NA
5038	ROCK1	18q11.1	16.8143	16.8144	0.0001	1	0.12	1	NA	NA	NA	NA	NA
5040	ROCK1	18q11.1	16.8252	16.8252	0.0001	1	0.12	1	NA	NA	NA	NA	NA
5041	ROCK1 , GNA13 / ROCK1 , KIAA1772 , ESCO1 , SNRPD1 , ABHD3	18q11.1--18q11.2	16.8252	17.6646	0.8394	6	0.12	0	1	1	0.000812875	0.000812875	SNRPD1
5042	MIB1	18q11.2	17.6646	18.0017	0.3371	1	0.12	0	NA	NA	NA	NA	NA
5043	LOC201484 , GATA6	18q11.2	18.0017	18.2477	0.246	2	0.12	0	NA	NA	NA	NA	NA
5044	CTAGE1 , RBBP8 , CABLES1 , C18orf45 , RIOK3 , C18orf8	18q11.2	18.2477	19.3707	1.123	7	0.12	0	2	0.5	0.000676288	0.0688554	RBBP8
5045	NPC1 , ANKRD29	18q11.2	19.3707	19.4343	0.0637	2	0.12	0	NA	NA	NA	NA	NA
5047	LAMA3	18q11.2	19.5974	19.641	0.0435	1	0.13	0	1	0	0.186647	0.186647	NA
5048	LAMA3 , C18orf17	18q11.2	19.641	19.9694	0.3285	2	0.13	0	1	0	0.186647	0.186647	NA
5049	C18orf17 , CABYR , OSBPL1A , IMPACT	18q11.2	19.9694	20.2856	0.3161	4	0.13	1	2	0.5	0.000122719	0.0555907	IMPACT
5050	HRH4 , ZNF521 , SS18 , PSMA8	18q11.2	20.2856	21.968	1.6824	5	0.13	1	1	0	0.276241	0.276241	NA
5052	TAF4B , KCTD1 , AQP4 , CHST9 / C18orf16	18q11.2	22.2245	22.769	0.5445	5	0.13	0	NA	NA	NA	NA	NA
5054	CDH2 , DSC3 , DSC2 , DSC1 , DSG1 , DSG4 , DSG3 , DSG2	18q12.1	23.7974	27.3807	3.5833	9	0.13	0	2	0	0.295219	0.790881	NA
5056	TTR	18q12.1	27.4269	27.4589	0.032	1	0.13	0	NA	NA	NA	NA	NA
5057	B4GALT6 , LOC390846 , KIAA1012 , RNF125 , RNF138 , MEP1B	18q12.1	27.4589	28.1003	0.6415	7	0.13	0	2	0.5	9.75329e-05	0.305165	RNF138
5058	FAM59A	18q12.1	28.1003	28.1213	0.021	1	0.13	0	NA	NA	NA	NA	NA
5059	KLHL14 , C18orf34	18q12.1	28.1213	29.5812	1.4599	3	0.13	0	NA	NA	NA	NA	NA
5060	AB051500 / KIAA1713 , LOC284244 , NOL4 , DTNA	18q12.1	29.5812	30.7009	1.1196	4	0.14	1	NA	NA	NA	NA	NA
5061	DTMAPRE2 , ZNF397 , ZNF397 / AK131291 / AY234408 , ZNF397 / AK128697 / AK131291 / AY234408 , ZNF271 / ZNF397 , ZNF24 / ZNF397	18q12.1--18q12.2	30.7009	31.1739	0.4731	7	0.14	1	2	0	0.0939957	0.880106	NA
5062	ZNF396 / ZNF397 , ZNF396 / ZNF397 / BC036765	18q12.2	31.1739	31.2075	0.0336	2	0.14	1	2	0	0.0838473	0.879292	NA
5064	C18orf37 , GALNT1	18q12.2	31.2391	31.4516	0.2124	3	0.13	0	1	0	0.127957	0.127957	NA
5065	GALNT1 , C18orf21 , P15RS , SLC39A6 , STATIP1 , MOCOS , FHOD3	18q12.2	31.4516	32.6138	1.1622	8	0.13	0	7	0	0.121932	0.312645	NA
5066	FHOD3 , C18orf10 , KIAA1328 , BRUNOL4	18q12.2	32.6138	33.1071	0.4933	5	0.13	0	2	0.5	8.22895e-05	0.154807	C18orf10
5068	NA	18q12.2	35.0419	35.0419	0.0001	1	0.14	0	NA	NA	NA	NA	NA
5070	PIK3C3 , LOC284260	18q12.3	35.933	38.808	2.875	3	0.15	0	1	1	0.0141135	0.0141135	PIK3C3
5071	RIT2	18q12.3	38.808	38.8081	0.0001	1	0.15	0	NA	NA	NA	NA	NA
5073	RIT2 , SYT4	18q12.3	38.9371	40.5116	1.5745	3	0.15	0	1	0	0.998745	0.998745	NA
5074	SETBP1 / TRIM45 / BC062338 , SETBP1 , FLJ44087 , SLC14A2	18q12.3	40.5116	41.5167	1.0052	5	0.15	0	1	0	0.0848167	0.0848167	NA
5076	NA	18q12.3	41.5258	41.5258	0.0001	1	0.16	1	NA	NA	NA	NA	NA
5078	SLC14A1 , CD33L3 , KIAA1632 , PSTPIP2	18q12.3--18q21.1	41.5683	41.8183	0.2501	4	0.16	1	1	0	0.257349	0.257349	NA
5080	CCDC5 , C18orf25	18q21.1	41.9393	42.1707	0.2314	2	0.15	0	NA	NA	NA	NA	NA
5081	RNF165	18q21.1	42.1707	42.2943	0.1237	1	0.16	1	NA	NA	NA	NA	NA
5082	LOXHD1 , LOC147343 , ST8SIA5 , PIAS2 , TCEB3C / KATNAL2 , TCEB3B / KATNAL2 , KATNAL2 , HDHD2 , IER3IP1 , LOC440493	18q21.1	42.2943	43.3551	1.0607	11	0.15	0	2	0.5	0.0165133	0.203203	HDHD2
5084	SMAD2 , C18orf12	18q21.1	43.6154	44.0331	0.4177	3	0.15	0	1	1	0.00406438	0.00406438	SMAD2
5086	KIAA0427 , SMAD7 , DYM , LOC497661 , LOC497661 / PIGK / RPL17 , LIPG , ACAA2 , CCDC11 , MBD1 , CXXC1 , C18orf24	18q21.1	44.4782	46.1739	1.6957	12	0.14	0	2	0.5	0.00347134	0.107728	DYM
5088	MAPK4 , MRO , ME2 , ELAC1	18q21.2	46.5106	46.7548	0.2442	4	0.13	0	2	0.5	0.011798	0.914552	ME2
5090	SMAD4 , RKHD2 , LOC400651	18q21.2	46.8115	47.2483	0.4368	4	0.14	0	NA	NA	NA	NA	NA
5092	DCC	18q21.2	48.1896	49.36	1.1705	1	0.14	0	NA	NA	NA	NA	NA
5093	MBD2	18q21.2	49.36	50.0677	0.7077	2	0.14	0	1	1	0.000379958	0.000379958	MBD2
5094	POLI , STARD6 , C18orf54 , C18orf26 , RAB27B , CCDC68 , TCF4	18q21.2	50.0677	51.0882	1.0205	8	0.14	0	2	0	0.527664	0.532796	NA
5096	TCF4 , AK127645	18q21.2	51.301	51.9017	0.6006	3	0.15	1	1	0	0.527664	0.527664	NA
5097	TXNL1 , WDR7	18q21.2--18q21.31	51.9017	52.8479	0.9462	3	0.15	1	1	1	0.00255796	0.00255796	TXNL1
5098	FAM44C	18q21.31	52.8479	52.9659	0.118	1	0.15	1	NA	NA	NA	NA	NA
5100	ST8SIA3	18q21.31	53.1726	53.1727	0.0001	1	0.15	1	NA	NA	NA	NA	NA
5101	ST8SIA3 , ONECUT2	18q21.31	53.1727	53.295	0.1223	3	0.14	0	NA	NA	NA	NA	NA
5103	FECHRS , ATP8B1 / AK056031	18q21.31	53.3047	53.5286	0.2239	4	0.14	0	1	1	0.000760215	0.000760215	NARS
5104	ATP8B1 / AK056031	18q21.31	53.5286	53.5287	0.0001	1	0.14	0	NA	NA	NA	NA	NA
5106	NEDD4L	18q21.31	53.9734	53.9735	0.0001	1	0.14	0	1	1	0.0218666	0.0218666	NEDD4L
5107	NEDD4L , ALPK2 / HAK , MALT1 , ZNF532 , SEC11L3 , GRP	18q21.31--18q21.32	53.9735	55.0488	1.0753	6	0.14	0	3	0.67	0.00666252	0.842953	NEDD4L , SEC11L3
5109	RAX , LMAN1 , CCBE1	18q21.32	55.0868	55.2542	0.1674	4	0.15	1	NA	NA	NA	NA	NA
5110	PMAIP1 , MC4R	18q21.32	55.2542	56.1898	0.9356	2	0.15	1	NA	NA	NA	NA	NA
5112	CDH20 , RNF152 , PIGN , KIAA1468 , TNFRSF11A , ZCCHC2 , ZCCHC2 / EMILIN2 , PHLPP / PSMD8 , PHLPP , BCL2 , FVT1 , VPS4B , SERPINB5 , SERPINB12 , SERPINB13 , SERPINB3 / AF428135 / SERPINB4 , SERPINB11	18q21.33	57.3732	59.6231	2.2499	18	0.14	0	7	0.29	0.000580985	0.925062	PIGN , ZCCHC2
5113	SERPINB7 , SERPINB2 , SERPINB10 , SERPINB8 , C18orf20 , CDH7 , CDH19	18q21.33--18q22.1	59.6231	63.3003	3.6772	8	0.14	0	2	0	0.638141	0.994408	NA
5114	C18orf4	18q22.1	63.3003	63.632	0.3317	1	0.13	0	NA	NA	NA	NA	NA
5115	NA	18q22.1	63.632	63.6321	0.0001	1	0.13	0	NA	NA	NA	NA	NA
5117	TXNDC10 , C18orf14 , DOK6 , CD226 , RTTN , SOCS6 , CBLN2 , NETO1 , LOC400655	18q22.1--18q22.3	64.5162	69.1677	4.6516	10	0.14	1	1	0	0.671608	0.671608	NA
5118	FBXO15	18q22.3	69.1677	69.9541	0.7863	2	0.13	0	NA	NA	NA	NA	NA
5120	C18orf55 , CYB5A , C18orf51 , CNDP2 , CNDP1 / AK131263 , LOC400657 , ZNF407 , AK096231 , ZADH2 , SDCCAG33 , LOC284274 , ZNF516	18q22.3--18q23	69.967	72.3348	2.3678	13	0.13	0	2	1	0.00912205	0.0442806	CYB5A , ZNF407
5121	ZNF516 , LOC284276	18q23	72.3348	72.6358	0.301	3	0.14	0	NA	NA	NA	NA	NA
5122	ZNF236 , MBP , GALR1 , LOC400662	18q23	72.6358	74.0016	1.3659	5	0.15	1	1	0	0.380613	0.380613	NA
5123	SALL3 , ATP9B , NFATC1 , LOC284240 , FLJ25715 , CTDP1 , KCNG2 , PQLC1 , LOC440498 , TXNL4A , C18orf22 , KIAA0863	18q23	74.0016	75.9974	1.9958	13	0.14	0	1	1	0.00440391	0.00440391	TXNL4A
5124	LOC147299 / PARD6G , PARD6G / LOC147299 , PARD6G	18q23	75.9974	76.043	0.0456	3	0.13	0	NA	NA	NA	NA	NA
5125	PPAP2C , KIAA1193 , THEG , KIAA1957 , SHC2 , C19orf19 , MADCAM1 , AK125401 / C19orf20 , CDC34 , GZMM , BSG , HCN2 , POLRMT , FGF22 , RNF126 , FSTL3 , PALM , C19orf21 , PTBP1 , PRG2 , AZU1 , PRTN3 , ELA2 , CFD , THRAP5 , C19orf22 , KISS1R , ARID3A , WDR18 , GRIN3B , C19orf6 , CNN2 , ABCA7 , HMHA1 , POLR2E , GPX4 , KIAA0963 , STK11 , C19orf26 , ATP5D , CIRBP / C19orf24 / C19orf23 , CIRBP / C19orf24…	19p13.3	0.2391	1.3401	1.101	46	0.13	0	13	0.15	0.00460872	0.931856	ABCA7 , MUM1 / BC001806
5126	NDUFS7 , GAMT , DAZAP1 , APC2 , C19orf25 / APC2 , PCSK4 , REEP6 , ADAMTSL5 , LOC126520 / BC100792	19p13.3	1.3401	1.478	0.1379	9	0.14	1	3	0.33	0.0214604	0.49145	REEP6
5127	RKHD1 , MBD3 , UQCR , TCF3 , ATP8B3 , REXO1 , KLF16 , FAM108A1 , SCAMP4 / LOC113179 , SCAMP4 / IL1RAPL1 , CSNK1G2 / C19orf34 , CSNK1G2 , BTBD2 , MKNK2 , MOBKL2A , MOBKL2A / C19orf36 , AP3D1 / MOBKL2A , DOT1L / MOBKL2A , PLEKHJ1 / MOBKL2A , MOBKL2A / SF3A2 , MOBKL2A / AMH , MOBKL2A / JSRP1 , MOBKL2A / OAZ1 / JSRP1 , LSM7 / MOBKL2A , SPPL2B / MOBKL2A , MOBKL2A / TIMM13 , MOBKL2A / LMNB2 , GADD45B /…	19p13.3	1.478	3.075	1.597	45	0.13	0	13	0.08	0.0238732	0.981203	LSM7 / MOBKL2A
5128	GNA15	19p13.3	3.075	3.1309	0.056	1	0.13	0	1	0	0.218601	0.218601	NA
5129	EDG6	19p13.3	3.1309	3.1591	0.0282	1	0.13	0	NA	NA	NA	NA	NA
5130	NCLN	19p13.3	3.1591	3.1591	0.0001	1	0.13	0	NA	NA	NA	NA	NA
5131	BRUNOL5 , NFIC , LOC284422 , HLRC1 , FZR1 , FZR1 / C19orf28 , C19orf28	19p13.3	3.1591	3.4971	0.338	7	0.12	0	2	0	0.215424	0.689863	NA
5132	C19orf28 , HMG20B	19p13.3	3.4971	3.5266	0.0295	2	0.12	0	1	0	0.215424	0.215424	NA
5133	GIPC3 / BX648927 , BX648927 , TBXA2R / ATCAY , C19orf29 / AK097999 / ATCAY , AK097999 / ATCAY , PIP5K1C / ATCAY , TJP3 / ATCAY , APBA3 / ATCAY , ATCAY / MRPL54 , RAXL1 / ATCAY , MATK / ATCAY , KIAA1086 / ATCAY	19p13.3	3.5266	3.7551	0.2285	12	0.12	0	1	0	0.223929	0.223929	NA
5135	LOC388494 / ATCAY , ATCAY , ITGB1BP3 , DAPK3 / ETNK1 , EEF2 , PIAS4	19p13.3	3.8029	3.9967	0.1938	6	0.12	0	2	0.5	0.0166702	0.223929	EEF2
5136	ZBTB7A , MAP2K2	19p13.3	3.9967	4.0685	0.0719	2	0.13	1	NA	NA	NA	NA	NA
5138	CREB3L3 , SIRT6 , ANKRD24 , EBI3	19p13.3	4.1237	4.1823	0.0586	4	0.13	1	1	0	0.60022	0.60022	NA
5140	FLJ10374 , SHD , MGC23244 , FSD1 , STAP2 / GEMIN5	19p13.3	4.2199	4.2752	0.0552	5	0.13	1	1	0	0.375612	0.375612	NA
5141	FLJ14981 / CR605933	19p13.3	4.2752	4.3054	0.0302	1	0.12	0	1	0	0.788447	0.788447	NA
5142	SH3GL1 , CHAF1A , UBXD1 , HDGF2 / KIAA1881 , HDGF2 , KIAA1881 , TRIM59 / LOC440503 , LRG1 / TRIM59 / LOC440503 , SEMA6B , TNFAIP8L1 , DPP9 , C19orf30	19p13.3	4.3054	4.7233	0.4179	12	0.12	0	6	0.5	0.01153	0.657558	CHAF1A , UBXD1 , LRG1 / TRIM59 / LOC440503
5143	FEM1A	19p13.3	4.7233	4.752	0.0287	1	0.11	0	NA	NA	NA	NA	NA
5144	TICAM1 , M6PRBP1	19p13.3	4.752	4.8657	0.1137	3	0.11	0	1	0	0.0670194	0.0670194	NA
5145	UHRF1 , JMJD2B , JMJD2B / AK093006 , PTPRS , ZNRF4 , PLAC2 / PRKD2	19p13.3	4.8657	5.512	0.6463	7	0.11	0	1	0	0.144096	0.144096	NA
5147	SAFB2 , SAFB , QIL1 , PRSS15 / X74215 , MGC39581	19p13.3	5.5382	5.7294	0.1913	5	0.11	0	NA	NA	NA	NA	NA
5149	MGC24975 , DUS3L , NRTN / FUT6 , FUT6 , FUT3 , FUT5	19p13.3	5.7344	5.8169	0.0826	7	0.11	1	2	0	0.743021	0.971568	NA
5150	NDUFA11 / AK127692 , CAPS , RANBP3 , RFX2	19p13.3	5.8169	5.9443	0.1273	4	0.11	0	1	1	0.00280743	0.00280743	CAPS
5152	ACSBG2 , LOC56930 / MLLT1 , MLLT1 , ASAH3 , CLPP , ALKBH7 , PSPN	19p13.3	6.1438	6.3266	0.1828	7	0.11	0	NA	NA	NA	NA	NA
5153	KHSRP , MGC34725 , SLC25A23 , CRB3	19p13.3	6.3266	6.4186	0.092	4	0.11	0	1	0	0.32644	0.32644	NA
5154	DENND1C , TUBB4 , TNFSF9 , TNFSF7 , GNAI2 / C3 , C3 , GPR108 , TRIP10 , SH2D3A	19p13.3	6.4186	6.804	0.3854	10	0.11	0	5	0.2	0.00339547	0.960113	ZNF302 / SH2D3A
5155	VAV1 , EMR1 , FLJ25758 , MBD3L2 , ZNF557 , INSR	19p13.3--19p13.2	6.804	7.2184	0.4144	6	0.11	0	NA	NA	NA	NA	NA
5157	ARHGEF18 / AK127453 , PEX11G	19p13.2	7.4433	7.4791	0.0358	2	0.12	0	1	1	0.0113586	0.0113586	ARHGEF18 / AK127453
5158	FLJ35784 , ZNF358	19p13.2	7.4791	7.5047	0.0255	2	0.12	0	NA	NA	NA	NA	NA
5159	MCOLN1 , MCOLN1 / NTE , NTE	19p13.2	7.5047	7.5886	0.084	3	0.12	1	NA	NA	NA	NA	NA
5160	KIAA1543 , XAB2 , PCP2 , STXBP2 , RETN , MCEMP1 , TRAPPC5 , FCER2 , CLEC4G , CD209 , CLEC4M / AY343913 , AP3S2 / BC047593 , EVI5L , FLJ22184 / AK096643 , FLJ22184 , LRRC8E / AK125117 , MAP2K7 , SNAPC2	19p13.2	7.5886	7.8936	0.305	19	0.12	1	3	0	0.144342	0.935111	NA
5161	TIMM44	19p13.2	7.8936	7.9065	0.0129	1	0.12	0	NA	NA	NA	NA	NA
5163	TIMM44 , ELAVL1	19p13.2	7.912	7.9447	0.0327	2	0.12	0	1	0	0.0837335	0.0837335	NA
5164	ANKRD47 / CCL25 , FBN3 / ANKRD47 , LASS4 / ANKRD47 , CD320 / ANKRD47 , NDUFA7 / ANKRD47 , ANKRD47 / RPS28 , ANGPTL4 , RAB11B , Mar-02 , HNRPM , PRAM1 , ZNF414 , MYO1F , ADAMTS10 , MGC33407	19p13.2	7.9447	8.6689	0.7242	16	0.12	0	5	0.4	0.0161526	0.944984	NDUFA7 / ANKRD47 , HNRPM
5731	C21orf86 , C21orf93 , COL18A1 / C21orf123	21q22.3	45.5358	45.6648	0.1289	4	0.11	1	NA	NA	NA	NA	NA
5732	COL18A1 , SLC19A1 / COL18A1 , SLC19A1 , LOC400877 , PCBP3	21q22.3	45.6648	46.1845	0.5197	6	0.11	1	NA	NA	NA	NA	NA
5733	COL6A1 , COL6A2 / AK128695	21q22.3	46.1845	46.3766	0.1921	2	0.11	1	NA	NA	NA	NA	NA
5742	LOC440156 / BRMS1L / BX248778	22q11.1	14.5445	14.6568	0.1123	2	0.18	1	NA	NA	NA	NA	NA
5743	POTE14 / ACTBL1	22q11.1	14.6568	14.7996	0.1428	2	0.18	1	NA	NA	NA	NA	NA
5745	AY026350	22q11.1	15.3489	15.3489	0.0001	1	0.18	0	NA	NA	NA	NA	NA
5747	CESK1 , BC107743 , VWF	22q11.1	15.4518	15.6608	0.2089	4	0.19	0	NA	NA	NA	NA	NA
5748	XKR3 , CECR8	22q11.1	15.6608	15.6899	0.0292	2	0.19	0	NA	NA	NA	NA	NA
5750	GAB4 , CECR7 , IL17R , LOC150166 , CECR6 , CECR5 , CECR4 , CECR1 , CECR3 , CECR9 , CECR2 / HUMYZ82H07 / AF336133 / AL832377 , AF336133 / AK091754 , BCL2L13 / SLC25A18 , BCL2L13 / ATP6V1E1 , BCL2L13 , BID , AK097861 , MICAL3 , AK094477 / MICAL3 , AK000085 , PEX26 / TUBA8 , TUBA8	22q11.1--22q11.21	15.8271	17.0396	1.2125	23	0.2	0	5	0.2	0.0292776	0.634694	BCL2L13 / ATP6V1E1
5751	USP18 , DGCR6 , PRODH	22q11.21	17.0396	17.362	0.3224	3	0.21	0	3	0.33	0.0408951	0.620471	DGCR6
5752	DGCR5 , DGCR9 , DGCR10	22q11.21	17.362	17.3906	0.0286	3	0.21	0	1	0	0.128876	0.128876	NA
5753	DGCR2 , DGCR2 / DGCR14 , LOC391295 / DGCR14 , TSSK2 / DGCR13 / DGCR14 , DGCR14 , GSCL , SLC25A1 , CLTCL1 , HIRA , MRPL40 , LOC128977 , UFD1L , CDC45L , CLDN5 , LOC440791 , SEPT5 / GP1BB	22q11.21	17.3906	18.1308	0.7402	16	0.21	0	12	0.33	3.09321e-05	0.84198	DGCR14 , SLC25A1 , MRPL40 , UFD1L
5754	TBX1	22q11.21	18.1308	18.1308	0.0001	1	0.21	0	1	0	0.451696	0.451696	NA
5756	FLJ21125 , FLJ21125 / GNB1L	22q11.21	18.2179	18.222	0.0042	2	0.21	0	NA	NA	NA	NA	NA
5757	TXNRD2 , COMT	22q11.21	18.222	18.3291	0.1071	2	0.21	0	3	0.33	0.018264	0.719349	COMT
5758	COMT , ARVCF , C22orf25 / CR627452 , DGCR8 , HTF9C / CR592601	22q11.21	18.3291	18.483	0.1539	5	0.22	1	4	0.5	0.0401085	0.845772	COMT , DGCR8
5760	RANBP1 / CR590513 , ZDHHC8 , AK057137 , RTN4R , LOC440792 / DGCR5 , DGCR6L / DGCR5 , LOC391303 , ZNF74 / USP41	22q11.21	18.4928	19.0913	0.5985	9	0.22	1	6	0.17	0.00692725	0.398296	RANBP1 / CR590513
5761	SCARF2 , KLHL22 , PCQAP / AK124276 , DKFZp434N035 , PIK4CA	22q11.21	19.0913	19.4137	0.3224	6	0.22	0	11	0.18	0.0306376	0.845066	PIK4CA / SERPIND1 , PIK4CA / SERPIND1
5763	PIK4CA / SERPIND1 , SNAP29 , CRKL , AIFL / AK126917 / LZTR1 , LZTR1	22q11.21	19.4643	19.6817	0.2174	5	0.21	0	9	0.22	0.0306376	0.526766	PIK4CA / SERPIND1 , PIK4CA / SERPIND1
5765	THAP7 , MGC16703 / FLJ39582 / CR600536 , P2RXL1 / BC063553	22q11.21	19.6856	19.7158	0.0302	3	0.22	1	2	0	0.373206	0.486661	NA
5766	SLC7A4 , LOC400891 , GGT2 / GGT1 , DKFZp434K191 , FLJ26056	22q11.21	19.7158	19.9924	0.2767	5	0.22	1	2	0.5	0.0117837	0.694757	SLC7A4
5768	HIC2 , LOC220686 / LOC375133 , LOC375133 / LOC220686 , HIC2 / LOC375133 / LOC220686 , BC035246	22q11.21	20.0474	20.2302	0.1828	6	0.22	1	1	0	0.177186	0.177186	NA
5770	UBE2L3 , LOC150223 / CR614195 , FLJ36046 , SDF2L1 , PPIL2 / YPEL1	22q11.21	20.3063	20.3818	0.0755	6	0.22	1	3	0.67	0.0022854	0.317148	UBE2L3 , SDF2L1
5772	YPEL1 , LOC440806 / MAPK1	22q11.21	20.395	20.4472	0.0523	2	0.22	1	2	0.5	0.0441017	0.317148	LOC440806 / MAPK1
5773	LOC440806 / MAPK1 , PPM1F , PPM1F / BC021857 , TOP3B	22q11.21--22q11.22	20.4472	20.6472	0.2	5	0.21	0	2	0.5	0.0441017	0.113383	LOC440806 / MAPK1
5774	IGLC2 / IGLC1 , IGLC2 / IGLV3-25 / IGLV6-57 , IGLC2 / IGLV3-25 , IGLJ3 / IGLC2 / IGLV3-25 , RTDR1 / GNAZ , RTDR1 , RAB36 , BCR , FLJ31568 , LOC51233 , LOC91316 / Rgr , ZNF70 , VPREB3 , C22orf15 , C22orf16 , MMP11 , SMARCB1 , DERL3 , SLC2A11 / PHACTR4 , SLC2A11	22q11.22--22q11.23	20.6472	22.5572	1.91	21	0.2	0	30	0	0.059981	0.972146	NA
5776	MIF / LOC284889 , DDT	22q11.23	22.567	22.6466	0.0795	2	0.2	0	2	1	0.000199232	0.0491536	MIF / LOC284889 , DDT
5777	GSTT2	22q11.23	22.6466	22.6532	0.0067	1	0.2	0	NA	NA	NA	NA	NA
5779	GSTT1 , HS322B1A	22q11.23	22.7117	22.9044	0.1927	2	0.2	0	2	0	0.324878	0.651477	NA
5780	CABIN1 , SUSD2 , GGTLA1 , AL117401 / DKFZP434P211	22q11.23	22.9044	22.9882	0.0839	4	0.2	0	NA	NA	NA	NA	NA
5782	KIAA0376 , AK091970 / ADORA2A , ADORA2A , UPB1 / CR627429 , UPB1 , C22orf13 , SNRPD3 , LOC388886 / GGT1 , GGT1 , PIWIL3 / TOP1P2 , RUTBC2 / BC111698 , CTA-221G9.4	22q11.23	23.1405	23.8382	0.6977	13	0.21	1	2	0.5	0.000128462	0.350966	SNRPD3
5783	CTA-221G9.4 , CRYBB3 , CRYBB2	22q11.23	23.8382	24.0866	0.2483	3	0.19	0	NA	NA	NA	NA	NA
5784	AK125903 / LRP5L	22q11.23	24.0866	24.0866	0.0001	1	0.19	0	NA	NA	NA	NA	NA
5786	NA	22q11.23	24.2055	24.2877	0.0823	1	0.19	0	NA	NA	NA	NA	NA
5788	ADRBK2 , MYO18B , SEZ6L , ASPHD2 , HPS4 , TFIP11 / CTB-1048E9.5 / LOC402055 , TFIP11	22q12.1	24.4488	25.218	0.7692	7	0.19	0	3	0.67	0.000871911	0.351297	ASPHD2 , TFIP11
5789	TPST2 , CRYBB1 , CRYBA4 , FLJ25967 / AK124820 , LOC284898 , MN1 , PITPNB	22q12.1	25.218	26.5781	1.3602	8	0.19	0	2	0	0.107276	0.241094	NA
5790	PITPNB , KIAA1648 , AB028966 / RP3-477H23.1 / KIAA1648 , CHEK2 , CHEK2 / RP3-366L4.2 / HSC20 , FLJ33814 / XBP1 , XBP1 , LOC388890 , AB051436 / ZNRF3 , HS747E2A , KREMEN1 , KREMEN1 / AK172861 , EMID1 , RHBDD3 , EWSR1 / PRG1 , GAS2L1 , RRP22 , AP1B1 / BX537680 , RFPL1 , NEFH , C22orf19 , NIPSNAP1 , NF2 , ZMAT5 , UCRC , ASCC2 , MTMR3 , LOC400924 , HORMAD2 , LIF , OSM , TBC1D10A / LOC652968 , TBC1D10…	22q12.1--22q12.2	26.5781	29.39	2.8119	45	0.19	0	15	0.4	4.93508e-05	0.958965	C22orf19 , NIPSNAP1 , NF2 , UCRC , SF3A1 , MTP18 / SEC14L2
5792	DUSP18 / SLC35E4 , OSBP2 , FLJ35801 , MORC2 , TUG1 / BC037986	22q12.2	29.3941	29.8247	0.4306	5	0.19	0	3	0	0.064993	0.933909	NA
5793	SMTN / GPR133 , SELM , PIB5PA , PLA2G3 , RNF185 , LIMK2 , MGC17330 , ZNF278 / BC007304 , AK000471 , DRG1 , EIF4ENIF1 , SFI1 , PISD / CR596708 , PISD , RP4-694E4.2 / MGC50372 , DEPDC5 , AL050256 , YWHAH	22q12.2--22q12.3	29.8247	30.6833	0.8585	19	0.2	0	13	0.38	0.00027503	0.776355	SMTN / GPR133 , SELM , EIF4ENIF1 , PISD / CR596708 , YWHAH
5795	SLC5A1 , RP1-127L4.6 , RFPL2 , SLC5A4 , LOC441994 , AK094244 , RFPL3 / AJ010233 / BC031635 / RFPL3S , AJ010233 / BC031635 / RFPL3 / RFPL3S	22q12.3	30.8362	31.0945	0.2583	8	0.2	1	4	0	0.248275	0.898843	NA
5796	LOC339666 , HSPC117 , BPIL2 , FBXO7 , SYN3 , SYN3 / TIMP3 / CR603101 , LARGE	22q12.3	31.0945	31.9995	0.9049	8	0.2	0	4	0.75	0.00727899	0.822801	HSPC117 , FBXO7 , LARGE
5798	LARGE	22q12.3	32.1453	32.1856	0.0402	1	0.2	0	1	1	0.0100092	0.0100092	LARGE
5799	LARGE	22q12.3	32.1856	33.8133	1.6277	2	0.2	0	1	1	0.0105694	0.0105694	LARGE
5800	RAXLX , HMG2L1 , TOM1 , HMOX1	22q12.3	33.8133	34.1295	0.3162	4	0.2	0	1	0	0.68929	0.68929	NA
5801	MCM5 , RASD2 , MB , LOC284912 , APOL6	22q12.3	34.1295	34.3936	0.2642	6	0.21	0	2	0.5	0.00769445	0.778164	MCM5
5802	AK097266 / APOL6 , APOL5 , RBM9 , APOL3 , APOL4 , APOL2	22q12.3	34.3936	34.9918	0.5982	6	0.21	0	4	0.25	0.000317905	0.778164	APOL3
5803	APOL1 , MYH9 , MYH9 / BC090921 , TXN2 / AK123361 , RP5-1119A7.4 / FLJ23322 , EIF3S7 , CACNG2 , CACNG2 / AK055082	22q12.3	34.9918	35.3547	0.3629	9	0.21	0	4	0.25	0.000306814	0.659488	EIF3S7
5804	RABL4 , PVALB , FLJ90680 , NCF4 , CSF2RB , LL22NC01-81G9.2 / MGC35206	22q12.3	35.3547	35.7369	0.3822	6	0.21	0	1	0	0.375162	0.375162	NA
5805	TST	22q12.3	35.7369	35.7553	0.0184	1	0.22	0	1	1	0.00694281	0.00694281	TST
5806	MPST	22q12.3	35.7553	35.7893	0.034	1	0.22	0	1	1	0.00718929	0.00718929	MPST
5807	KCTD17 , TMPRSS6 / AK055306 , TMPRSS6 , C1QTNF6 , SSTR3 , RAC2 , PSCD4 , BC043218 , KIAA1904 , MFNG , CARD10 , CDC42EP1 , LGALS2 , GGA1 , SH3BP1 / AK126873 , PDXP / AK126873 , LGALS1 , MGC3731	22q12.3--22q13.1	35.7893	36.4837	0.6944	19	0.23	1	11	0.18	0.0177744	0.883748	RAC2 , PSCD4
5808	TRIOBP , H1F0 , GCAT , GALR3 , LOC129138	22q13.1	36.4837	36.5571	0.0734	5	0.23	1	4	0.25	0.0317039	0.503839	H1F0
5810	EIF3S6IP	22q13.1	36.5815	36.6676	0.086	1	0.23	1	NA	NA	NA	NA	NA
5811	MICAL-L1 / C22orf23 , MICAL-L1 / C22orf23 / AK097339	22q13.1	36.6676	36.6699	0.0023	2	0.23	1	1	1	0.010887	0.010887	MICAL-L1 / C22orf23 / AK097339
5812	ATP5G1 / POLR2F , SOX10 / ATP5G1 , POLR2F , PICK1 , SLC16A8 , BAIAP2L2 , PLA2G6 , MAFF , C22orf5 , KIAA1660 / C22orf5 , CSNK1E	22q13.1	36.6699	37.0205	0.3506	11	0.22	0	7	0.29	0.00875649	0.635465	ATP5G1 / POLR2F , BAIAP2L2
5814	KCNJ4 , KDELR3 , DDX17 , DMC1 , PGEA1 , TOMM22 , JOSD1 , GTPBP1 , UNC84B , DNAL4 , NPTXR , CBX6 , APOBEC3A , APOBEC3B , APOBEC3C , APOBEC3D / APOBEC3B , APOBEC3G , ARP10 / RP4-742C19.3 , CBX7 , AK074445 , PDGFB , RPL3 , MAP3K7IP1 / SYNGR1 , MAP3K7IP1 , MGAT3 , AF289562 / MGAT3 , RP5-1104E15.5 / FLJ20232 , RP5-1104E15.5 / CR615640 / FLJ20232 , ATF4	22q13.1	37.1528	38.2471	1.0943	30	0.23	0	17	0.18	0.0112334	0.909425	RPL3 , MAP3K7IP1 / SYNGR1 , RP5-1104E15.5 / CR615640 / FLJ20232
5815	ATF4 , RPS19BP1	22q13.1	38.2471	38.2551	0.008	2	0.23	0	NA	NA	NA	NA	NA
5816	CACNA1I , RP1-172B20.3 / FLJ25421 , GRAP2 , FAM83F , AK126297 , TNRC6B , ADSL , RUTBC3 , MKL1 , MKL1 / AB051446	22q13.1	38.2551	39.2489	0.9938	10	0.23	0	6	0.33	0.000174102	0.494258	TNRC6B , ADSL
5818	MKL1 , MCHR1 , SLC25A17	22q13.2	39.323	39.5051	0.1821	4	0.23	1	2	0	0.16624	0.564672	NA
5819	ST13 , DNAJB7 / LOC63929 , LOC63929 , RBX1 , EP300 , L3MBTL2 , L3MBTL2 / RP4-756G23.1 / BC068590 , RANGAP1 , ZC3H7B , TEF , TOB2 , PHF5A , ACO2 , POLR3H , CSDC2 , PMM1 , PXK / D15Wsu75e , AF130053 / XRCC6	22q13.2	39.5051	40.3597	0.8547	19	0.23	0	10	0.7	9.82588e-05	0.968895	ST13 , RBX1 , EP300 , ZC3H7B , PHF5A , POLR3H / ACO2 , PXK / D15Wsu75e
5820	NHP2L1 , CTA-216E10.6 / FLJ23584 , RP5-821D11.2 / BC070111 , AK092934 / AK093341 / AK094461 / AK097834 / AK128158 / RP5-821D11.2 / BC032248 / BC070111 , FLJ22349 , AK096917	22q13.2	40.3597	40.632	0.2723	6	0.23	0	4	0.75	0.0142926	0.140027	NHP2L1 , CTA-216E10.6 / FLJ23584 , AK092934 / AK093341 / AK094461 / AK097834 / AK128158 / RP5-821D11.2 / BC032248 / BC070111
5821	SREBF2 , TNFRSF13C , C22orf18	22q13.2	40.632	40.6836	0.0516	3	0.23	0	1	1	0.00327621	0.00327621	C22orf18
5822	LOC339674 / BC068568 , Sep-03 , CTA-250D10.11 / MGC26816GA , FAM109B , LOC91689 , NDUFA6 , CYP2D6 / LOC91689 , TCF20 , LOC388906 , LOC150371 , NFAM1	22q13.2	40.6836	41.1239	0.4402	13	0.24	1	8	0.38	0.00146406	0.890779	NAGA , NDUFA6 , LOC150371
5824	dJ222E13.2 / SERHL2 / SERHL , dJ222E13.2 / SERHL2 / BC007736 , dJ222E13.2 / BC007736	22q13.2	41.2984	41.3413	0.0429	4	0.23	0	1	1	0.00606087	0.00606087	dJ222E13.2 / SERHL2 / BC007736 / SERHL
5825	CYB5R3 , A4GALT	22q13.2	41.3413	41.5233	0.182	2	0.23	0	2	0.5	0.0356815	0.942159	CYB5R3
5826	ARFGAP3 / AK127525 , ARFGAP3 , PACSIN2 , TTLL1 , BIK , MT , BZRP , TTLL12 , SCUBE1	22q13.2	41.5233	42.0096	0.4863	9	0.24	1	10	0.3	0.000171543	0.640258	ARFGAP3 / AK127525 , MT , BZRP
5827	MPPED1 , FLJ23588 , SULT4A1 , PNPLA5 , ADPN , SAMM50 , PARVB , PARVG , KIAA1644 , DJ1033E15.1 , LDOC1L , ARHGAP8 / LOC553158 / PRR5 , PHF21B , NUP50 , C22orf9 , UPK3A / BC108900	22q13.2--22q13.31	42.0096	44.1152	2.1055	17	0.23	0	12	0.17	0.0352105	0.994876	PARVG , LDOC1L
5828	C22orf8 , SMC1L2 , RIBC2 , FBLN1	22q13.31	44.1152	44.4643	0.3491	4	0.24	0	3	0	0.0539967	0.923232	NA
5829	ATXN10	22q13.31	44.4643	44.6961	0.2318	2	0.24	0	1	0	0.0828248	0.0828248	NA
5831	WNT7B , FLJ10945 , LOC554174 / BC036832 , BC036832 , FLJ27365 , PPARA , FTH1 / PPARA , LOC150383 , PKDREJ , FLJ20699 , LOC150384 / CR602756 , GTSE1 , TRMU , CELSR1 , DIP , CERK , TBC1D22A , TBC1D22A / AK057318	22q13.31	44.7512	46.1857	1.4345	19	0.24	0	7	0.29	0.0220291	0.963691	FTH1 / PPARA , FLJ20699
5832	LOC284930 , FAM19A5 / LOC284933 , FAM19A5 , LOC400933	22q13.31--22q13.32	46.1857	48.1955	2.0098	5	0.25	1	NA	NA	NA	NA	NA
5833	LOC400933	22q13.32--22q13.33	48.1955	48.3525	0.157	1	0.24	0	NA	NA	NA	NA	NA
5834	RP1-29C18.7 / LOC400933 / LOC348645 , BRD1 , ZBED4 , ALG12	22q13.33	48.3525	48.6831	0.3306	5	0.23	0	3	0.33	0.0433359	0.860849	BRD1
5836	PIM3 / ATP5G2	22q13.33	48.7436	48.7736	0.0301	2	0.25	1	1	1	0.0344205	0.0344205	PIM3 / ATP5G2
5837	MLC1 , MOV10L1 , PANX2 , PP2447 / RP3-402G11.12 , RP3-402G11.5 / SELO , TUBGCP6 , HDAC10 , MAPK12 , MAPK11 , PLXNB2 , MGC33692 , SAPS2 , SBF1 , ADM2 , MIOX , BC002942 , hCAP-H2 , SCO2 , ECGF1 , KLHDC7B , CHKB , MAPK8IP2 , PSMA5	22q13.33	48.7736	49.3989	0.6253	24	0.24	0	16	0.31	0.0102265	0.8101	TUBGCP6 , PLXNB2 , SCO2 , ECGF1 , CHKB / CPT1B
5838	ARSA , SHANK3 , ACR , RABL2B / MGC70863	22q13.33	49.3989	49.5532	0.1543	4	0.23	0	3	0	0.0791081	0.733841	NA
5864	ZNF21 , ZNF630 , SSX5	Xp11.23	47.7201	47.9997	0.2797	3	0.11	0	NA	NA	NA	NA	NA
5865	SSX1 , SSX3 , SSX4 / SSX4B	Xp11.23	47.9997	48.1544	0.1547	3	0.12	0	NA	NA	NA	NA	NA
5867	SLC38A5 , FTSJ1 , PORCN , EBP , OATL1	Xp11.23	48.2101	48.3042	0.0941	5	0.17	0	NA	NA	NA	NA	NA
5868	OATL1 , RBM3 , WDR13 , WAS , SUV39H1 , UGCGL1 , GATA1 , HDAC6 , PCSK1N , TIMM17B , PQBP1 , SLC35A2 , PIM2 , OTUD5 , KCND1 , GRIPAP1 , GRIPAP1 / PDE4DIP , TFE3 , JM11 , PRAF2 , WDR45 , GPKOW , FLJ21687 , PLP2	Xp11.23	48.3042	48.9153	0.6111	24	0.18	1	NA	NA	NA	NA	NA
5870	LMO6 , SYP , CACNA1F , CCDC22	Xp11.23	48.919	48.9927	0.0736	4	0.17	0	NA	NA	NA	NA	NA
5871	FOXP3 , PPP1R3F	Xp11.23	48.9927	49.0141	0.0215	2	0.16	0	NA	NA	NA	NA	NA
5895	ZNF185 , PNMA5 , PNMA3 , PNMA6A , MAGEA1 , ZNF275	Xq28	151.89	152.345	0.4551	7	0.11	0	NA	NA	NA	NA	NA
5897	TREX2 / UIP1 , BGN / NIF3L1BP1 , ATP2B3 , FAM58A	Xq28	152.373	152.568	0.195	5	0.11	0	NA	NA	NA	NA	NA
5898	DUSP9 , PNCK	Xq28	152.568	152.613	0.0451	2	0.12	0	NA	NA	NA	NA	NA
5899	SLC6A8 , BCAP31	Xq28	152.613	152.663	0.0498	2	0.13	0	NA	NA	NA	NA	NA
5900	ABCD1	Xq28	152.663	152.696	0.0325	1	0.13	0	NA	NA	NA	NA	NA
5901	PLXNB3 / STK23 , STK23 , IDH3G , SSR4 / IDH3G , PDZD4 , L1CAM , AVPR2 , ARHGAP4 , ARD1A	Xq28	152.696	152.854	0.1581	9	0.14	1	NA	NA	NA	NA	NA
5902	RENBP	Xq28	152.854	152.863	0.009	1	0.13	0	NA	NA	NA	NA	NA
5903	HCFC1	Xq28	152.863	152.866	0.0037	1	0.13	0	NA	NA	NA	NA	NA
5905	CXorf12 , IRAK1 , MECP2	Xq28	152.901	152.941	0.0397	3	0.11	0	NA	NA	NA	NA	NA
5906	MECP2 / FAM62B , MECP2	Xq28	152.941	153.075	0.1339	2	0.11	0	NA	NA	NA	NA	NA
5907	OPN1LW , CXorf2	Xq28	153.075	153.153	0.0775	2	0.11	0	NA	NA	NA	NA	NA
5909	TKTL1 , FLEMD , RPL10 / DNASE1L1 , TAZ , LOC158960 , ATP6AP1 , GDI1 , FAM50A	Xq28	153.212	153.327	0.1154	9	0.11	1	NA	NA	NA	NA	NA
5910	PLXNA3 / FAM50A , XX-FW81657B9.4 / DXS9879E / FAM50A , UBL4A / FAM50A	Xq28	153.327	153.367	0.0399	3	0.11	0	NA	NA	NA	NA	NA

## Sheet: TableCRA-Gains-CellL.txt
TABLE OF GAINS FOR COMMON REGIONS OF ALTERATION OVER 49 CELL-LINES
CROA-ID	Genes	CytoBand	Start (Mb)	End (Mb)	Length (Mb)	n	Freq.Gain	nAMP
20	KIAA1922	1p36.13	16.6667	16.7342	0.0674	1	0.1	0
21	MST1	1p36.13	16.7342	16.7342	0.0001	1	0.1	0
36	PUM1 , FAM77C , WDR57	1p35.2	31.1855	31.61	0.4245	3	0.1	0
37	ZCCHC17 , FABP3 , SERINC2 , LOC149086 , TINAGL1 , HCRTR1 , PEF1 , COL16A1 , BAI2 , SPOCD1 , AF118078 / PTP4A2 , PTP4A2 , KHDRBS1	1p35.2--1p35.1	31.61	32.2715	0.6615	14	0.1	0
38	TMEM39B / CR590417 , KPNA6 , TXLNA	1p35.1	32.2715	32.4349	0.1634	3	0.1	0
39	CCDC28B , IQCC , C1orf91 , EIF3S2 , LOC339483 , C1orf90 , LCK , HDAC1 , MARCKSL1 , TSSK3 / LOC400749 , TSSK3 , BSDC1 , ZBTB8 / ZBTB8OS , ZBTB8OS , RBBP4 , SYNC1 , KIAA1522 , YARS , S100PBP , FNDC5 , HPCA , TMEM54 , CDYL , IBRDC3 , KIAA0509 , AK2 , ADC , LOC440578 , TRIM62 / AX775829 , FLJ25476 , PHC2 , ZNF31 , CSMD2 , CSMD2 / HMGB4	1p35.1	32.4349	34.1164	1.6816	35	0.1	0
40	CSMD2 / LOC402779 , C1orf94 , GJB5 , GJB4 , GJB3 , GJA4 , LOC113444 , DLGAP3	1p35.1--1p34.3	34.1164	35.1053	0.9889	9	0.1	0
41	ZMYM6 , ZMYM1 , SFPQ , ZMYM4 / MRPL19 , KIAA0319L	1p34.3	35.1053	35.8043	0.699	5	0.1	0
42	NCDN , PSMB2 , PSMB2 / TFAP2E , FLJ38984 , CLSPN , EIF2C4 , EIF2C1 , EIF2C3 , TEKT2 , ADPRHL2 , COL8A2 , TRAPPC3 , RPRC1 , THRAP3 , C1orf113 , C1orf78 / C1orf113 / AY240960 , AY240960 , STK40	1p34.3	35.8043	36.578	0.7737	19	0.1	0
43	LSM10 , C1orf102 , MRPS15 , CSF3R	1p34.3	36.578	37.0339	0.4559	5	0.1	0
44	GRIK3 , ZC3H12A , C1orf149	1p34.3	37.0339	37.7753	0.7414	4	0.1	0
45	SNIP1 , DNALI1 , GNL2 , RSPO1 , C1orf109 , CDCA8 , EPHA10 , MANEAL , YRDC / MANEAL , YRDC / BC016402 , MTF1 , INPP5B , SF3A3 , FHL3 , UTP11L , POU3F1 , RRAGC , MYCBP , RHBDL2 , C1orf108 , NDUFS5 , MACF1 , BMP8A , AK024413 / AK127199 / BMP8A , PABPC4 , HEYL , NT5C1A , HPCAL4 , PPIE / PTMA	1p34.3--1p34.2	37.7753	39.9969	2.2216	30	0.12	0
46	BMP8B / PPIE , OXCT2 / BMP8B / BC108678	1p34.2	39.9969	40.0066	0.0097	2	0.12	0
47	OXCT2 / BMP8B / BC108678 , TRIT1 , MYCL1 , MFSD2 , CAP1 , PPT1	1p34.2	40.0066	40.3112	0.3046	7	0.12	0
48	RLF , ZMPSTE24 , COL9A2 , SMAP1L , ZNF643 , C1orf176 , ZNF684 , RIMS3 , NFYC / APCDD1 , KCNQ4 , CITED4 , CTPS , FLJ23878 / RP11-348A7.4 , SCMH1	1p34.2	40.3112	41.3763	1.0651	15	0.1	0
50	PTPRF , JMJD2A , ST3GAL3 , ARTN , IPO13 / AK091565 , DPH2 , ATP6V0B , B4GALT2 , CCDC24 / SLC6A9 , SLC6A9 , LOC400751 , KLF17 , DMAP1 , PRNPIP / CR621093 , C1orf164 / TMEM53 / CR608781 , TMEM53 / CR608781	1p34.2--1p34.1	43.8616	44.9127	1.0511	17	0.1	0
58	NFIA	1p31.3	61.5071	61.6957	0.1886	1	0.1	1
72	SYDE2 , C1orf52 , BCL10 , DDAH1 , CYR61 , C1orf181 , COL24A1 , ODF2L , CLCA2 , CLCA1	1p22.3	85.4129	86.8163	1.4033	11	0.1	0
73	CLCA4 , CLCA3	1p22.3	86.8163	86.942	0.1258	3	0.1	0
75	SH3GLB1 , Sep-15 , HS2ST1 , LMO4 , HHLA2 / PKN2 , PKN2 , GTF2B , RP11-82K18.3 / KAT3 , RP11-82K18.3 / KAT3 / RBMXL1 , GBP3 , GBP1	1p22.3--1p22.2	86.9729	89.3465	2.3736	12	0.1	0
76	GBP2	1p22.2	89.3465	89.3531	0.0066	1	0.12	1
77	GBP4 , GBP5 , GBP6 , LOC400759 , LRRC8B , LRRC8C / BC036122 , BC036122 , LRRC8D , LOC492303 , ZNF326 , LOC149351 / LOC344178	1p22.2	89.3531	91.0703	1.7172	12	0.1	0
79	ZNF644 / LOC344178 , SEC63D1 , GHITM , CDC7 , TGFBR3 , BRDT	1p22.2--1p22.1	91.1551	92.2188	1.0638	6	0.1	1
81	ABHD7 , BTBD8 , KIAA1107 , C1orf146 , GLMN , C1orf82 , GFI1 , EVI5 , RPL5 / FAM69A , FAM69A , MTF2 , TMED5	1p22.1	92.281	93.391	1.11	13	0.1	0
83	CCDC18 / TMED5 , FRMD4A / DR1 , DR1 , FNBP1L , BCAR3 , DNTTIP2 , GCLM , ABCA4 , ARHGAP29 , ABCD3	1p22.1--1p21.3	93.4191	94.7367	1.3176	11	0.12	1
84	ABCD3 , F3 / ABCD3	1p21.3	94.7367	94.9734	0.2366	3	0.14	1
85	SLC44A3 , CNN3 , LOC400764 , ALG14 , TMEM56 , RWDD3	1p21.3	94.9734	95.485	0.5117	7	0.12	1
87	FLJ31662 , PTBP2 , DPYD	1p21.3	95.7174	97.3678	1.6504	4	0.1	1
89	DPYD , FLJ35409 , SNX7	1p21.3	98.1591	98.937	0.7779	4	0.1	0
91	PAP2D , LPPR4 , PALMD / CBARA1 , FRRS1 , AGL , LOC440596 , SLC35A3	1p21.3--1p21.2	99.1312	100.264	1.1326	8	0.1	0
92	SLC35A3 , HIAT1 , SASS6 , CCDC76 / LRRC39 / AL833417 , LRRC39 / AL833417 , DBT , RTCD1 , CDC14A , GPR88 , VCAM1 , EXTL2 , SLC30A7	1p21.2	100.264	101.216	0.9526	13	0.1	0
97	PRMT6 / HRMT1L6	1p13.3	107.403	107.403	0.0001	1	0.1	0
98	NTNG1	1p13.3	107.403	107.829	0.4258	2	0.1	0
101	CLCC1 / AK090563 , WDR47 , TAF13 , KIAA1324 , SARS , CELSR2 , PSRC1 , SORT1 , PSMA5	1p13.3	109.276	109.759	0.4829	10	0.1	0
102	SYPL2 , ATXN7L2 , CYB561D1 , AMIGO1 , GPR61	1p13.3	109.759	109.937	0.1771	5	0.1	0
103	GNAI3 , GNAT2 , AMPD2 , GSTM4 , GSTM1 , GSTM5 , GSTM3 , EPS8L3	1p13.3	109.937	110.242	0.3049	8	0.1	0
104	CSF1 , AHCYL1 , FAM40A	1p13.3	110.242	110.404	0.1629	4	0.1	0
105	ALX3 / FAM40A , ALX3 , UBL4B , SLC6A17 , KCNC4 , RBM15 / LOC440600 , RBM15 / AF118066 , RBM15 , SLC16A4 , HBXIP , PROK1 , KCNA10 , KCNA2 , KCNA3 , MRPL10	1p13.3	110.404	111.024	0.6197	16	0.1	0
106	CD53 , C1orf103 / CR615710	1p13.3	111.024	111.462	0.4383	3	0.1	0
107	TMEM77 , CEPT1 , DENND2D , CHI3L2 , CHIA , C1orf88 / CR609935 , OVGP1 , WDR77 , ATP5F1 , C1orf162 , ADORA3 , ADORA3 / RAP1A , RAP1A , C1orf183 , DDX20	1p13.3--1p13.2	111.462	112.111	0.6488	16	0.12	0
108	KCND3 , CTTNBP2NL , WNT2B , ST7L , CAPZA1 , MOV10 , RHOC , PPM1J , AK093435 , SLC16A1 , AJ277796 / SLC16A1 , FLJ36116 , LRIG2	1p13.2	112.111	113.573	1.4621	14	0.1	0
109	MAGI3 , PHTF1 , RSBN1	1p13.2	113.573	114.111	0.5373	4	0.12	1
111	RSBN1	1p13.2	114.138	114.164	0.0255	1	0.12	2
112	PTPN22 , C1orf178 , AP4B1 , DCLRE1B , HIPK1 , OLFML3 , SYT6	1p13.2	114.164	114.435	0.2712	8	0.14	2
113	TRIM33 , BCAS2 / DENND2C , AMPD1 , NRAS , SIKE / CR936771	1p13.2	114.435	115.125	0.6899	5	0.12	1
115	SYCP1 , TSHB , TSPAN2 , NGFB	1p13.2--1p13.1	115.339	116.035	0.6963	4	0.14	1
116	VANGL1 , CASQ2 , NHLH2 , SLC22A15 , C1orf161	1p13.1	116.035	116.479	0.4436	5	0.16	1
117	ATP1A1	1p13.1	116.479	116.732	0.2527	1	0.14	1
119	ATP1A1 / BC098428	1p13.1	116.75	116.75	0.0001	1	0.14	0
120	LOC284475 , CD58 , IGSF3 , CD2 , PTGFRN , IGSF2	1p13.1	116.75	117.446	0.6959	6	0.12	0
121	TTF2 , TRIM45 , VTCN1 , MAN1A2	1p13.1--1p12	117.446	117.712	0.2665	5	0.14	0
122	FAM46C	1p12	117.712	117.968	0.2563	1	0.12	0
124	GDAP2	1p12	118.16	118.241	0.0805	2	0.16	0
125	WDR3 , SPAG17 , TBX15	1p12	118.241	119.377	1.1361	3	0.14	0
126	WARS2	1p12	119.377	119.491	0.1139	1	0.16	0
127	NA	1p12	119.491	119.491	0.0001	1	0.18	0
128	HAO2 , HSD3B2 / CR627415 , HSD3B1 , LOC128102 , ZNF697 / BC033126	1p12	119.491	119.967	0.4755	6	0.18	0
129	PHGDH	1p12	119.967	120.056	0.0896	1	0.16	0
130	HMGCS2 , REG4	1p12	120.056	120.153	0.0967	2	0.16	0
132	ADAM30 , LOC441902	1p12--1p11.2	120.239	120.906	0.6675	2	0.16	0
139	NA	1q12	142.2	142.2	0.0001	1	0.1	0
141	NA	1q21.1	142.67	142.67	0.0001	1	0.37	1
143	NA	1q21.1	143.229	143.229	0.0001	1	0.37	1
144	PDE4DIP , PDE4DIP / AK024925	1q21.1	143.229	143.781	0.552	2	0.35	0
145	PDE4DIP , SEC22L1	1q21.1	143.781	143.833	0.0517	2	0.37	0
146	NOTCH2NL , HFE2 , TXNIP , POLR3GL , LIX1L , RBM8A / BC017770 , RBM8A , RBM8A / GNRHR2	1q21.1	143.833	144.235	0.4018	9	0.37	0
147	PEX11B , ITGA10 , ANKRD35 , PIAS3 , POLR3C , ZNF364 , CD160 / AK128370	1q21.1	144.235	144.976	0.741	8	0.39	0
148	PRKAB2 / POLR3C , POLR3C , FMO5 / POLR3C , CHD1L / POLR3C	1q21.1	144.976	145.564	0.5878	4	0.37	0
149	BCL9 , ACP6 , GJA5 , GJA8 , GPR89A , PDZK1	1q21.1	145.564	146.102	0.538	7	0.37	0
150	NBPF10 / NBPF8 / NBPF1 / BC034418 , NBPF10 / LOC284561 / LOC440680 / NBPF8 / NBPF1 / BC034418	1q21.1	146.102	146.283	0.1814	2	0.39	0
151	NBPF10 / NBPF8 / NBPF1 / BC034418 , NBPF10 / FLJ39739 / NBPF8 / NBPF1 / BC034418 , NBPF10 / FLJ39739 / NBPF8 / NBPF1 / BC034418 / LOC391088	1q21.1	146.283	146.362	0.0792	3	0.41	0
152	NBPF10 / FLJ39739 / NBPF8 / NBPF1 / BC034418 , NBPF10 / NBPF8 / NBPF1 / BC034418 / PDE4DIP , NBPF10 / NBPF14 / NBPF8 / NBPF1 / BC034418 / PDE4DIP , NBPF1 , FAM91A2 / LOC440669 / LOC440688 , FAM91A2 , LOC388692 , FCGR1A	1q21.1--1q21.2	146.362	148.045	1.6827	9	0.39	0
153	NA	1q21.2	148.045	148.084	0.0393	1	0.39	0
154	HIST2H2AA , HIST2H3C , HIST2H4 / H4/o , HIST2H4 , HIST2H2BE , HIST2H2AC , BOLA1 , SV2A , C14orf54 / SF3B4	1q21.2	148.084	148.166	0.0813	10	0.41	0
155	MTMR11 , ZA20D1 , VPS45A , PLEKHO1	1q21.2	148.166	148.459	0.2931	4	0.41	0
156	ANP32E , CA14 , APH1A , C1orf54 / AX770998 / AX770999 / APH1A	1q21.2	148.459	148.524	0.0646	4	0.43	1
157	C1orf51 , MRPS21	1q21.2	148.524	148.592	0.0686	2	0.45	1
158	PRPF3 , KIAA0460 , TARSL1	1q21.2	148.592	148.746	0.1541	3	0.47	1
160	ECM1 , ADAMTSL4 , ADAMTSL4 / C1orf138 , MCL1	1q21.2	148.752	148.815	0.0629	5	0.47	1
161	ELA2A , ENSA , GOLPH3L , HORMAD1 , CTSS	1q21.2	148.815	148.97	0.1542	5	0.45	1
162	CTSK , ARNT	1q21.2	148.97	149.057	0.0877	2	0.43	1
164	SETDB1 , LASS2 , ANXA9 , FAM63A , PRUNE , BNIPL , CDC42SE1 / C1orf56 , CDC42SE1 / AF286592 , MLLT11 , MGC29891 , SEMA6C , TNFAIP8L2 , LYSMD1 , SCNM1 , TMOD4 , VPS72	1q21.2	149.203	149.425	0.2215	17	0.43	1
165	PIP5K1A , PSMD4 , ZNF687 , PIK4CB , RFX5 , SELENBP1 / NDRG2 , PSMB4 , POGZ , CGN , TUFT1 , SNX27 , TNRC4 / SNX27 , AK093351 / SNX27 , MRPL9 / SNX27 / OAZ3 , OAZ3 / SNX27 , TDRKH / SNX27 , LOC440691 / SNX27 , RORC / SNX27 , THEM5 / SNX27 , AK130716 / SNX27 , THEM4 / SNX27 , S100A10 , S100A11 , RPTN / AY396742	1q21.2--1q21.3	149.425	150.393	0.968	25	0.41	0
167	FLG , LOC339400 / FLG , LOC339400 / RP1-14N1.3 / FLG2 , LOC339400 , CRNN	1q21.3	150.542	150.649	0.1064	5	0.41	0
168	C1orf42 , LCE3D , C1orf46	1q21.3	150.649	150.895	0.246	3	0.39	0
170	LCE2B	1q21.3	150.926	150.926	0.0001	1	0.39	0
171	C1orf68	1q21.3	150.926	150.959	0.0329	1	0.35	0
172	LCE1E , LCE1B , SMCP	1q21.3	150.959	151.124	0.1648	3	0.33	0
173	IVL , SPRR4 , SPRR1A , SPRR3 , SPRR1B	1q21.3	151.124	151.279	0.155	5	0.31	0
174	SPRR2D , SPRR2A , SPRR2A / SPRR2B , SPRR2E / SPRR2A / SPRR2D , SPRR2C	1q21.3	151.279	151.43	0.1513	5	0.33	0
175	LOR , PGLYRP3 , PGLYRP4 , S100A9 , S100A12 , S100A8 , S100A7	1q21.3	151.43	151.697	0.2667	8	0.35	0
176	S100A6	1q21.3	151.697	151.776	0.0793	1	0.35	0
177	S100A5 , S100A4 , S100A3 , S100A2 , S100A16 , S100A14 , S100A13 , S100A1 / BC094843 / S100A13	1q21.3	151.776	151.885	0.1084	8	0.37	0
178	C1orf77 , SNAPAP , ILF2 , NPR1 , C1orf60 / SLC27A3 , SLC27A3 / CR606981 , GATAD2B	1q21.3	151.885	152.113	0.2278	8	0.41	0
180	DENND4B , CRTC2 , SLC39A1 , CREB3L4 / JTB / CR621422 , JTB , RAB13 , TSPAN9 / RPS27 , NUP210L , TPM3 , C1orf43 , C1orf43 / UQCRC1 , UBAP2L , HAX1 , AQP10 , ATP8B2	1q21.3	152.168	152.642	0.474	16	0.39	0
182	IL6R , SHE , TDRD10 , UBE2Q1 , ADAR , KCNN3 , PMVK / MUC1	1q21.3	152.674	153.164	0.4897	8	0.39	0
183	PBXIP1 / MUC1 , PYGO2 / MUC1 , SHC1 / HIST2H4 / MUC1 , FLAD1 , LENEP / MUC1 , ZBTB7B / MUC1 , DCST2 / MUC1 , DCST1 / MUC1	1q21.3	153.164	153.285	0.1208	8	0.37	0
184	DCST1 / MUC1 , ADAM15 , EFNA4 / MUC1 , EFNA3 / MUC1 , EFNA1 , RAG1AP1 / MUC1 , DPM3 / MUC1 , PALM2-AKAP2 / KRTCAP2 / MUC1 , TRIM46 / MUC1 , MUC1 , THBS3 , MTX1 , MTX1 / GBA / CR606706 , GBA / MTX1 , C1orf2 , SCAMP3 , CLK2 , HCN3 , PKLR , FDPS , C1orf104 / FDPS , RUSC1 , ASH1L	1q21.3--1q22	153.285	153.651	0.3659	23	0.35	0
186	ASH1L / PQLC2 , AK126559 , DAP3 , MSTO1 , GON4L / LOC441909 , GON4L	1q22	153.73	154.108	0.3787	7	0.37	1
187	SYT11 , RIT1 , KIAA0907 , ARHGEF2 , SSR2 , UBQLN4 , MAPBPIP , RAB25 , LOC92312	1q22	154.108	154.347	0.2392	9	0.39	1
188	LMLMNA / CSH2 , SEMA4A , KIAA0446 , PMF1 , PAQR6 , SMG5 , C1orf85 / TMEM79 / CR591803 , C1orf85	1q22	154.347	154.529	0.182	9	0.41	1
189	CCT3	1q22	154.529	154.554	0.0245	1	0.39	1
191	C1orf182 , RHBG	1q22	154.581	154.614	0.0334	2	0.39	1
193	C1orf61 , MEF2D , IQGAP3 , APOA1BP , GPATC4 / AK125763	1q22--1q23.1	154.631	154.835	0.2033	6	0.37	0
194	HAPLN2 , BCAN , NES , CRABP2 , ISG20L2	1q23.1	154.835	154.959	0.1247	5	0.35	0
195	C1orf66 / CR598294 , MRPL24 , HDGF , PRCC , SH2D2A , NTRK1 / INSRR , INSRR / NTRK1 , PEAR1	1q23.1	154.959	155.152	0.193	8	0.33	0
197	C1orf92 , ARHGEF11 , ETV3 , FCRL5 / AK090475 , FCRL4 , FCRL3 , FCRL2 , FCRL1 , CD5L , AK057458 , LOC284623 , KIRREL , CD1D , CD1A , CD1C , CD1B , CD1E / CR608653 / CR611169 , OR10K1 , SPTA1 , MNDA , PYHIN1 , IFI16 , AIM2 , IGSF4B / AK124069 , DARC	1q23.1--1q23.2	155.169	157.541	2.3712	26	0.35	1
198	FCER1A , OR10J1	1q23.2	157.541	157.825	0.2844	3	0.37	1
199	APCS , CRP , DUSP23 , SLAMF8 , SLAMF8 / AK096506 / C1orf204 , CCDC19 , TAGLN2 / CCDC19 , IGSF9 , SLAMF9 , PIGM , KCNJ10 , KCNJ9 , IGSF8 , ATP1A2 , ATP1A4	1q23.2	157.825	158.414	0.5891	16	0.39	1
201	CASQ1 , PEA15 / CR593121 , WDR42A , WDR42A / BC111063 , PEX19 , COPA , NCSTN , NHLH1 , VANGL2	1q23.2	158.438	158.722	0.2837	10	0.39	0
202	SLAMF6 , CD84 , SLAMF1 , CD48 , SLAMF7 , LOC400792 , LY9 / BC027920 / BC062589 , CD244 , ITLN1 , ITLN2	1q23.2--1q23.3	158.722	159.233	0.5108	11	0.41	0
203	F11R , USF1 , ARHGAP30 , PVRL4 , KARCA1 , PFDN2 , NIT1 , DEDD / NIT1	1q23.3	159.233	159.358	0.1252	8	0.43	1
205	UFC1 , USP21	1q23.3	159.39	159.399	0.0088	2	0.43	1
206	PPOX , B4GALT3 , ADAMTS4 , NDUFS2 , FCER1G , APOA2 , TOMM40L , TOMM40L / NR1I3 / AY572822 , PCP4L1 , MPZ , RPA1 / SDHC , FCGR2A , HSPA6 , FCGR3A	1q23.3	159.399	159.785	0.3858	15	0.41	0
207	FCGR2B	1q23.3	159.785	159.95	0.1655	2	0.39	0
208	FCRLM1	1q23.3	159.95	159.95	0.0001	1	0.41	0
210	FCRLM2 , DUSP12 , ATF6	1q23.3	159.964	160.199	0.235	3	0.41	0
211	OLFML2B , NOS1AP , NOS1AP / AY841899 , C1orf111 , LOC400793 , SH2D1B	1q23.3	160.199	160.633	0.4337	6	0.39	0
212	UHMK1 , UAP1 , DDR2 , HSD17B7 , C1orf110 , RGS4 , RGS5 , CDCA1 , PBX1 , AK093508 / PBX1 , RXRG , LOC400794 , LRRC52 / LOC400794 , MGST3 / CR607567 , ALDH9A1 , BC012108	1q23.3--1q24.1	160.633	163.946	3.3127	17	0.37	0
214	TMCO1 / UCK2 , UCK2 , AK055347 / FAM78B , FAM78B , LOC116123 , POGK , TADA1L , MAEL , GPA33 , DUSP27 , POU2F1 , CD3Z , CREG1 , RCSD1 / AY194294 , RCSD1 , MPZL1 , SAC , BRP44 , IQWD1 , GPR161 , TIPRL , TBX19 / SFT2D2 , TBX19 / BC007072 , TBX19	1q24.1--1q24.2	163.961	166.638	2.6774	25	0.37	0
215	XCL1 , DPT	1q24.2	166.638	166.933	0.2943	3	0.39	0
217	MGC4473 , ATP1B1 , NME7 , BLZF1 , C1orf114 / BLZF1 / CR599271 , SLC19A2 , F5	1q24.2	167.029	167.75	0.7215	8	0.35	0
218	SELP , SELL / C1orf112 , C1orf112 / SELE , C1orf112 / C1orf156 , C1orf112 / SCYL3 , SCYL3 / C1orf112 , KIFAP3 , LOC284688 , SCYL1BP1 / BC034482 , PRRX1 , FMO3 , FMO2 , AF116629 / FMO1 , FMO1 , FMO4 , BAT2D1 , MYOC , VAMP4 , KIAA0859 , DNM3 , DNM3 / PIGC	1q24.2--1q24.3	167.75	170.677	2.9271	22	0.35	0
219	C1orf105 / PIGC , C1orf105 , C1orf9 , FASLG , TNFSF18 , TNFSF4 , AK130460 , PRDX6	1q24.3--1q25.1	170.677	171.791	1.1135	9	0.37	0
220	SLC9A11 , ANKRD45 , KLHL20 , C1orf155 , DARS2 , GAS5 , ZBTB37 , SERPINC1 , RC3H1 , RABGAP1L / GPR52 , RABGAP1L , CACYBP , MRPS14 , TNN , KIAA0040 , TNR , BC031108	1q25.1	171.791	174.116	2.3253	18	0.39	0
221	RFWD2 , PAPPA2 , ASTN , FAM5B , LOC284577 , LZTR2	1q25.1--1q25.2	174.116	176.165	2.0489	7	0.37	0
222	RASAL2 , C1orf49 , RALGPS2 / AK096082 , ANGPTL1 / RALGPS2 , RALGPS2 , FAM20B , TOR3A , ABL2 , SOAT1 , C1orf125 , NPHS2 / C1orf125 , NPHS2 , TDRD5	1q25.2	176.165	177.978	1.8134	14	0.35	0
224	C1orf76 , TOR1AIP2 , BC004969 / TOR1AIP1 , TOR1AIP1 , CEP350 , QSCN6 / FLJ23867 , AK074447 / FLJ23867 , LHX4	1q25.2	178.052	178.511	0.4588	9	0.35	0
226	LHX4 , ACBD6	1q25.2--1q25.3	178.512	178.802	0.2894	2	0.35	0
227	LOC148756 , XPR1 , KIAA1614 / STX6 , LOC440703 / STX6 , STX6 , MR1 / CR602405 , IER5 , AF387616 , CACNA1E , LOC149157 , GLUL , TEDDM1 , RGSL2 , RNASEL , RGS16 , LOC284648 , RGS8	1q25.3	178.802	180.883	2.0808	18	0.37	0
229	NPL / BC058003 , DHX9 , C1orf14 , LAMC1 , LAMC2 , NMNAT2 , SMG7 , NCF2 , ARPC5 , RGL1 / APOBEC4 , RGL1 , GLT25D2 , C1orf19 , C1orf21 , C1orf22 , C1orf24 , RNF2 , C1orf25	1q25.3	181.065	183.364	2.3	19	0.37	0
231	C1orf26 , IVNS1ABP , HMCN1 , PRG4	1q25.3--1q31.1	183.5	184.549	1.0488	5	0.37	0
232	TPR , C1orf27 / OCLM , C1orf27 , PDC , PTGS2 , PLA2G4A , C1orf99 , FAM5C , RGS18 , RGS1 , RGS13 , RGS2	1q31.1--1q31.2	184.549	191.248	6.6997	13	0.35	0
233	UCHL5 , TROVE2 , GLRX2 , CDC73 , B3GALT2 / CDC73	1q31.2	191.248	191.415	0.1668	5	0.39	0
235	NA	1q31.3	193.882	193.995	0.1126	1	0.39	0
236	NA	1q31.3	193.995	193.995	0.0001	1	0.41	0
237	KCNT2 / BC103949 , AF130107 / KCNT2 / BC103949 , CFH , CFHL1	1q31.3	193.995	195.068	1.0727	4	0.39	0
239	CFHL4 , CFHL1 / CFHL2 , CFHL5 , F13B , ASPM , ZBTB41 , AK093518 / ZBTB41 , CRB1	1q31.3	195.15	195.741	0.5911	9	0.39	1
241	FLJ20054 / DENND1B , C1orf53	1q31.3	195.789	196.142	0.3528	2	0.39	0
243	LHX9	1q31.3	196.154	196.154	0.0001	1	0.39	0
244	NEK7 , ATP6V1G3 / PTPRC	1q31.3	196.154	196.765	0.6112	2	0.37	0
245	PTPRC , NR5A2 , C1orf98 , ZNF281 , KIF14 , DDX59 , CAMSAP1L1 / PTMA	1q31.3--1q32.1	196.765	199.109	2.3446	8	0.35	0
246	GPR25 , KIF21B , KIF21B / AK131318 , CACNA1S , TMEM9 , DKFZp434B1231 , PKP1 , TNNT2 / X79857 , LAD1 , TNNI1 , PHLDA3 , CSRP1 / AK130802 , LOC376693V1 , NAV1 / BX648460 , IPO9 , TMEM58 , LMOD1 , ELF3 / TIMM17A , ELF3 / RNPEP , ELF3 , GPR37L1 , LOC284570 , ARL8A , PTPN7 , LGR6 , UBE2T	1q32.1	199.109	200.757	1.6473	28	0.37	0
247	PPP1R12B , PPP1R12B / AF314543	1q32.1	200.757	200.791	0.0338	2	0.37	0
249	PPP1R12B , PPP1R12B / CYB5R1	1q32.1	200.797	200.827	0.0297	2	0.39	0
250	CYB5R1 / AK124510 , CYB5R1 / SYT2 , JARID1B / CYB5R1 , CYB5R1 / LOC388727 , CYB5R1 , CYB5R1 / BC032956 , CYB5R1 / LOC148709 , CYB5R1 / RABIF , CYB5R1 / KLHL12 , CYB5R1 / ADIPOR1 , CYB5R1 / AK027319 , C1orf37 , PPFIA4 , ADORA1 / FMOD , MYBPH / FMOD , CHI3L1 / FMOD	1q32.1	200.827	201.453	0.6266	16	0.43	0
251	CHIT1 / FMOD	1q32.1	201.453	201.453	0.0001	1	0.45	1
253	FMOD	1q32.1	201.524	201.535	0.0103	1	0.47	1
254	FMOD , BTG2 / FMOD	1q32.1	201.535	201.723	0.1881	2	0.49	1
255	PRELP , OPTC , ATP2B4 , ATP2B4 / BC000988 , LAX1 , ZC3H11A	1q32.1	201.723	202.099	0.3766	6	0.51	1
256	SNRPE , C1orf157 , SOX13 , ETNK2 , ETNK2 / NUSAP1 , REN , KISS1 , GOLT1A , PLEKHA6	1q32.1	202.099	202.506	0.407	9	0.53	1
257	LOC127841 , PPP1R15B , PIK3C2B , MDM4 / AY923176 , MDM4 , MDM4 / LRRN5 , NFASC / DVL3 , NFASC , CNTN2 , RBBP5 , RIPK5 , TMCC2 , NUAK2 , KLHDC8A	1q32.1	202.506	203.572	1.066	14	0.51	1
258	LEMD1 , LOC284577 , CACNA1G / PCTK3 , PCTK3 / CACNA1G , MFSD4 , MFSD4 / ELK4 , MED28 / ELK4 , ELK4 , SLC45A3 , NUCKS1 , RAB7L1 , SLC41A1 , FLJ32569	1q32.1	203.572	204.064	0.4915	14	0.49	1
259	LOC284581 , SLC26A9 , BC034024 , FAM72A , AVPR1B , C1orf186 , CTSE , SRGAP2 / LOC149401 , SRGAP2 , IKBKE , IKBKE / C1orf147 , RASSF5 , LGTN , DYRK3 , MAPKAPK2 , IL10 , IL19 , IL20 , IL24 , FAIM3 , PIGR , FCAMR / BC109263 , C1orf116 , YOD1 , PFKFB2 , C4BPB , C4BPA , CD55 / AX772832 / DAF , AK023372 , CR2 , CR1 , CR1L / BC109190	1q32.1--1q32.2	204.064	205.924	1.8601	33	0.47	0
260	CD46 , CD34 , PLXNA2	1q32.2	205.924	206.267	0.3433	4	0.45	0
261	PLXNA2	1q32.2	206.267	206.37	0.103	1	0.43	0
262	PLXNA2 , CAMK1G , LAMB3 , G0S2 , HSD11B1 , TRAF3IP3 , C1orf74 , IRF6 , C1orf107 , SYT14 , C1orf133 / SERTAD4 , SERTAD4	1q32.2	206.37	208.48	2.1093	13	0.41	0
264	HHAT , KCNH1 , RCOR3 , TRAF5 , C1orf97 , C1orf36 , SLC30A1 , NEK2 , LOC91548 , LPGAT1 , C1orf73 , DTL , PPP2R5A , C1orf75 , NENF , ATF3 , FAM71A / AK097437 , SNFT , C1orf48 , TATDN3 , LOC149643 , AY030238 , FLVCR , FLJ12505 , ANGEL2 , RPS6KC1 , PROX1 , SMYD2 , PTPN14 , CENPF	1q32.2--1q41	208.808	213.476	4.6675	31	0.41	0
265	KCNK2 , KCTD3 , USH2A	1q41	213.476	214.415	0.9388	3	0.45	0
267	ESRRG , GPATC2 , LOC128153 , CGI-115	1q41	214.744	216.573	1.8287	5	0.45	0
268	KIAA0507 , TGFB2 , LYPLAL1 , MGC39581 / LYPLAL1 , SLC30A10 , EPRS , BPNT1 , IARS2 , RAB3GAP2	1q41	216.573	218.902	2.3296	10	0.47	0
269	MARK1 , C1orf115 , MOSC2 , MOSC1 , HLX1 , DUSP10 , KIAA1822L , TAF1A , RP11-378J18.4 / AX775847 / AY359091 / C1orf80 / CR613982 , C1orf80 , C1orf58 , DISP1 , TLR5 , SUSD4 , C1orf65	1q41	218.902	221.635	2.7332	16	0.49	0
270	CAPN2 / AK124751 , TP53BP2 , AK026836 / SEPT7 , FBXO28 , DEGS1 , NVL , CNIH4 , WDR26 , LOC440722 , CNIH3	1q41--1q42.12	221.635	223.222	1.5864	11	0.47	0
271	C1orf67 / BC042869 , LBR , LBR / AF090941 , ENAH , SRP9 , EPHX1 , TMEM63A , LEFTY1 , PYCR2 , LEFTY2 , C1orf55 , H3F3A , ACBD3 , MIXL1 , LIN9 , PARP1 , C1orf95 , ITPKB , PSEN2 , CABC1 , CDC42BPA / WDR23 , CDC42BPA / BC019830 , CDC42BPA , ZNF678 , BC007286 , gm127 , JMJD4 / C1orf142	1q42.12--1q42.13	223.222	225.989	2.7673	28	0.49	0
272	C1orf142 , WNT9A , WNT3A , AL137472 , ARF1 , C1orf35 , MRPL55 , GUK1 , GJA12 , C1orf69 , BC027909 , OBSCN , OBSCN / AB046859 , OBSCN / TRIM11 , OBSCN / TRIM17 , OBSCN / HIST3H3 , OBSCN / HIST3H2A , RNF187 , DUSP5P , AK055963 / DUSP5P / RHOU , RHOU	1q42.13	225.989	227.117	1.1283	22	0.47	0
273	AK097487 , RAB4A , SPHAR , C1orf96 , ACTA1 , NUP133 , ABCB10 , TAF5L , KIAA0133 , GALNT2 , PGBD5 , COG2 , AGT , CAPN9 , C1orf198 / RABGAP1 , TTC13 , ARV1 / TTC13 , ARV1 , FAM89A , AK054992 / TRIM67 , TRIM67 , C1orf131 , GNPAT / UTRN , EXOC8 , C1orf124 , EGLN1 , BC014600 , TSNAX	1q42.13--1q42.2	227.117	229.826	2.7082	29	0.45	0
274	DISC1 , SIPA1L2 , MMACHC , KIAA1383 , C1orf57 , PCNXL2 , KIAA1804 , KCNK1	1q42.2	229.826	231.929	2.1031	9	0.43	0
275	SLC35F3 , C1orf31 / BC064905 , TARBP1 , IRF2BP2	1q42.2--1q42.3	231.929	232.81	0.881	5	0.45	0
277	LOC148638 , AF193050 , C1orf77 / LOC284527 , C1orf77 , C1orf77 / TOMM20	1q42.3	232.837	233.391	0.5539	6	0.47	0
278	C1orf77 / RBM34 , ARID4B / C1orf77 , GGPS1 / C1orf77 , C1orf77	1q42.3	233.391	233.577	0.1859	4	0.49	0
280	C1orf77 / TBCE , B3GALNT2 / C1orf77 , GNG4 / C1orf77	1q42.3	233.672	233.778	0.1062	3	0.47	0
282	GNG4 , LYST , RPH3A , NID1 , GPR137B , ERO1LB	1q42.3	233.782	234.473	0.6915	7	0.47	0
283	ENO1 / EDARADD / ENO1P , LGALS8	1q42.3--1q43	234.473	234.781	0.3072	2	0.45	0
284	LGALS8 / HEATR1	1q43	234.781	234.781	0.0001	1	0.47	0
286	HEATR1 , ACTN2 , MTR , LOC440737 , RYR2	1q43	234.826	236.112	1.2866	5	0.47	0
287	ZP4	1q43	236.112	236.158	0.0457	2	0.49	0
288	LOC339535	1q43	236.158	236.711	0.5527	1	0.47	0
289	CHRM3 , FMN2	1q43	236.711	238.238	1.5269	3	0.45	0
290	FMN2 , GREM2 , RGS7 , FH , KMO / OPN3 , OPN3 / CHML , WDR64 , EXO1	1q43	238.238	240.115	1.8778	9	0.43	0
292	PLD5	1q43	240.319	241.49	1.1716	1	0.43	0
293	SDCCAG8	1q43	241.49	241.501	0.0104	1	0.45	0
294	SDCCAG8	1q43	241.501	241.518	0.017	1	0.47	0
295	SDCCAG8 , AKT3 / SDCCAG8 , AKT3	1q43--1q44	241.518	242.286	0.7685	3	0.45	0
296	ZNF238 , ADSS , C1orf101 , C1orf121 , FAM36A / AK095297 , HNRPU , EFCAB2 , AK027158 , AK125187	1q44	242.286	243.454	1.1672	9	0.47	1
297	AK125187 , AK125187 / KIF26B , AK001019 / AK125187 , SMYD3 , LOC255654 , TFB2M , C1orf71 / MSN , SCCPDH , LOC149134 , AHCTF1 , ZNF695	1q44	243.454	245.218	1.7644	12	0.45	0
299	ZNF695 , ZNF670 / ZNF695 , ZNF669 , ZNF124 , LOC388760 , ZNF496 , LOC400813 , CIAS1 , C1orf150 / OR2W5 , OR2C3 / C1orf150 , C1orf150	1q44	245.264	245.87	0.6064	12	0.45	0
301	OR1C1 , TRIM58 / OR2W3 , OR2L13 / OR2L1P , OR2L13 / OR2L2 , OR2L13 , OR2M1P , OR2M4 , SH3BP5L , ZNF672 , ZNF692 / AK126079 / CR595121 , PGBD2	1q44	245.988	247.178	1.1906	12	0.45	0
307	OACT2 , DDEF2 , ITGB1BP1 , CPSF3	2p25.1	8.9106	9.4995	0.5889	4	0.1	0
319	MAPRE3 , FLJ20254 / LOC283377 , FLJ21839 , LOC400948 , EMILIN1 , KHK / CGREF1 , CGREF1 / CR593274 , ABHD1 , PREB , MGC44505 , SLC5A6 , C2orf28 , CAD , SLC30A3 , DNAJC5G , TRIM54 , UCN , MPV17 , GTF3C2 , EIF2B4 , SNX17 , ZNF513 , PPM1G	2p23.3	27.1031	27.5001	0.397	24	0.1	0
329	LOC388948 , MCFD2 , TTC7A , FLJ40172 , CALM2 / CALM1 , TACSTD1 , MSH2 , KCNK12 / MSH2 , AK026773 / MSH2 , MSH6 , FBXO11 , HTLF , LOC129285 / BC111059 , ALF / STON1 / SALF	2p21--2p16.3	46.8605	48.679	1.8185	15	0.1	0
331	ASB3	2p16.2	53.7433	53.7508	0.0075	2	0.1	0
332	ASB3 , ASB3 / CHAC2 , C2orf30 / ASB3 , GPR75 / ASB3 , PSME4 , TSPYL6 / ACYP2 , ACYP2 , FLJ40298 , RPL23AP13 / SPTBN1 , SPTBN1 , SPTBN1 / PTBP2 , LOC400954 , RTN4	2p16.2--2p16.1	53.7508	55.2564	1.5056	14	0.1	0
333	FLJ31438 , RPS27A	2p16.1	55.2564	55.3155	0.0591	2	0.1	0
334	MTIF2 , KIAA1212 , MGC15407 , SMEK2 , PNPT1 , EFEMP1 , KIAA1912 , AK096196 / KIAA1912 , VRK2 , FANCL , CLOCK , LOC400955	2p16.1	55.3155	60.1	4.7845	13	0.1	0
338	ACTR2 , SPRED2	2p14	65.3493	65.3924	0.0431	2	0.1	1
384	CHL1 / BC104918 , CHL1 , CNTN6 , CNTN4 , IL5RA , TRNT1	3p26.3	0.0407	3.1573	3.1166	7	0.12	0
385	CRBN / TRNT1 , CRBN	3p26.3	3.1573	3.1895	0.0322	2	0.12	0
386	SUMF1 , SUMF1 / LRRN1 , LRRN1 / SUMF1 , SETMAR / SUMF1	3p26.3--3p26.2	3.1895	4.3787	1.1891	4	0.1	0
387	SUMF1 , ITPR1 , BHLHB2	3p26.2	4.3787	5.0009	0.6222	4	0.12	0
388	ARL8B , EDEM1 , GRM7 / AF458053 / AF458054	3p26.2--3p26.1	5.0009	7.6244	2.6235	4	0.12	0
389	LMCD1 , LOH3CR2A , C3orf32 , CAV3 / C3orf32 , OXTR , RAD18 , SRGAP3 , SRGAP3 / SETD5 , THUMPD3 / LOC440944 / SETD5 , LOC440944 / SETD5 , SETD5 / BC020956 / CR627408 , C3orf29 / RBM16 , RBM16 / CPNE9	3p26.1--3p25.3	7.6244	9.7604	2.136	14	0.1	0
390	RBM16 / BRPF1 , OGG1 / RBM16 , OGG1 / CAMK1 / RBM16 , TADA3L / RBM16	3p25.3	9.7604	9.8518	0.0914	4	0.12	0
391	TTLL3 / AK024110 / RBM16 , AK024110 / RPUSD3 , CIDEC , JAGN1 / CIDEC , CIDEC / IL17RE , CIDEC / IL17RC , CIDEC / CRELD1 , CIDEC / PRRT3 , TMEM111 / CIDEC	3p25.3	9.8518	9.9873	0.1355	9	0.14	0
392	CIDEC / AK092352 / LOC442075 , CIDEC / LOC401052	3p25.3	9.9873	10.0232	0.0359	2	0.12	0
393	FANCD2 / C3orf24 , C3orf24 , C3orf10 , VHL , IRAK2 , TATDN2 , GHRL / C3orf42 , GHRL , SEC13L1 , ATP2B2 , SLC6A11 , SLC6A1 , LOC401053 , HRH1 , ATG7 , VGLL4 / ATG7 , AK058041 / VGLL4 , AK094424 / VGLL4 , C3orf31 , SYN2 , SYN2 / TIMP4 , PPARG , TSEN2 , MKRN2 , RAF1 , TMEM40 , CAND2 , IQSEC1 , NUP210 , HDAC11	3p25.3--3p25.1	10.0232	13.6547	3.6315	31	0.1	0
394	FBLN2 , LOC285375 , WNT7A , LOC401054 , TPRXL , SLC6A6 , CHCHD4 / SLC6A6 , TMEM43 / SLC6A6 , XPC / SLC6A6	3p25.1	13.6547	14.162	0.5073	10	0.14	0
395	LSM3 / SLC6A6 , SLC6A6 , SLC6A6 / BC111489	3p25.1	14.162	14.503	0.341	3	0.12	0
396	SLC6A6	3p25.1	14.503	14.5031	0.0001	1	0.14	0
397	GRIP2 , C3orf19 , C3orf20 , LOC152274 , FGD5 , NOTCH2NL , NR2C2 , MRPS25 , ZFYVE20 , CAPN7 , SH3BP5 , METTL6 , METTL6 / AK130406 , AK130406 / EAF1 , COLQ / AK130406 , PHYH2 , BTD	3p25.1--3p24.3	14.5031	15.67	1.1669	18	0.12	0
398	ANKRD28 , GALNTL2 , TNIK , OXNAD1 , RAFTLIN	3p24.3	15.67	16.3997	0.7297	6	0.1	0
399	RAFTLIN , DAZL , PLCL2	3p24.3	16.3997	17.0314	0.6317	4	0.12	0
401	TBC1D5 / AK125129 , TBC1D5	3p24.3	17.2125	17.2548	0.0423	2	0.1	0
410	MGC61571 , AZI2	3p24.1	28.2995	28.3533	0.0538	2	0.1	0
497	AL713792 , PIK3R4 , ATP2C1 , ASTE1 / ATP2C1 / BC069265	3q22.1	131.878	132.237	0.359	4	0.1	0
498	NEK11 , NEK11 / LOC339874 , LOC152195 / LOC339874 , NUDT16 , MRPL3 , CPNE4	3q22.1	132.237	132.736	0.4994	6	0.12	0
499	ACPP , DNAJC13 , NPHP3 / ACAD11 , NPHP3 / UBE1DC1 , NPHP3 , LOC348808 , TMEM108 , BFSP2 , MGC2848 / BFSP2 , CDV3 , TOPBP1 , TF , SRPRB , RAB6B	3q22.1	132.736	135.13	2.3937	15	0.12	0
500	C3orf36 , SLCO2A1 , RYK , AMOTL2 , ANAPC13 , CEP63 , KY , EPHB1	3q22.1--3q22.2	135.13	137.308	2.1777	9	0.14	0
501	PPP2R3A , MSL2L1 , PCCB	3q22.2--3q22.3	137.308	137.532	0.2239	3	0.16	0
503	PCCB , STAG1	3q22.3	137.535	137.896	0.361	2	0.16	0
504	STAG1 , TMEM22	3q22.3	137.896	138.063	0.1676	3	0.16	0
505	NCK1	3q22.3	138.063	138.089	0.0259	1	0.16	0
506	NCK1 , FNDC6	3q22.3	138.089	138.967	0.8776	3	0.16	0
507	SOX14 , CLDN18 , DZIP1L , A4GNT , DBR1 , ARMC8 , ARMC8 / TXNDC6 / BC107054 , TXNDC6 / BC107054 , MRAS	3q22.3	138.967	139.604	0.637	10	0.16	0
509	FAM62C , CEP70 , FAIM , PIK3CB , FOXL2 , BPESC1 / MRPS22	3q22.3--3q23	139.676	140.548	0.8726	6	0.16	0
510	MRPS22 , COPB2 , RBP2 , RBP1 , NMNAT3 / AK021889 / FLJ11827 , NMNAT3 , CLSTN2 , TRIM42	3q23	140.548	141.885	1.3362	9	0.18	0
512	SLC25A36	3q23	142.165	142.165	0.0001	1	0.18	0
513	SPSB4 , ACPL2 , ZBTB38 / AK094201 , ZBTB38 / BC072415 , RASA2	3q23	142.165	142.814	0.6491	5	0.18	0
515	RNF7 , GRK7	3q23	142.94	143.02	0.0798	2	0.16	0
516	C6orf128 / ATP1B3 , TFDP2 / CR597951 , MGC40579 , MGC40579 / BX648359 , XRN1	3q23	143.02	143.529	0.5091	6	0.16	0
517	ATR , PLS1 , TRPC1 , PCOLCE2 , PAQR9 , SR140 , CHST2 , SLC9A9	3q23--3q24	143.529	145.194	1.6647	9	0.14	0
518	C3orf58 , AF116706 , PLOD2	3q24	145.194	147.394	2.2005	4	0.16	0
519	PLSCR4 , PLSCR2	3q24	147.394	147.706	0.3116	2	0.18	0
520	PLSCR1 , ZIC4 , ZIC1 , AGTR1	3q24	147.706	150.046	2.3404	5	0.2	0
521	CPB1 , CPA3 , GYG1	3q24	150.046	150.228	0.182	4	0.22	0
[truncated: 1,191 more rows]

## Sheet: TableCRA-Loss-CellL.txt
TABLE OF LOSSES FOR COMMON REGIONS OF ALTERATION OVER 49 CELL-LINES
[truncated: 996 more rows]
