# Supplementary material for: High-resolution aCGH and expression profiling identifies a novel genomic subtype of ER negative breast cancer
Source: Genome Biol. 2007 Oct 7;8(10):R215. doi: 10.1186/gb-2007-8-10-r215 (PMC2246289; doi:10.1186/gb-2007-8-10-r215)
Supplement: Additional data file 8 — Subset tables of ADF-3 (tumors only) listing the CRA that showed significant association between copy number gain and overexpression or copy number loss and underexpression at a significance level p < 0.05. [file gb-2007-8-10-r215-S8.xls]

## Sheet: TableExpCopyGains.txt
CROA-ID	Genes	CytoBand	Start (Mb)	End (Mb)	Length (Mb)	n	Freq.Gain	MR	nexpvals	fcorrexp	bestpval	worstpval	CorrGeneExp.	nAMP
214	LOC128102 , ZNF697 / BC033126 , PHGDH	1p12	119.879	120.109	0.2294	4	0.11	0	1	1	0.00587446	0.00587446	PHGDH	1
237	HFE2 , TXNIP , POLR3GL	1q21.1	144.129	144.187	0.058	3	0.5	1	3	0.33	0.0106372	0.467989	TXNIP	10
238	LIX1L , RBM8A / BC017770	1q21.1	144.187	144.219	0.0325	2	0.5	0	1	1	0.0289641	0.0289641	RBM8A	10
239	RBM8A , RBM8A / GNRHR2 , PEX11B , ITGA10 , ANKRD35 , PIAS3 , POLR3C , ZNF364 , CD160 / AK128370	1q21.1	144.219	144.976	0.7565	10	0.49	0	10	0.5	1.11692e-05	0.741818	RBM8A , PIAS3 / NUDT17 , POLR3C , CHD1L / POLR3C , ZNF364	10
240	POLR3C	1q21.1	144.976	144.976	0.0001	1	0.5	1	5	0.4	0.0177797	0.799019	POLR3C , CHD1L / POLR3C	10
241	PRKAB2 / POLR3C , POLR3C , FMO5 / POLR3C , CHD1L / POLR3C	1q21.1	144.976	145.234	0.258	4	0.49	0	6	0.33	0.0177797	0.799019	POLR3C , CHD1L / POLR3C	10
242	CHD1L / POLR3C , BCL9 , ACP6 , GJA5 , GJA8 , GPR89A , PDZK1	1q21.1	145.234	145.935	0.7009	8	0.49	0	10	0.4	9.62907e-05	0.799019	CHD1L / POLR3C , POLR3C , ACP6 , GPR89A	10
244	NBPF10 / NBPF8 / NBPF1 / BC034418 , NBPF10 / LOC284561 / LOC440680 / NBPF8 / NBPF1 / BC034418	1q21.1	145.952	146.283	0.3309	3	0.49	0	4	0.5	0.000146856	0.580102	NBPF10 / FLJ39739 / NBPF8 / NBPF1 / BC034418 , NBPF1 / NBPF15	11
245	NBPF10 / FLJ39739 / NBPF8 / NBPF1 / BC034418 , NBPF10 / FLJ39739 / NBPF8 / NBPF1 / BC034418 / LOC391088	1q21.1	146.283	146.362	0.0791	2	0.49	0	4	0.5	0.000100809	0.580102	NBPF10 / FLJ39739 / NBPF8 / NBPF1 / BC034418 , NBPF1 / NBPF15	11
247	NBPF10 / FLJ39739 / NBPF8 / NBPF1 / BC034418 , NBPF10 / NBPF8 / NBPF1 / BC034418 / PDE4DIP , NBPF10 / NBPF14 / NBPF8 / NBPF1 / BC034418 / PDE4DIP	1q21.1	146.384	146.719	0.3356	3	0.49	0	6	0.33	0.000100809	0.66714	NBPF10 / FLJ39739 / NBPF8 / NBPF1 / BC034418 , NBPF1 / NBPF15	10
248	NBPF1	1q21.1	146.719	147.199	0.4802	1	0.49	0	4	0.5	0.000100809	0.580102	NBPF10 / FLJ39739 / NBPF8 / NBPF1 / BC034418 , NBPF1 / NBPF15	10
249	NBPF1	1q21.1	147.199	147.2	0.0001	1	0.5	0	4	0.5	0.000100809	0.580102	NBPF10 / FLJ39739 / NBPF8 / NBPF1 / BC034418 , NBPF1 / NBPF15	10
262	BOLA1 , SV2A	1q21.2	148.139	148.166	0.0269	2	0.53	0	2	0.5	0.00115256	0.176219	BOLA1	11
263	C14orf54 / SF3B4 , MTMR11 , ZA20D1 , VPS45A , PLEKHO1 , ANP32E , CA14	1q21.2	148.166	148.506	0.3405	7	0.53	0	6	0.17	2.3111e-06	0.879748	C14orf54 / SF3B4	11
265	C1orf54 / AX770998 / AX770999 / APH1A , C1orf51 , MRPS21	1q21.2	148.516	148.533	0.0176	3	0.54	1	3	0.33	0.00604185	0.874314	MRPS21	11
266	PRPF3 , KIAA0460 , TARSL1 , ECM1 , ADAMTSL4 , ADAMTSL4 / C1orf138 , MCL1 , ELA2A	1q21.2	148.533	148.851	0.3182	9	0.54	0	9	0.22	1.57422e-07	0.707728	PRPF3 , KIAA0460	11
268	ENSA , GOLPH3L , HORMAD1	1q21.2	148.865	148.956	0.0915	3	0.54	0	2	0.5	0.0466124	0.0561499	GOLPH3L	11
270	CTSS , CTSK , ARNT , SETDB1 , LASS2 , ANXA9 , FAM63A , PRUNE	1q21.2	148.969	149.274	0.3051	8	0.53	0	8	0.38	7.60195e-05	0.84652	SETDB1 , LASS2 , FAM63A / ANXA9	10
271	BNIPL , CDC42SE1 / C1orf56	1q21.2	149.274	149.29	0.0159	2	0.53	0	1	1	0.0469309	0.0469309	CDC42SE1 / C1orf56	10
273	CDC42SE1 / AF286592 , MLLT11 , MGC29891 , SEMA6C , TNFAIP8L2 , LYSMD1 , SCNM1 , TMOD4 , VPS72 , PIP5K1A	1q21.2	149.292	149.483	0.191	11	0.53	0	8	0.5	0.0133961	0.834587	CDC42SE1 / C1orf56 , MGC29891 , SCNM1 , VPS72	9
274	PIP5K1A , PSMD4 , ZNF687 , PIK4CB , RFX5 , SELENBP1 / NDRG2	1q21.2--1q21.3	149.483	149.605	0.1219	7	0.52	0	3	0.33	0.000156364	0.869251	ZNF687	9
275	PSMB4 , POGZ , CGN , TUFT1 , SNX27 , TNRC4 / SNX27 , AK093351 / SNX27 , MRPL9 / SNX27 / OAZ3 , OAZ3 / SNX27 , TDRKH / SNX27 , LOC440691 / SNX27 , RORC / SNX27	1q21.3	149.605	150.047	0.442	12	0.52	0	10	0.4	0.000268555	0.733298	PSMB4 , POGZ , CGN , MRPL9 / SNX27	9
276	THEM5 / SNX27 , AK130716 / SNX27 , THEM4 / SNX27 , S100A10 , S100A11	1q21.3	150.047	150.393	0.3462	6	0.51	0	8	0.12	0.00197248	0.733298	MRPL9 / SNX27	9
284	S100A12 , S100A8 , S100A7 , S100A6 , S100A5 , S100A4 , S100A3 , S100A2 , S100A16 , S100A14 , S100A13 , S100A1 / BC094843 / S100A13 , C1orf77 , SNAPAP , ILF2 , NPR1 , C1orf60 / SLC27A3 , SLC27A3 / CR606981 , GATAD2B , DENND4B	1q21.3	151.614	152.187	0.5736	21	0.51	0	23	0.39	0.000201388	0.979505	C1orf77 , C1orf77 / TOMM20 , ARID4B / C1orf77 , GGPS1 / C1orf77 , B3GALNT2 / C1orf77 / TBCE , SNAPAP , ILF2 , C1orf60 / SLC27A3 , SLC27A3 / CR606981	9
285	CRTC2 , SLC39A1 , CREB3L4 / JTB / CR621422 , JTB , RAB13 , TSPAN9 / RPS27 , NUP210L , TPM3	1q21.3	152.187	152.45	0.2627	8	0.52	0	7	0.29	3.24676e-07	0.670428	CREB3L4 / CR621422 , RAB13	9
286	C1orf43 , C1orf43 / UQCRC1 , UBAP2L , HAX1 , AQP10 , ATP8B2 , IL6R , SHE , TDRD10 , UBE2Q1 , ADAR , KCNN3 , PMVK / MUC1	1q21.3	152.45	153.185	0.7349	14	0.53	1	21	0.43	0.000151548	0.86615	C1orf43 , UBAP2L , HAX1 , UBE2Q1 , PMVK / MUC1 , SHC1 / MUC1 , EFNA4 / MUC1 , DPM3 / MUC1 , MUC1	9
287	PBXIP1 / MUC1	1q21.3	153.185	153.197	0.012	1	0.53	1	11	0.45	6.98949e-05	0.7852	PMVK / MUC1 , SHC1 / MUC1 , EFNA4 / MUC1 , DPM3 / MUC1 , MUC1	9
288	PYGO2 / MUC1	1q21.3	153.197	153.197	0.0001	1	0.53	1	11	0.45	6.98949e-05	0.839136	PMVK / MUC1 , SHC1 / MUC1 , EFNA4 / MUC1 , DPM3 / MUC1 , MUC1	9
290	SHC1 / HIST2H4 / MUC1 , FLAD1 , LENEP / MUC1 , ZBTB7B / MUC1 , DCST2 / MUC1 , DCST1 / MUC1	1q21.3	153.205	153.285	0.08	6	0.52	0	12	0.42	6.98949e-05	0.839136	SHC1 / MUC1 , PMVK / MUC1 , EFNA4 / MUC1 , DPM3 / MUC1 , MUC1	9
292	DCST1 / MUC1	1q21.3	153.285	153.285	0.0001	1	0.51	0	11	0.45	6.25629e-05	0.839136	PMVK / MUC1 , SHC1 / MUC1 , EFNA4 / MUC1 , DPM3 / MUC1 , MUC1	8
293	ADAM15 , EFNA4 / MUC1 , EFNA3 / MUC1 , EFNA1 , RAG1AP1 / MUC1 , DPM3 / MUC1	1q21.3--1q22	153.285	153.379	0.0939	6	0.51	0	14	0.5	2.06523e-06	0.839136	EFNA4 / MUC1 , PMVK / MUC1 , SHC1 / MUC1 , DPM3 / MUC1 , MUC1 , EFNA1 , EFNA1	8
295	PALM2-AKAP2 / KRTCAP2 / MUC1 , TRIM46 / MUC1 , MUC1 , THBS3 , MTX1 , MTX1 / GBA / CR606706 , GBA / MTX1 , C1orf2 , SCAMP3 , CLK2 , HCN3	1q22	153.412	153.526	0.1145	11	0.5	0	19	0.47	6.25629e-05	0.912415	KRTCAP2 , PMVK / MUC1 , SHC1 / MUC1 , EFNA4 / MUC1 , DPM3 / MUC1 , MUC1 , MTX1 , SCAMP3 , LOC442517 / CLK2	8
300	RUSC1	1q22	153.567	153.567	0.0001	1	0.51	1	1	1	0.0228064	0.0228064	RUSC1	9
301	ASH1L , ASH1L / PQLC2 , AK126559 , DAP3 , MSTO1 , GON4L / LOC441909 , GON4L , SYT11 , RIT1 , KIAA0907	1q22	153.567	154.15	0.5827	11	0.51	1	11	0.45	4.95321e-07	0.748689	DAP3 , GON4L / MSTO1 , YY1AP1 / GON4L , GON4L , KIAA0907	9
302	ARHGEF2 , SSR2 , UBQLN4 , MAPBPIP	1q22	154.15	154.305	0.155	4	0.51	0	4	0.5	0.000823195	0.654905	SSR2 , MAPBPIP	9
303	RAB25 , LOC92312 , LMNA	1q22	154.305	154.347	0.0428	3	0.51	1	2	0.5	0.0118964	0.105807	RAB25	10
308	SEMA4A , KIAA0446 , PMF1 , PAQR6 , SMG5	1q22	154.396	154.528	0.1321	5	0.51	0	5	0.4	1.67909e-05	0.930182	PMF1 , PAQR6	9
309	C1orf85 / TMEM79 / CR591803 , C1orf85	1q22	154.528	154.529	0.0014	2	0.51	1	2	0.5	0.0336406	0.690381	C1orf85 / TMEM79 / CR591803	10
310	CCT3 , C1orf182 , RHBG , C1orf61	1q22	154.529	154.641	0.1116	5	0.51	0	3	0.33	0.0280644	0.609845	CCT3	9
312	MEF2D , IQGAP3 , APOA1BP , GPATC4 / AK125763 , HAPLN2 , BCAN , NES , CRABP2 , ISG20L2 , C1orf66 / CR598294	1q22--1q23.1	154.704	154.975	0.2712	11	0.51	0	9	0.44	7.94046e-06	0.707197	MEF2D , APOA1BP , GPATC4 , BCAN	9
313	MRPL24 , HDGF , PRCC , SH2D2A , NTRK1 / INSRR , INSRR / NTRK1 , PEAR1 , C1orf92 , ARHGEF11 , ETV3 , FCRL5 / AK090475	1q23.1	154.975	155.811	0.8364	12	0.51	0	8	0.38	2.24207e-05	0.864189	MRPL24 , HDGF , PRCC	9
319	FCER1A , OR10J1	1q23.2	157.541	157.677	0.1361	3	0.53	0	2	0.5	0.0166712	0.160154	OR10J1	10
323	CRP , DUSP23 , SLAMF8 , SLAMF8 / AK096506 / C1orf204 , CCDC19 , TAGLN2 / CCDC19 , IGSF9 , SLAMF9 , PIGM	1q23.2	157.949	158.268	0.3191	10	0.53	0	8	0.5	3.52504e-07	0.986305	DUSP23 , TAGLN2 / CCDC19 , IGSF9 , PIGM	10
325	KCNJ10 , KCNJ9 , IGSF8 , ATP1A2 , ATP1A4 , CASQ1 , PEA15 / CR593121 , WDR42A , WDR42A / BC111063 , PEX19 , COPA , NCSTN , NHLH1 , VANGL2 , SLAMF6 , CD84 , SLAMF1	1q23.2--1q23.3	158.275	158.922	0.6466	18	0.53	0	15	0.33	3.48431e-05	0.773165	KCNJ9 , ATP1A4 , WDR42A , PEX19 , NCSTN	10
330	F11R	1q23.3	159.233	159.233	0.0001	1	0.55	1	1	1	0.000748895	0.000748895	F11R	12
333	ARHGAP30 , PVRL4 , KARCA1 , PFDN2 , NIT1 , DEDD / NIT1 , UFC1	1q23.3	159.276	159.39	0.1145	7	0.54	0	7	0.43	2.70237e-05	0.925161	KARCA1 , PFDN2 , UFC1	11
335	USP21 , PPOX , B4GALT3 , ADAMTS4 , NDUFS2 , FCER1G , APOA2 , TOMM40L , TOMM40L / NR1I3 / AY572822	1q23.3	159.399	159.466	0.0671	9	0.54	0	9	0.44	0.000175099	0.940116	USP21 , PPOX , B4GALT3 , NDUFS2	10
339	RPA1 / SDHC	1q23.3	159.599	159.671	0.0719	2	0.54	0	1	1	0.00124675	0.00124675	RPA1 / SDHC	11
345	FCRLM2 , DUSP12 , ATF6 , OLFML2B , NOS1AP , NOS1AP / AY841899 , C1orf111 , LOC400793 , SH2D1B , UHMK1 , UAP1	1q23.3	159.964	160.803	0.8385	11	0.56	1	8	0.5	0.000165898	0.951647	DUSP12 , NOS1AP / AY841899 , LOC400793 , UAP1	11
353	LRRC52 / LOC400794 , MGST3 / CR607567 , ALDH9A1 , BC012108 , TMCO1 / UCK2 , UCK2 , AK055347 / FAM78B , FAM78B , LOC116123 , POGK , TADA1L	1q23.3--1q24.1	163.781	165.149	1.3686	12	0.54	0	6	0.83	0.00027594	0.311721	MGST3 / CR607567 , ALDH9A1 , TMCO1 / UCK2 , UCK2 , POGK	11
356	POU2F1 , CD3Z , CREG1 , RCSD1 / AY194294 , RCSD1 , MPZL1 , SAC , BRP44 , IQWD1 , GPR161 , TIPRL , TBX19 / SFT2D2 , TBX19 / BC007072	1q24.2	165.528	166.55	1.0221	14	0.54	0	14	0.21	4.23603e-05	0.977178	POU2F1 , BRP44 , IQWD1	11
357	TBX19 , XCL1 , DPT , MGC4473 , ATP1B1 , NME7 , BLZF1 , C1orf114 / BLZF1 / CR599271 , SLC19A2 , F5	1q24.2	166.55	167.825	1.2747	11	0.54	0	12	0.25	0.000371961	0.995489	ATP1B1 , NME7 / ATP1B1 , SLC19A2	11
358	SELP , SELL / C1orf112 , C1orf112 / SELE , C1orf112 / C1orf156 , C1orf112 / SCYL3 , SCYL3 / C1orf112 , KIFAP3 , LOC284688 , SCYL1BP1 / BC034482 , PRRX1 , FMO3 , FMO2 , AF116629 / FMO1 , FMO1 , FMO4 , BAT2D1 , MYOC , VAMP4 , KIAA0859 , DNM3 , DNM3 / PIGC , C1orf105 / PIGC , C1orf105 , C1orf9 , FASLG , TNFSF18 , TNFSF4 , AK130460 , PRDX6 , SLC9A11 , ANKRD45 , KLHL20 , C1orf155 , DARS2 , GAS5 , ZBTB…	1q24.2--1q25.1	167.825	172.685	4.8598	40	0.55	1	33	0.24	3.58004e-05	0.999812	C1orf112 / SCYL3 , SCYL3 / C1orf112 , VAMP4 , VAMP4 , KIAA0859 , C1orf105 / PIGC , C1orf9 , PRDX6	11
359	RABGAP1L , CACYBP , MRPS14 , TNN , KIAA0040 , TNR	1q25.1	172.685	174.116	1.4314	7	0.54	0	6	0.33	1.29704e-06	0.935321	CACYBP , MRPS14	11
362	RFWD2 , PAPPA2 , ASTN , FAM5B , LOC284577 , LZTR2 , RASAL2	1q25.1--1q25.2	174.224	176.717	2.4928	8	0.54	1	9	0.33	7.48447e-06	0.891527	RFWD2 , LZTR2 , LZTR2 / LOC440702	10
367	RALGPS2 , FAM20B , TOR3A , ABL2 , SOAT1 , C1orf125 , NPHS2 / C1orf125	1q25.2	177.101	177.79	0.6891	8	0.54	0	8	0.25	0.011283	0.891343	ANGPTL1 / RALGPS2 , TOR3A	10
371	CEP350 , QSCN6 / FLJ23867	1q25.2	178.19	178.432	0.2426	3	0.54	0	2	1	0.00183392	0.00428424	CEP350 , QSCN6 / FLJ23867	12
373	AK074447 / FLJ23867 , LHX4 , ACBD6 , LOC148756 , XPR1 , KIAA1614 / STX6 , LOC440703 / STX6 , STX6 , MR1 / CR602405 , IER5 , AF387616	1q25.2--1q25.3	178.434	179.561	1.1274	12	0.54	0	7	0.29	0.00179709	0.824045	QSCN6 / FLJ23867 , ACBD6	11
387	SMG7 , NCF2 , ARPC5 , RGL1 / APOBEC4 , RGL1 , GLT25D2 , C1orf19 , C1orf21 , C1orf22 , C1orf24	1q25.3	181.697	183.042	1.3443	11	0.56	0	9	0.33	3.1385e-05	0.932143	C1orf19 , C1orf21 , C1orf24	12
388	RNF2 , C1orf25	1q25.3	183.042	183.364	0.3227	2	0.54	0	2	1	0.0112364	0.0123102	RNF2 , C1orf25	12
390	C1orf26 , IVNS1ABP	1q25.3	183.5	183.537	0.0371	3	0.54	0	2	0.5	0.00192466	0.0849717	C1orf26	11
392	HMCN1 , PRG4 , TPR , C1orf27 / OCLM , C1orf27	1q25.3--1q31.1	183.799	184.675	0.8756	6	0.54	0	13	0.77	7.86135e-06	0.871429	TPR , C1orf27 , C1orf27 , C1orf27 , C1orf27 , C1orf27 , C1orf27 , C1orf27 , C1orf27 , C1orf27	12
396	PLA2G4A , C1orf99	1q31.1	185.157	188.335	3.1777	2	0.54	0	10	0.3	0.0156998	0.789567	PLA2G4A , PLA2G4A , PLA2G4A	10
398	RGS13 , RGS2	1q31.2	190.895	191.045	0.1497	2	0.55	0	2	0.5	0.0418181	0.592832	RGS13	10
400	UCHL5 , TROVE2 , GLRX2 , CDC73	1q31.2	191.248	191.413	0.1644	4	0.56	0	14	0.79	0.000541904	0.660917	UCHL5 , UCHL5 , UCHL5 , UCHL5 , UCHL5 , UCHL5 , UCHL5 , UCHL5 , UCHL5 , UCHL5 , GLRX2	10
403	KCNT2 / BC103949 , AF130107 / KCNT2 / BC103949 , CFH , CFHL1 , CFHL4 , CFHL1 / CFHL2 , CFHL5 , F13B , ASPM , ZBTB41	1q31.3	193.882	195.39	1.5075	11	0.56	1	8	0.12	0.0491218	0.963576	CFH	11
421	GPR25 , KIF21B , KIF21B / AK131318 , CACNA1S , TMEM9 , DKFZp434B1231 , PKP1 , TNNT2 / X79857	1q32.1	199.069	199.595	0.5264	9	0.56	0	6	0.17	0.00489797	0.877325	CACNA1S	13
422	LAD1 , TNNI1 , PHLDA3 , CSRP1 / AK130802 , LOC376693V1 , NAV1 / BX648460 , IPO9 , TMEM58 , LMOD1 , ELF3 / TIMM17A , ELF3 / RNPEP , ELF3 , GPR37L1 , LOC284570 , ARL8A , PTPN7	1q32.1	199.595	200.386	0.7911	18	0.56	0	13	0.38	0.0011078	0.788453	TMEM58 , ELF3 / TIMM17A , ELF3 / RNPEP , ELF3 , ARL8A	12
426	PPP1R12B , PPP1R12B / AF314543	1q32.1	200.757	200.766	0.0091	2	0.51	0	2	0.5	0.0032187	0.220027	PPP1R12B / CYB5R1	12
427	PPP1R12B	1q32.1	200.766	200.791	0.0247	1	0.51	0	2	0.5	0.0032187	0.220027	PPP1R12B / CYB5R1	12
429	PPP1R12B	1q32.1	200.797	200.797	0.0001	1	0.56	0	2	0.5	0.00511771	0.220027	PPP1R12B / CYB5R1	12
431	PPP1R12B / CYB5R1	1q32.1	200.824	200.824	0.0001	1	0.57	0	8	0.62	0.00027777	0.362815	PPP1R12B / CYB5R1 , JARID1B / CYB5R1 , CYB5R1 / RABIF , CYB5R1 / ADIPOR1 , CYB5R1	13
433	CYB5R1 / AK124510	1q32.1	200.827	200.827	0.0001	1	0.57	0	7	0.71	0.00027777	0.362815	PPP1R12B / CYB5R1 , JARID1B / CYB5R1 , CYB5R1 / RABIF , CYB5R1 / ADIPOR1 , CYB5R1	13
435	CYB5R1 / SYT2 , JARID1B / CYB5R1	1q32.1	200.832	200.964	0.1326	2	0.57	1	7	0.71	0.00036868	0.362815	PPP1R12B / CYB5R1 , JARID1B / CYB5R1 , CYB5R1 / RABIF , CYB5R1 / ADIPOR1 , CYB5R1	13
437	CYB5R1 / LOC388727 , CYB5R1 , CYB5R1 / BC032956 , CYB5R1 / LOC148709 , CYB5R1 / RABIF , CYB5R1 / KLHL12 , CYB5R1 / ADIPOR1 , CYB5R1 / AK027319 , C1orf37 , PPFIA4 , ADORA1 / FMOD , MYBPH / FMOD , CHI3L1 / FMOD	1q32.1	201.046	201.417	0.3709	13	0.57	1	15	0.47	0.00036868	0.79767	PPP1R12B / CYB5R1 , JARID1B / CYB5R1 , CYB5R1 / RABIF , CYB5R1 / ADIPOR1 , CYB5R1 , PPFIA4 , BTG2 / FMOD	13
439	CHIT1 / FMOD , FMOD , BTG2 / FMOD	1q32.1	201.453	201.543	0.0895	3	0.57	1	6	0.17	0.0416084	0.79767	BTG2 / FMOD	13
441	FMOD , PRELP , OPTC , ATP2B4 , ATP2B4 / BC000988 , LAX1 , ZC3H11A , SNRPE , C1orf157 , SOX13 , ETNK2 , ETNK2 / NUSAP1 , REN , KISS1 , GOLT1A , PLEKHA6 , LOC127841 , PPP1R15B , PIK3C2B , MDM4 / AY923176 , MDM4 , MDM4 / LRRN5 , NFASC / DVL3 , NFASC , CNTN2 , RBBP5 , RIPK5 , TMCC2	1q32.1	201.576	203.509	1.9324	28	0.57	1	28	0.32	5.12881e-06	0.89839	BTG2 / FMOD , ZC3H11A , SNRPE , SOX13 , REN , GOLT1A , PIK3C2B , MDM4 / AY923176 , RIPK5	13
445	MED28 / ELK4 , ELK4 , SLC45A3 , NUCKS1 , RAB7L1 , SLC41A1 , FLJ32569 , LOC284581	1q32.1	203.846	204.098	0.2528	8	0.57	0	5	0.4	0.000265015	0.721788	NUCKS1 , RAB7L1	14
451	RASSF5 , LGTN , DYRK3 , MAPKAPK2 , IL10 , IL19 , IL20 , IL24 , FAIM3 , PIGR , FCAMR / BC109263	1q32.1	204.829	205.259	0.4296	12	0.57	0	11	0.27	8.36488e-07	0.972332	LGTN , MAPKAPK2 , IL20	14
452	C1orf116 , YOD1	1q32.1	205.259	205.286	0.0271	2	0.57	0	2	0.5	0.0174236	0.0520617	C1orf116	14
459	AK023372 , CR2 , CR1 , CR1L / BC109190 , CD46	1q32.2	205.613	206.042	0.4295	6	0.58	1	6	0.17	0.0224522	0.831226	CD46	13
464	LAMB3 , G0S2 , HSD11B1 , TRAF3IP3 , C1orf74 , IRF6 , C1orf107 , SYT14 , C1orf133 / SERTAD4 , SERTAD4 , HHAT , KCNH1 , RCOR3 , TRAF5 , C1orf97 , C1orf36 , SLC30A1 , NEK2 , LOC91548 , LPGAT1 , C1orf73 , DTL	1q32.2--1q32.3	207.863	210.385	2.5213	23	0.57	0	28	0.29	0.000298121	0.986954	IRF6 , C1orf107 , HHAT , TRAF5 , C1orf97 , LPGAT1 , DTL , DTL	12
465	PPP2R5A , C1orf75	1q32.3	210.385	210.625	0.2405	2	0.57	0	2	0.5	0.000259868	0.684153	PPP2R5A	12
469	ATF3 , FAM71A / AK097437 , SNFT , C1orf48 , TATDN3 , LOC149643 , AY030238 , FLVCR	1q32.3	210.859	211.138	0.2788	8	0.56	0	4	0.5	0.0154765	0.588373	C1orf48 , FLVCR	12
470	FLJ12505 , ANGEL2 , RPS6KC1	1q32.3--1q41	211.138	212.224	1.0858	4	0.56	1	3	0.33	0.00857072	0.977969	RPS6KC1	12
472	SMYD2 , PTPN14 , CENPF	1q41	212.278	213.476	1.1973	4	0.56	0	4	0.25	0.0347402	0.211704	SMYD2	12
473	KCNK2 , KCTD3 , USH2A , ESRRG	1q41	213.476	214.744	1.2683	4	0.56	1	4	0.25	0.00337692	0.803419	KCTD3	12
474	GPATC2 , LOC128153 , CGI-115 , KIAA0507 , TGFB2 , LYPLAL1 , MGC39581 / LYPLAL1	1q41	214.744	217.683	2.9386	8	0.56	0	4	1	0.00063722	0.0318561	GPATC2 , CGI-115 , TGFB2 , LYPLAL1	12
476	SLC30A10 , EPRS , BPNT1 , IARS2 , RAB3GAP2 , MARK1 , C1orf115 , MOSC2 , MOSC1	1q41	218.152	219.045	0.8933	10	0.56	0	9	0.67	1.62704e-05	0.957736	EPRS , IARS2 , RAB3GAP2 , C1orf115 , MOSC2 , MOSC1	12
478	HLX1 , DUSP10 , KIAA1822L , TAF1A , RP11-378J18.4 / AX775847 / AY359091 / C1orf80 / CR613982 , C1orf80 , C1orf58 , DISP1 , TLR5 , SUSD4 , C1orf65 , CAPN2 / AK124751 , TP53BP2 , AK026836 / SEPT7 , FBXO28 , DEGS1 , NVL , CNIH4 , WDR26 , LOC440722 , CNIH3 , C1orf67 / BC042869 , LBR , LBR / AF090941 , ENAH , SRP9 , EPHX1 , TMEM63A , LEFTY1 , PYCR2 , LEFTY2 , C1orf55 , H3F3A , ACBD3 , MIXL1 , LIN9 , P…	1q41--1q42.12	219.072	224.982	5.9097	40	0.56	0	31	0.39	8.15344e-07	0.834587	TAF1A , C1orf80 , CAPN2 / AK124751 , FBXO28 , DEGS1 , NVL , CNIH4 , WDR26 , ENAH , SRP9 , ACBD3 , PARP1	13
479	ITPKB , PSEN2 , CABC1 , CDC42BPA / WDR23 , CDC42BPA / BC019830 , CDC42BPA , ZNF678 , BC007286 , gm127	1q42.12--1q42.13	224.982	225.951	0.9695	10	0.56	0	7	0.43	0.00180122	0.542683	PSEN2 , CABC1 , CDC42BPA	13
481	C1orf142 , WNT9A , WNT3A , AL137472 , ARF1 , C1orf35 , MRPL55 , GUK1 , GJA12 , C1orf69 , BC027909 , OBSCN , OBSCN / AB046859 , OBSCN / TRIM11	1q42.13	225.998	226.663	0.6644	15	0.54	0	14	0.36	2.00243e-06	0.992609	ARF1 , C1orf35 , GUK1 , OBSCN / TRIM11 , OBSCN / HIST3H3	12
482	OBSCN / TRIM17 , OBSCN / HIST3H3 , OBSCN / HIST3H2A , OBSCN	1q42.13	226.663	226.741	0.0782	4	0.55	0	6	0.33	3.75697e-05	0.992609	OBSCN / TRIM11 , OBSCN / HIST3H3	12
486	RHOU , AK097487 , RAB4A , SPHAR , C1orf96 , ACTA1 , NUP133 , ABCB10 , TAF5L , KIAA0133 , GALNT2 , PGBD5 , COG2 , AGT , CAPN9 , C1orf198 / RABGAP1 , TTC13 , ARV1 / TTC13 , ARV1 , FAM89A , AK054992 / TRIM67 , TRIM67 , C1orf131 , GNPAT / UTRN	1q42.13--1q42.2	226.946	229.536	2.5896	25	0.57	0	26	0.65	1.35435e-05	0.942165	SPHAR , NUP133 , ABCB10 , GALNT2 , COG2 , C1orf198 , TTC13 , ARV1 , C1orf131 , C1orf131 , C1orf131 , C1orf131 , C1orf131 , C1orf131 , C1orf131 , C1orf131 , GNPAT / UTRN	12
487	EXOC8 , C1orf124 , EGLN1 , BC014600 , TSNAX , DISC1 , SIPA1L2 , MMACHC	1q42.2	229.536	230.93	1.3941	9	0.57	1	4	0.75	0.00132767	0.577763	EGLN1 / SCAND2 , DISC1 , SIPA1L2	12
489	KIAA1383 , C1orf57 , PCNXL2 , KIAA1804 , KCNK1 , SLC35F3	1q42.2	231.01	232.473	1.4626	7	0.57	1	6	0.17	0.00140047	0.871411	C1orf57 / CR612278	12
491	SLC35F3 , C1orf31 / BC064905 , TARBP1	1q42.2	232.473	232.594	0.1211	3	0.57	0	3	0.67	1.08948e-09	0.343554	C1orf31 / BC064905 , TARBP1	12
492	IRF2BP2 , LOC148638 , AF193050 , C1orf77 / LOC284527 , C1orf77 , C1orf77 / TOMM20 , C1orf77 / RBM34 , ARID4B / C1orf77 , GGPS1 / C1orf77	1q42.2--1q42.3	232.594	233.577	0.9828	10	0.57	0	6	0.83	5.06998e-07	0.0876252	IRF2BP2 , C1orf77 / TOMM20 , ARID4B / C1orf77 , GGPS1 / C1orf77 , B3GALNT2 / C1orf77 / TBCE	12
494	C1orf77 / TBCE , B3GALNT2 / C1orf77 , GNG4 / C1orf77	1q42.3	233.672	233.778	0.1062	3	0.57	0	6	0.67	3.78652e-06	0.603004	C1orf77 / TOMM20 , ARID4B / C1orf77 , GGPS1 / C1orf77 , B3GALNT2 / C1orf77 / TBCE	12
497	RPH3A , NID1 , GPR137B , ERO1LB , ENO1 / EDARADD / ENO1P , LGALS8 , LGALS8 / HEATR1 , HEATR1	1q42.3--1q43	234.2	234.991	0.7908	8	0.57	0	8	0.38	0.000402002	0.909003	ERO1LB , LGALS8 , HEATR1	11
498	ACTN2 , MTR , LOC440737 , RYR2 , ZP4 , LOC339535 , CHRM3 , FMN2 , GREM2 , RGS7 , FH , KMO / OPN3 , OPN3 / CHML , WDR64 , EXO1	1q43	234.991	240.115	5.1244	16	0.58	1	21	0.1	0.00200944	0.849111	MTR , FH	11
500	PLD5 , SDCCAG8 , AKT3 / SDCCAG8 , AKT3 , ZNF238 , ADSS , C1orf101 , C1orf121 , FAM36A / AK095297 , HNRPU , EFCAB2	1q43--1q44	240.319	243.289	2.9705	11	0.58	1	10	0.5	0.000464614	0.886449	SDCCAG8 , ADSS , C1orf121 , FAM36A , EFCAB2	11
501	AK027158 , AK125187 , AK125187 / KIF26B , AK001019 / AK125187 , SMYD3 , LOC255654 , TFB2M , C1orf71 / MSN , SCCPDH , LOC149134 , AHCTF1	1q44	243.289	245.071	1.7815	12	0.57	0	4	0.5	5.35894e-05	0.652232	SCCPDH , AHCTF1	11
503	ZNF695 , ZNF670 / ZNF695 , ZNF669 , ZNF124 , LOC388760 , ZNF496 , LOC400813 , CIAS1 , C1orf150 / OR2W5	1q44	245.218	245.75	0.5324	10	0.57	0	8	0.12	0.0157113	0.978836	ZNF669	11
505	OR2M1P , OR2M4 , SH3BP5L , ZNF672 , ZNF692 / AK126079 / CR595121 , PGBD2	1q44	246.352	247.178	0.8258	7	0.57	1	2	1	2.39063e-05	0.000104047	ZNF672 , ZNF692 / AK126079 / CR595121	11
699	CAV3 / C3orf32 , OXTR , RAD18 , SRGAP3 , SRGAP3 / SETD5 , THUMPD3 / LOC440944 / SETD5 , LOC440944 / SETD5 , SETD5 / BC020956 / CR627408 , C3orf29 / RBM16 , RBM16 / CPNE9 , RBM16 / BRPF1 , OGG1 / RBM16 , OGG1 / CAMK1 / RBM16 , TADA3L / RBM16 , TTLL3 / AK024110 / RBM16 , AK024110 / RPUSD3 , CIDEC , JAGN1 / CIDEC , CIDEC / IL17RE , CIDEC / IL17RC , CIDEC / CRELD1 , CIDEC / PRRT3 , TMEM111 / CIDEC , …	3p25.3	8.7506	10.1669	1.4164	30	0.11	1	2	0.5	0.000184289	0.380838	JAGN1 / CIDEC	0
808	COL8A1 , DOC1 / C3orf26 / AX776298 , DOC1 / C3orf26 / BC020941 / BC069659	3q12.1	100.183	101.137	0.9538	4	0.13	1	2	0.5	0.00204956	0.973098	C3orf26	0
810	DOC1 / C3orf26 / BC020941 , C3orf26	3q12.1	101.218	101.38	0.1622	2	0.13	1	2	0.5	0.00175821	0.973098	C3orf26	0
815	GPR128 , TFG , ABI3BP , IMPG2 , SENP7 , RG9MTD1 , PCNP , ZBTB11 , RPL24 / MAMDC2 , LRRIQ2	3q12.2--3q12.3	101.694	103.004	1.3091	11	0.13	0	5	0.2	0.00102778	0.774955	PCNP	0
819	LOC285205 , CD47 , IFT57	3q13.12--3q13.13	109.13	109.522	0.3926	4	0.15	0	2	1	0.022975	0.0306818	CD47 , IFT57	0
820	HHLA2 , MYH15 , KIAA1524 , DZIP3 , RETNLB , TRAT1 , GUCA1C , MORC1 , FLJ22763	3q13.13	109.522	110.386	0.8632	10	0.16	0	4	0.25	0.0115156	0.898838	DZIP3	0
823	PVRL3 , CD96 / ZBED2 , CD96 , PLCXD2 , PLCXD2 / PHLDB2 , PHLDB2 , ABHD10 , TAGLN3 , C3orf52 / BC041355 , GCET2 / BC041355 , C1orf106 / SLC9A10 , CD200 , PNMA2 , ATG3 , SLC35A5	3q13.13--3q13.2	112.271	113.764	1.4929	16	0.16	0	6	0.17	0.0043938	0.506766	ATG3	0
828	CD200R1 , GTPBP8 , C3orf17 , BOC , WDR52 , CCDC52 , SIDT1 , KIAA2018 , MAK3 , ATP6V1A , GRAMD1C , ZDHHC23 , KIAA1407 , QTRTD1 , DRD3	3q13.2--3q13.31	114.131	115.437	1.306	16	0.17	0	5	0.4	0.00153913	0.417925	ATP6V1A , QTRTD1	1
842	GPR156 , LRRC58 , FSTL1 , RABL3 , GTF2E1 , STXBP5L , POLQ , FBXO40 , HCLS1 , GOLGB1 , IQCB1 , EAF2 , SLC15A2 , CD86 , CASR , CSTA , CCDC58 , C3orf28 , WDR5B , KPNA1	3q13.33--3q21.1	121.298	123.734	2.4361	21	0.16	0	14	0.29	9.7234e-06	0.897912	GTF2E1 , GOLGB1 , C3orf28 , KPNA1	0
846	DTX3L , PARP15 , PARP14 , HSPBAP1 , DIRC2 , AK127315 , SEMA5B , PDIA5 , SEC22L2 , ADCY5 , PTPLB , MYLK / SEPT10 , MYLK , CCDC14 , KALRN	3q21.1--3q21.2	123.738	125.88	2.142	15	0.16	0	5	0.4	9.0019e-05	0.871193	DIRC2 , PDIA5	0
847	UMPS , ITGB5 , MUC13 , AB033063 / HEG1 , SLC12A8 , ZNF148 / SLC12A8 , ZNF148 , SNX4 , OSBPL11 , ROPN1B	3q21.2	125.88	127.178	1.2987	11	0.16	0	6	0.67	1.05858e-05	0.599528	UMPS , ITGB5 , SNX4 , OSBPL11	0
851	AB113648 , TXNRD3 , CHCHD6 , PLXNA1 , C3orf56 , GPR175 , MCM2 , PODXL2 , ABTB1 , MGLL , KLHDC6 , SEC61A1 / RPL19 / RUVBL1 , RUVBL1 , EEFSEC , DNAJB8 , GATA2 , LOC254057 / GATA2 , LOC90246 , C3orf27	3q21.3	127.799	129.821	2.0224	20	0.15	0	6	0.67	0.000462227	0.832841	MCM2 , MGLL , RUVBL1 , RUVBL1	0
852	AK097792 , RPN1	3q21.3	129.821	129.852	0.0309	2	0.16	0	1	1	0.002147	0.002147	RPN1	0
854	RAB7 / C14orf159 , ACAD9	3q21.3	130.009	130.106	0.0966	2	0.16	0	2	1	8.19426e-06	0.000155953	RAB7 / C14orf159 , ACAD9 / KIAA1257 / AK125726	0
856	ACAD9 / KIAA1257 / AK125726 , KIAA1257 / AK125726 / ACAD9 , KIAA1257 / AK125726 / BC031632	3q21.3	130.114	130.173	0.0584	3	0.16	0	1	1	8.19426e-06	8.19426e-06	ACAD9 / KIAA1257 / AK125726	1
858	CCDC48 , GP9 , KIAA1160 , ZNF9 , COPG , C3orf37 , LOC132241 , C3orf25 , MBD4 , IFT122	3q21.3	130.242	130.704	0.4623	10	0.16	0	4	0.5	0.00222447	0.864731	ZNF9 , C3orf37	0
862	PIK3R4 , ATP2C1 , ASTE1 / ATP2C1 / BC069265 , NEK11 , NEK11 / LOC339874 , LOC152195 / LOC339874 , NUDT16 , MRPL3	3q22.1	131.878	132.736	0.8582	8	0.16	0	3	0.67	0.000292264	0.651845	PIK3R4 , ATP2C1	0
863	CPNE4 , ACPP , DNAJC13 , NPHP3 / ACAD11 , NPHP3 / UBE1DC1 , NPHP3 , LOC348808 , TMEM108	3q22.1	132.736	134.535	1.799	9	0.16	0	2	0.5	0.00369342	0.899514	NPHP3 / UBE1DC1	0
864	TMEM108 , BFSP2 , MGC2848 / BFSP2 , CDV3 , TOPBP1 , TF , SRPRB , RAB6B , C3orf36 , SLCO2A1 , RYK , AMOTL2 , ANAPC13 , CEP63 , KY , EPHB1 , PPP2R3A , MSL2L1	3q22.1--3q22.3	134.535	137.532	2.9962	19	0.17	0	7	0.57	0.000515296	0.929107	AMOTL2 , CEP63 , CEP63 , PPP2R3A	0
869	TMEM22 , NCK1 , FNDC6 , SOX14	3q22.3	138.039	138.967	0.928	5	0.19	1	3	0.33	0.0163682	0.687663	NCK1	0
870	CLDN18 , DZIP1L , A4GNT , DBR1 , ARMC8 , ARMC8 / TXNDC6 / BC107054 , TXNDC6 / BC107054 , MRAS , FAM62C , CEP70 , FAIM , PIK3CB , FOXL2 , BPESC1 / MRPS22	3q22.3	138.967	140.326	1.359	15	0.18	0	9	0.67	0.000526124	0.99333	DBR1 , TXNDC6 / ARMC8 / BC107054 , CEP70 , CEP70 , PIK3CB , MRPS22	0
871	MRPS22 , COPB2 , RBP2 , RBP1 , NMNAT3 / AK021889 / FLJ11827 , NMNAT3	3q22.3--3q23	140.326	140.84	0.5135	7	0.18	0	5	0.4	7.64539e-06	0.663816	MRPS22 , COPB2	0
873	CLSTN2	3q23	141.26	141.708	0.4487	1	0.18	0	1	1	0.0014906	0.0014906	CLSTN2	0
874	CLSTN2 , TRIM42 , SLC25A36 , SPSB4 , ACPL2 , ZBTB38 / AK094201 , ZBTB38 / BC072415 , RASA2	3q23	141.708	142.814	1.1056	9	0.18	1	3	0.33	0.00986753	0.142016	CLSTN2	0
878	C6orf128 / ATP1B3 , TFDP2 / CR597951 , MGC40579 , MGC40579 / BX648359 , XRN1 , ATR , PLS1 , TRPC1 , PCOLCE2 , PAQR9 , SR140 , CHST2	3q23	143.127	144.324	1.1966	13	0.19	0	11	0.55	1.1909e-06	0.753894	C6orf128 / ATP1B3 , ATP1B3 , TFDP2 / CR597951 , ATR , ATR , SR140	0
888	CPB1 , CPA3 , GYG1 , SMARCA3 , HPS3	3q24	150.046	150.373	0.3269	6	0.19	1	5	0.2	0.0137171	0.91972	GYG1	2
892	CP , TM4SF18 , TM4SF1 , TM4SF4 , WWTR1 , COMMD2 , C3orf16 , LOC389162 , RNF13 / LOC389178 , PFN2 , TSC22D2 , SERP1 , EIF2A / SERP1 , SERP1 / EIF2A , SELT , C3orf44	3q25.1	150.4	151.861	1.4604	17	0.19	1	9	0.33	3.72979e-06	0.977001	TM4SF1 , SERP1 , SELT	2
900	RAP2B , LOC152118 , SGEF / MBNL1 , DHX36 , MME	3q25.2--3q25.31	154.364	156.384	2.02	6	0.19	1	2	0.5	0.000465001	0.444241	DHX36	1
903	GMPS , KCNAB1	3q25.31	157.117	157.739	0.6225	3	0.19	0	2	0.5	8.73089e-07	0.419483	GMPS	1
905	SSR3 , TIPARP , PA2G4 , FLJ16641 / BC041967 , LOC339894 , CCNL1	3q25.31--3q25.32	157.749	158.363	0.6131	7	0.19	0	2	0.5	0.00270659	0.728564	CCNL1	0
908	SHOX2 , RSRC1 / AF257098 , RSRC1 , MLF1 , LXN / GFM1	3q25.32	159.298	159.873	0.5747	6	0.19	0	5	0.6	0.00104738	0.788023	MLF1 , LXN / GFM1 , GFM1	0
909	GFM1 , RARRES1	3q25.32--3q25.33	159.873	159.914	0.0414	2	0.19	0	3	1	0.00102723	0.0236156	LXN / GFM1 , GFM1 , RARRES1	0
910	MFSD1 , SCHIP1 , IL12A , LOC401097 / BC033011 , IFT80 / BC033011 , SMC4L1 / BC033011 , SMC4L1 / BC033011 / TRIM59 , BC033011 / TRIM59 , TRIM59 / BC033011 , KPNA4 , ARL14 , LOC389172 , PPM1L , B3GALT3 , NMD3 , LOC200830 , C3orf57 , RPL23A	3q25.33--3q26.1	159.914	165.833	5.9186	19	0.19	0	6	0.33	0.0096568	0.971993	MFSD1 , NMD3	0
919	PDCD10 , SERPINI1 , GOLPH4 , C3orf50	3q26.1--3q26.2	168.885	170.017	1.1327	5	0.21	0	3	0.67	1.84826e-05	0.619766	PDCD10 , SERPINI1	1
920	C3orf50 , MDS1 , ARPM1 , MYNN , LRRC34 , LRRC31 , TLOC1 / RPL7A , TLOC1 , GPR160 , AK095225 / PHC3 , PHC3 , PRKCI , SKIL , CLDN11 , SLC7A14 , RPL22L1 / BC049823 / BC107708	3q26.2	170.017	172.067	2.0496	17	0.22	1	12	0.17	0.013862	0.991893	MYNN , GPR160	1
923	FNDC3B , GHSR , TNFSF10 , AADACL1 , AADACL1 / AF116626 , ECT2 , SPATA16 , NLGN1	3q26.31	173.598	175.487	1.8892	9	0.21	0	5	0.2	0.013008	0.688397	ECT2	1
931	KCNMB2 , WIG1 , PIK3CA , KCNMB3	3q26.32	179.1	180.444	1.3441	5	0.19	0	3	0.33	1.73581e-05	0.504838	PIK3CA	0
933	ZNF639 / C1orf119 , MFN1 , GNB4	3q26.32--3q26.33	180.534	180.601	0.0665	4	0.19	0	3	0.33	0.0041633	0.210252	ZNF639 / C1orf119	1
935	ACTL6A , MRPL47 , NDUFB5 , USP13 , PEX5L	3q26.33	180.788	181.227	0.439	6	0.19	0	4	0.5	1.46032e-05	0.380883	ACTL6A , NDUFB5	0
938	FXR1 , DNAJC19	3q26.33	182.154	182.913	0.7591	2	0.19	0	2	0.5	0.00310278	0.557613	FXR1	0
940	MCCC1 , LAMP3 , MCF2L2	3q26.33--3q27.1	184.148	184.473	0.3249	3	0.19	0	3	0.33	0.0119856	0.334624	LAMP3	0
941	MCF2L2 / B3GNT5 , KLHL6 , KLHL24 , YEATS2 , MAP6D1 , PSARL , ABCC5 , HTR3C , EIF2B5 , DVL3 , AP2M1 , ABCF3 , LOC90113 , ALG3 , ECE2 / MGC2408 , ECE2 / CAMK2N2 , PSMD2 , EIF4G1 , C3orf40	3q27.1	184.473	185.555	1.082	20	0.19	1	12	0.42	6.27916e-05	0.90596	YEATS2 , PSARL , ABCC5 , PSMD2 , EIF4G1	0
942	CLCN2 , POLR2H , THPO , CHRD , EPHB3 , MAGEF1 , KIAA0804 , LOC285382 , EHHADH , RPL4 , RPL4 / MAP3K13 , TMEM41A , LIPH , SENP2 , IGF2BP2 , SFRS10 , ETV5 , DGKG	3q27.1--3q27.2	185.555	187.389	1.8341	19	0.19	1	9	0.22	7.91851e-05	0.691042	POLR2H , MAGEF1	0
943	DGKG / TRPM8 , LOC253573 , CRYGS , FLJ10560 / CRYGS , DNAJB11 , AHSG , FETUB	3q27.2--3q27.3	187.389	187.853	0.4645	7	0.19	0	3	0.33	0.00277014	0.955335	DNAJB11	0
944	FETUB , HRG , KNG1 , EIF4A2 , RFC4 , LOC389183 , ADIPOQ , ST6GAL1 , RPL39L	3q27.3	187.853	188.34	0.4864	9	0.19	0	6	0.33	1.53979e-07	1	EIF4A2 , RFC4	0
948	HRASLS , ATP13A5	3q29	194.444	194.513	0.0695	2	0.19	1	1	1	0.0272805	0.0272805	HRASLS	0
952	TMEM44 , LSG1 , FAM43A , C3orf21 , CENTB2 / AK124563 , CENTB2 , PPP1R2	3q29	195.813	196.782	0.9691	7	0.19	0	2	0.5	3.21399e-05	0.897671	LSG1	1
960	AK094115 , TNK2 , AK125174 , SDHAL2 , TFRC , ZDHHC19 , OSTalpha , PCYT1A , TM4SF19	3q29	197.075	197.535	0.46	9	0.19	0	3	0.33	0.00698566	0.737306	TM4SF19 / MGC33212	1
961	UBXD7 , AK092964 , LOC389188 , RNF168 , C3orf43 , WDR53 , FBXO45 , C3orf34 , PIGX , PAK2 , SENP5 , NCBP2 , LOC152217 / BC062368 , PIGZ , MFI2 , BDH1 / DLG1 , BDH1 , LOC442100 / BDH1 , LOC440996 , KIAA0226 , FYTTD1 , LRCH3 , IQCG , IQCG / RPL35A , LMLN	3q29	197.535	199.25	1.7148	26	0.19	0	10	0.4	9.81254e-06	0.987339	WDR53 , NCBP2 , LOC152217 / BC062368 , FYTTD1	1
1124	KIAA1909 , LOC133957 , SDHA , PDCD6 / AHRR , LOC116349 / BC029796 , EXOC3 , SLC9A3 , AK000420 , CEP72 , TPPP / BRD9	5p15.33	0.2374	0.7153	0.4778	11	0.21	1	9	0.11	0.0108429	0.968329	LOC133957	0
1131	BRD9 , TRIP13 , NKD2 , SLC12A7 , ELOF1	5p15.33	0.9236	1.2388	0.3152	6	0.21	0	4	0.25	0.0217078	0.358623	BRD9	0
1132	SLC6A18 , TERT , CRR9 / AK126225 , LOC401169	5p15.33	1.2388	1.4459	0.2071	5	0.21	0	2	0.5	0.00316299	0.299018	CRR9 / AK126225	0
1134	PDCD6 , MRPL36 , NDUFS6 , LOC389267 , IRX4 , IRX2 , LOC285577	5p15.33	1.5164	3.4704	1.954	8	0.21	0	4	0.5	0.00229739	0.241333	NDUFS6 , IRX4	0
1140	ADAMTS16 , AB023164 / KIAA0947 , FLJ33360 , TRG20 , SLC25A3 / FLJ25076 , NSUN2 / AL137737	5p15.32--5p15.31	4.4922	6.6585	2.1662	7	0.22	1	3	0.33	0.00828329	0.463817	NSUN2 / AL137737	0
1141	SRD5A1 , POLS , ADCY2 , LOC134121 , MGC5297 , MTRR	5p15.31--5p15.2	6.6585	8.6864	2.0279	7	0.22	1	4	0.5	0.0053418	0.72897	POLS , MGC5297	0
1157	LOC389271 , LOC134145 , CCT5 , LOC134147 , MARCH6 / BC111494 , ROPN1L , LOC345711 , DAP	5p15.2	10.1107	10.7293	0.6185	9	0.21	0	6	0.5	0.00167761	0.333045	LOC134145 , CCT5 , ROPN1L	0
1168	DNAH5 , TRIO	5p15.2	11.8714	14.4831	2.6117	2	0.21	0	1	1	0.018935	0.018935	TRIO / AK124770	0
1170	TRIO	5p15.2	14.5486	14.6635	0.115	1	0.21	0	1	1	0.018935	0.018935	TRIO / AK124770	0
1171	FAM105A , FAM105B , ANKH / AF289590 , ANKH , FBXL7 , LOC441061 , ZNF622 , FLJ20152	5p15.2--5p15.1	14.6635	16.528	1.8645	9	0.21	0	3	0.33	0.0112845	0.925778	ZNF622	0
1174	MYO10 , FLJ34047 , BASP1 , LOC441062 , CDH18 , MGC22265	5p15.1--5p14.3	16.7195	21.622	4.9025	7	0.21	0	2	0.5	0.0215611	0.352223	MYO10	0
1182	RNASEN , RNASEN / AF130047 , FLJ11193 , PDZD2 / PDZK3 , GOLPH3 , AF090909 / GOLPH3 , MTMR12 , ZFR , SUB1 , NPR3 , FLJ14054	5p13.3	31.3493	33.4709	2.1216	12	0.2	0	6	0.17	0.000272686	0.670526	GOLPH3	0
1184	TARS	5p13.3	33.5037	33.5595	0.0558	1	0.2	0	1	1	0.0155119	0.0155119	TARS	0
1187	SLC45A2 , AMACR , C1QTNF3 , RAI14 , FLJ25439 , RAD1 / BXDC2 , BXDC2 , DNAJA5	5p13.3--5p13.2	34.0201	34.9801	0.96	9	0.2	0	5	0.4	0.00577476	0.86472	AMACR , RAD1	0
1188	DNAJA5 , AGXT2 , PRLR , FLJ23577 , IL7R , CAPSL	5p13.2	34.9801	35.9459	0.9658	6	0.19	0	2	0.5	0.000955162	0.125732	FLJ23577	0
1194	NIPBL , FLJ13231	5p13.2	36.7048	37.1576	0.4529	3	0.19	0	2	1	0.0353617	0.0402218	NIPBL , FLJ13231	0
1201	PTGER4 , OSRF , PRKAA1 , RPL37 / LOC440539 , CARD6 , C7 , FLJ40243 , C6 , PLCXD3 , OXCT1 , LOC285636 , FBXO4	5p13.1--5p12	39.4982	42.5191	3.021	13	0.18	0	7	0.14	0.0491637	0.851355	PLCXD3	0
1203	GHR , SEPP1 , LOC389289 , LOC153684 , FLJ90723 , FLJ10246 / ZNF131 , ZNF131 , MGC42105 , HMGCS1 , CCL28 , FLJ21657 , FLJ32363	5p12	42.5855	43.5266	0.941	13	0.18	0	5	0.4	0.00023739	0.305989	ZNF131 , CCL28	0
1204	PAIP1 , NNT	5p12	43.5266	43.6387	0.1122	3	0.16	0	2	0.5	0.00374534	0.538555	PAIP1	0
1311	IL3 , CSF2 , P4HA2	5q31.1	131.4	131.556	0.1559	3	0.11	0	1	1	0.0353502	0.0353502	P4HA2	1
1312	P4HA2 , PDLIM4 , SLC22A4 / LOC553103 , LOC553103 / FLJ44796 , LOC441108 / LOC553103 , SLC22A5	5q31.1	131.556	131.848	0.2917	7	0.11	0	1	1	0.0399762	0.0399762	P4HA2	1
1314	IL5 , RAD50	5q31.1	131.907	132.023	0.1164	2	0.11	0	7	0.86	3.3998e-05	0.0764116	RAD50 , RAD50 , RAD50 , RAD50 , RAD50 , RAD50	1
1316	KIF3A , Sep-08 , ANKRD43 , APXL2 , GDF9 , UQCRQ , LEAP-2 , AFF4 , ZCCHC10 , HSPA4 , FSTL4 , C5orf15	5q31.1	132.038	133.32	1.2826	13	0.11	0	3	0.67	0.000733191	0.690944	UQCRQ , C5orf15	1
1319	VDAC1 , TCF7 / MGC13017 , SKP1A / MGC13017 , PPP2CA / MGC13017 , MGC13017 / PPP2CA , CDKL3 / MGC13017 , UBE2B / MGC13017 , MGC13017 , MGC13017 / CR591520 , LOC391833	5q31.1	133.365	133.803	0.4386	10	0.11	0	1	1	0.00121298	0.00121298	CDKL3 / MGC13017	0
1321	SAR1B , SAR1B / SEC24A , CAMLG , DDX46 , FLJ37562 , C5orf14 , PCBD2 , CATSPER3 / PCBD2 , CATSPER3	5q31.1	133.968	134.375	0.4072	9	0.11	0	1	1	0.041814	0.041814	CAMLG	0
1328	HNRPA0 , NPY6R , MYOT , PKD2L2 , PKD2L2 / C5orf5 , WNT8A / BRD8 , NME5 / BRD8 , BRD8 / CR595657 , KIF20A , CDC23 , GFRA3 , CDC25C / FAM53C , FAM53C , JMJD1B , REEP2 , EGR1 , ETF1 , HSPA9B , CTNNA1 , LRRTM2 / CTNNA1 , SIL1 / CR603663 , MATR3 , PAIP2 , SLC23A1 / PAIP2	5q31.2	137.117	138.751	1.6341	25	0.11	0	7	0.29	0.00167793	0.672311	BRD8 / CR595657 , ETF1	0
1329	PACAP , LOC202051 / BC050563 , DNAJC18 , LOC340061 , UBE2D2 , CXXC5 / RPS2 , PSD2 , NRG2 , PURA , LOC492311 , ORF1-FL49 , PFDN1 , HBEGF , SLC4A9 , ANKHD1 , ANKHD1 / MASK-BP3	5q31.2--5q31.3	138.751	139.806	1.0542	17	0.11	1	9	0.56	0.000932715	0.643277	UBE2D2 , CXXC5 , ORF1-FL49 , PFDN1 , ANKHD1 / MASK-BP3	0
1331	ANKHD1 / MASK-BP3 , ANKHD1 / EIF4EBP3 / MASK-BP3 , SRA1 , APBB3 / SLC35A4 , SLC35A4 , CD14 / PRO1580 , PRO1580 , NDUFA2 / PRO1580 , IK , DND1 / WDR55 , HARS , HARSL , ZMAT2 , PCDHA6 / AK091409 / PCDHA5 , PCDHA6 , PCDHB1	5q31.3	139.897	140.456	0.5583	16	0.11	1	5	0.6	0.00623408	0.184494	ANKHD1 / MASK-BP3 , APBB3 / SLC35A4 , NDUFA2	0
1343	NR3C1 , HB-1 , YIPF5 , KCTD16 , MGC21644 , SH3RF2 , PLAC8L1 , LARS / AY513284 , POU4F3 , TCERG1 , PPP2R2B , STK32A , DPYSL3 , KIAA0555 / LOC153469 , SPINK1 , SCGB3A2 , MGC23985	5q31.3--5q33.1	142.654	147.484	4.8299	18	0.11	0	1	1	0.0293156	0.0293156	DPYSL3	0
1347	LOC401212 , CSNK1A1 , FLJ41603 , PPARGC1B , PDE6A , SLC26A2 , TIGD6 / KIAA0194 , KIAA0194 / CSF1R , CSF1R , PDGFRB	5q33.1	148.788	149.475	0.6864	10	0.12	0	3	0.33	0.00794996	0.241461	CSNK1A1	0
1350	MYOZ3 / AK056449 , RBM22 / ZNF300 , DCTN4 / ZNF300 , MST150 / ZNF300	5q33.1	150.031	150.156	0.1241	4	0.12	1	1	1	0.00627031	0.00627031	DCTN4 / ZNF300	1
1351	IRGM / ZNF300 , ZNF300 / IRGM , LOC134466 , GPX3 , TNIP1 , FLJ90650 / AK130077 / ANXA6	5q33.1	150.156	150.461	0.3053	6	0.12	0	1	1	0.00592126	0.00592126	DCTN4 / ZNF300	0
1372	ERGIC1 , RPL26L1 , ATP6V0E , LOC153222 , BNIP1 / LNX2 , NKX2-5 , STC2 , LOC285593 , FAM44B , CPEB4 , LOC133491 , HMP19 , MSX2	5q35.2	172.277	174.723	2.4455	14	0.11	0	2	1	0.0124201	0.0181438	RPL26L1 , STC2	0
1382	PROP1 , LOC442146 , LOC442146 / BC101339 / BC101340 , N4BP3 , FLJ22318 , NOLA2 , GMCL1L , MGC15875 / HNRPAB , COL23A1 , CLK4 , ZNF354A , AACSL , ZNF354B , ZFP2 , FLJ31183 , ZNF454 , GRM6 , DKFZp686E2433 , ZNF354C , ADAMTS2 , LOC441120 , RUFY1 , HNRPH1 , CANX , MAML1 , MAML1 / AK022183 , MAML1 / LTC4S , MGAT4B , SQSTM1 / LOC51149 , LOC51149 / SQSTM1 , KIAA0676 , LOC153811 , RNF130 , RASGEF1C , MAP…	5q35.3	177.353	180.636	3.283	52	0.12	1	13	0.54	0.000192362	0.911826	FLJ22318 , NOLA2 , RUFY1 , MGAT4B , LOC51149 / SQSTM1 , KIAA0676 , TRIM52 / AK026811	0
1398	TMEM14B	6p24.2	10.8541	10.865	0.0108	2	0.12	0	1	1	0.0259386	0.0259386	TMEM14B	2
1407	PHACTR1 , TBC1D7 / AK091836 , TBC1D7 , LOC285812 , GFOD1 , C6orf114 / GFOD1 , SIRT5 , NOL7 , RANBP9 , C6orf79 , RNF182	6p24.1--6p23	13.3383	14.0872	0.749	11	0.13	0	3	0.33	0.00430867	0.183952	NOL7	2
1417	CAP2 , FAM8A1 , NUP153 , KIF13A , TPMT	6p22.3	17.6597	18.3301	0.6704	6	0.15	0	1	1	0.000902136	0.000902136	NUP153	4
1418	AOF1 / AK091428 , DEK , IBRDC2	6p22.3	18.3301	19.9109	1.5807	4	0.16	0	2	0.5	2.36919e-05	0.6	DEK	4
1424	VMP , DCDC2 , MRS2L , GPLD1 , ALDH5A1	6p22.2	24.2345	24.6449	0.4104	5	0.15	0	2	0.5	0.00292122	0.749401	MRS2L / GPLD1	4
1428	THEM2 , C6orf62 , GMNN , C6orf32 , CMAH , LRRC16	6p22.2	24.776	25.4266	0.6506	7	0.15	0	3	0.33	0.000192523	0.554224	GMNN	4
1440	HIST1H2BB , HIST1H3C , HIST1H1C , HFE	6p22.1	26.1515	26.2047	0.0533	4	0.13	0	3	0.33	0.0399959	0.510333	HIST1H3C	2
1442	HIST1H4C , HIST1H1T , HIST1H2BC , HIST1H2AC , HIST1H1E , HIST1H2BD , HIST1H2BE , HIST1H4D , HIST1H3D / HIST1H2AD , HIST1H2BF , HIST1H4E , HIST1H2BG , HIST1H2AE , HIST1H3E , HIST1H1D , HIST1H4F , HIST1H4G , HIST1H3F , HIST1H2BH	6p22.1	26.2123	26.3603	0.148	19	0.13	0	6	0.17	0.0126824	0.94793	HIST1H2BE	2
1460	HIST1H3H , HIST1H2BM , HIST1H4J , HIST1H2AL / HIST1H2AK , HIST1H2BN , HIST1H2AL , HIST1H1B , HIST1H3I , HIST1H4L , HIST1H3J , HIST1H2AM , HIST1H2BO	6p22.1	27.8844	27.9692	0.0848	12	0.13	0	6	0.17	0.00983404	0.869829	HIST1H1B	1
1473	NA	6p21.33	30.4024	30.6766	0.2741	1	0.13	0	1	1	0.024587	0.024587		1
1475	CDSN , HLA-C , HLA-B / CD63	6p21.33	30.6955	31.4703	0.7748	4	0.14	1	3	0.67	0.00806322	0.0634746	CD63 / HLA-C , HLA-B / CD63	1
1477	BC011600	6p21.33	31.4772	31.6343	0.1571	2	0.14	1	14	0.43	1.04144e-07	0.875212	BC011600 , BC011600 , BC011600 , BC011600 , BC011600 , BC011600	2
1478	BC011600	6p21.33	31.6343	31.6344	0.0001	1	0.14	1	14	0.43	1.04144e-07	0.875212	BC011600 , BC011600 , BC011600 , BC011600 , BC011600 , BC011600	2
1479	BC011600	6p21.33	31.6344	31.7934	0.1591	1	0.13	0	11	0.36	1.04144e-07	0.654417	BC011600 , BC011600 , BC011600 , BC011600	2
1481	BC011600	6p21.33--6p21.32	31.7945	31.9393	0.1448	1	0.13	0	11	0.36	1.04144e-07	0.654417	BC011600 , BC011600 , BC011600 , BC011600	1
1482	BC011600	6p21.32	31.9393	31.9605	0.0212	1	0.14	0	14	0.43	1.04144e-07	0.875212	BC011600 , BC011600 , BC011600 , BC011600 , BC011600 , BC011600	1
1483	BC011600	6p21.32	31.9605	32.0279	0.0675	1	0.14	0	14	0.43	1.04144e-07	0.875212	BC011600 , BC011600 , BC011600 , BC011600 , BC011600 , BC011600	1
1484	NA	6p21.32	32.0279	32.5205	0.4926	1	0.14	0	2	0.5	0.00264224	0.291643	BC011600	1
1486	HLA-DRB1 / HLA-DRB5 / HLA-DRB2 , HLA-DRB1 / HLA-DRB2 , HLA-DQA1 / HLA-DRB1 , HLA-DOB	6p21.32	32.5205	32.922	0.4014	5	0.14	0	4	0.25	0.0325012	0.860232	HLA-DQA1	1
1488	HLA-DOA , HLA-DPB1 , PHF1 , CUTA , ZBTB9 , BAK1 , ITPR3 / AK127468 , C6orf125 , IHPK3 , LEMD2 , MLN , LOC401254 , GRM4	6p21.32--6p21.31	32.979	34.1303	1.1514	14	0.13	0	2	0.5	0.000107804	0.523163	ITPR3 / AK127468	1
1490	HMGA1 , C6orf1 , NUDT3 , RPS10	6p21.31	34.3165	34.6108	0.2943	4	0.13	0	1	1	0.000236834	0.000236834	NUDT3	1
1491	PACSIN1 , SPDEF , C6orf106 , SNRPC , C6orf107 / TAF11 , TAF11 / C6orf107 , ANKS1A , TCP11 , SCUBE3 , ZNF76 , DEF6	6p21.31	34.6108	35.3737	0.7628	12	0.13	0	2	1	1.23536e-05	0.00631985	TAF11 / C6orf107 , ANKS1A	1
1493	PPARD , FANCE , RPL10A / ID2B / PTPRG , TEAD3 , TULP1 , FKBP5 , C6orf81 , CLPS , LHFPL5 , SRPK1	6p21.31	35.5032	35.9096	0.4064	10	0.12	0	2	0.5	7.09705e-06	0.849635	FANCE	1
1515	MRPL14 , TMEM63B , CAPN11 , SLC29A1 , HSP90AB1 , SLC35B2 , NFKBIE , RP11-444E17.5 , MGC33600	6p21.1	44.1503	44.3855	0.2352	10	0.11	0	2	1	2.72553e-05	0.000380601	MRPL14 , SLC29A1	2
1517	CDC5L	6p21.1	44.5214	44.6288	0.1074	2	0.13	1	1	1	0.00283697	0.00283697	CDC5L	2
1527	IL17F , MCM3 , PAQR8 , EFHC1 , TRAM2 , LOC221362 , TMEM14A , GSTA1 , GSTA5 , AK056855 , GSTA3 / CR601508	6p12.2--6p12.1	52.2097	52.8786	0.669	11	0.14	1	4	0.25	2.70335e-05	0.83699	MCM3	2
1529	GSTA4 , ICK , FBXO9	6p12.1	52.895	53.0663	0.1713	4	0.14	1	2	0.5	0.0236122	0.217971	GSTA4	1
1595	PREP , PRDM1 , ATG5	6q21	105.836	106.741	0.9047	3	0.11	0	1	1	2.09925e-05	2.09925e-05	ATG5	2
1597	ATG5	6q21	106.878	106.878	0.0001	1	0.11	0	1	1	2.09925e-05	2.09925e-05	ATG5	3
1599	AIM1	6q21	107.123	107.123	0.0001	1	0.11	1	1	1	5.09757e-08	5.09757e-08	AIM1	5
1601	RTN4IP1 , QRSL1 , LOC553137	6q21	107.143	107.342	0.1987	3	0.11	1	2	1	3.72826e-06	1.8245e-05	RTN4IP1 , QRSL1	4
1719	MAFK , MGC9712 , MGC10911 , AB067495 / KIAA1908 , MAD1L1 , MAD1L1 / AK095485 / AK127048 , FTSJ2 , NUDT1 , SNX8	7p22.3--7p22.2	1.5473	2.2653	0.718	10	0.18	0	6	0.33	0.000381723	0.782844	MGC10911 , FTSJ2	0
1735	USP42 , PSCD3 , MGC12966	7p22.1	6.1611	6.4063	0.2452	3	0.18	0	3	0.33	0.00315547	0.387791	MGC12966	1
1736	RAC1 , LOC221955	7p22.1	6.4063	6.4692	0.0629	3	0.19	0	2	0.5	0.00356589	0.241165	KDELR2 / LOC221955 / BC071982	1
1737	KDELR2 / LOC221955 / BC071982 , LOC221955 / KDELR2 / BC071982 , AK000313 , ZDHHC4 , C7orf26 , DKFZp434J1015 / DKFZp547K054 , DKFZp547K054	7p22.1	6.4692	6.6968	0.2277	8	0.19	0	3	0.67	0.00356589	0.241165	KDELR2 / LOC221955 / BC071982 , ZDHHC4	1
1738	ZNF12 , LOC222967 / BC044242 , C7orf28B / C7orf28A	7p22.1	6.6968	6.8302	0.1333	4	0.2	1	2	0.5	0.00593057	0.0859943	ZNF12	1
1741	FLJ20323 , RPA3	7p21.3	7.6133	7.6473	0.0341	2	0.2	1	2	0.5	0.00129977	0.128413	RPA3	1
1742	GLCCI1 , ICA1	7p21.3	7.6473	8.2689	0.6216	2	0.2	0	2	0.5	0.0328007	0.246031	GLCCI1	1
1751	SOSTDC1 , ANKMY2 , BZW2 , TSPAN13 , AGR2 , BCMP11	7p21.1	16.2755	16.8667	0.5912	7	0.2	0	5	0.8	0.00203831	0.902759	BZW2 , TSPAN13 , AGR2 , BCMP11	2
1766	MPP6 , DFNA5 , OSBPL3 , CYCS , C7orf31 , C7orf9	7p15.3--7p15.2	24.6955	25.2329	0.5374	6	0.19	1	2	0.5	0.0112384	0.773183	CYCS	2
1769	SNX10 , AK056484 / LOC442519 , D42038 , LOC285941 , SCAP2	7p15.2	26.2193	26.9052	0.686	6	0.19	0	2	0.5	0.0198219	0.347388	SNX10	3
1778	HIBADH , TAX1BP1 , JAZF1	7p15.2	27.4184	27.8371	0.4187	4	0.19	1	1	1	0.00279827	0.00279827	HIBADH	3
1781	Ells1 , ZNRF2 , DKFZp586I1420 , CARD4 , C7orf24 , LOC402253 / LOC401320 , LOC401320 / AK097240 / LOC402253 , GARS , CRHR2 , INMT , AQP1 , GHRHR , ADCYAP1R1	7p15.1	30.1335	31.1173	0.9838	14	0.19	0	3	0.33	0.047926	0.800658	GARS	3
1785	PDE1C , LSM5 , KIAA0241 / C1orf96 , KIAA0241 , DPY19L1P1 / KIAA0241	7p14.3	31.8635	32.6673	0.8039	5	0.19	0	3	1	0.00100393	0.0324224	LSM5 , KBTBD2 / KIAA0241 , NT5C3 / KIAA0241	2
1787	LOC402477 / LOC441211 / KIAA0241 / LOC441208 , LOC401321 / KIAA0241 , KBTBD2 / KIAA0241 , NT5C3 / KIAA0241 , RP9 , PTHB1 , AK000719 , BMPER	7p14.3	32.7359	34.1599	1.4239	9	0.19	0	4	0.5	0.00100393	0.94423	KBTBD2 / KIAA0241 , NT5C3 / KIAA0241	2
1794	KIAA1706 , KIAA0895 , ANLN , AOAH , ELMO1 , GPR141 , TXNDC3 , SFRP4 , EPDR1 , STARD3NL , TARP / TRGC2 / TRGV9 / BC072396 / LOC442535 , LOC442534 , AMPH , VPS41 / PPFIA2 , POU6F2 , C7orf36 , AK096857 , RALA , LOC349114 , CDC2L5 , C7orf11 , C7orf10	7p14.2--7p14.1	36.2485	41.1396	4.8911	23	0.18	0	11	0.36	0.00211928	0.994188	AMPH , VPS41 / PPFIA2 , RALA , C7orf11	2
1796	INHBA , LOC285954 , GLI3 , C7orf25 / CR603345 , PSMA2 , MRPL32 , HECW1 / AK093262 , HECW1 , STK17A / AF221846	7p14.1--7p13	41.6913	43.5978	1.9065	10	0.17	0	3	0.33	0.00506432	0.189582	C7orf25	0
1798	FLJ10803 / RSPO4 / WDFY3 , BLVRA , MRPS24 , URG4	7p13	43.6345	43.9058	0.2713	4	0.16	0	2	0.5	0.00180527	0.0697523	BLVRA	0
1807	POLD2 , MYL7 , GCK , YKT6 , CAMK2B , NUDCD3 / NFATC2	7p13	44.122	44.3904	0.2685	7	0.13	0	4	0.25	0.015885	0.656549	NUDCD3 / NFATC2	0
1808	NUDCD3 / NFATC2 , NUDCD3 , NPC1L1 , DDX56 , OGDH , DKFZp761I2123 , PPIA / LOC388817 , H2AFV	7p13	44.3904	44.8906	0.5002	8	0.13	0	4	0.5	0.0064568	0.229682	NUDCD3 / NFATC2 , H2AFV	0
1824	PSPH , CCT6A , SUMF2 , PHKG1 , CHCHD2	7p11.2	56.0548	56.137	0.0822	5	0.13	1	4	0.5	0.0405732	0.549422	CCT6A , SUMF2 / PHKG1	0
1833	LOC442699 , ZNF680 , ZNF588	7q11.21	63.4234	63.7883	0.3649	4	0.12	0	1	1	0.00136604	0.00136604	ZNF588	0
1834	ZNF138 , ZNF273 , ZNF117 , ZNF92 / LOC401363 / LOC441242 , LOC401363 / LOC441242 , LOC401363 / LOC402530 / LOC441242 , LOC402530 / LOC401363 / LOC441242	7q11.21	63.7883	64.8248	1.0365	8	0.12	0	1	1	0.0076928	0.0076928	ZNF138	0
1837	RCP9 , TPST1 , LOC285908 / LOC402671 , LOC402671 , LOC346329 , LOC493754 , LOC493754 / LOC441245 , KCTD7	7q11.21	65.2547	65.7634	0.5087	9	0.12	0	1	1	0.0286384	0.0286384	TPST1	0
1851	TBL2 , MLXIPL , VPS37D / BC064621 , WBSCR18 , WBSCR22 / CR603690	7q11.23	72.6224	72.739	0.1166	5	0.16	0	3	1	0.00903623	0.048647	TBL2 , WBSCR18 , WBSCR22 / STX1A	1
1853	WBSCR22 / STX1A , ABHD11 , CLDN3 , CLDN4 , CLDN4 / FAM35A , WBSCR27 , WBSCR28 , ELN , LIMK1 , WBSCR1 , LAT2 , RFC2 , CYLN2 , GTF2IRD1 / WBSCR23 / LOC442582	7q11.23	72.7516	73.5865	0.8349	14	0.16	0	6	0.67	0.000506773	0.422084	WBSCR22 / STX1A , CLDN3 , LIMK1 , RFC2	0
1856	NCF1 / LOC442582 , LOC442582 , WBSCR16	7q11.23	73.8358	74.115	0.2792	3	0.16	0	2	1	0.00292124	0.0300294	WBSCR16 , WBSCR16	2
1858	GTF2IRD2 / GTF2IRD2B / BC061590 , GTF2IRD2 / GTF2IRD2B , NCF1 / GTF2IP1 , GTF2IP1 / DKFZP434A0131 , PMS2L2 , PMS2L2 / POM121 / PMS2L5	7q11.23	74.1662	74.8228	0.6566	6	0.17	1	1	1	0.0058963	0.0058963	GTF2IP1 / DKFZP434A0131	3
1860	DKFZP434A0131 / LOC442582 / LOC442578 , DKFZP434A0131 / LOC442582 , LOC442582 / FKBP6 / BC070189 / TRIM50C / LOC541473 , TRIM50B / TRIM50C / LOC442582 , NSUN5C / NSUN5B / LOC442582	7q11.23	74.8347	74.8822	0.0475	5	0.17	1	1	1	0.0058963	0.0058963	GTF2IP1 / DKFZP434A0131	3
1864	CCL26 / LOC442582 , CCL24 / LOC442582 , RHBDD2 / LOC442582 / CR611490 , POR , TMPIT , STYXL1 , STYXL1 / AK096974	7q11.23	75.0034	75.5123	0.5089	7	0.13	0	1	1	0.000283498	0.000283498	POR	1
1865	STYXL1 , MDH2 , FLJ37078 , HSPB1	7q11.23	75.5123	75.7702	0.2579	5	0.13	0	2	1	0.00129056	0.0368769	MDH2 , HSPB1	1
1894	LOC402563 , DMTF1 , C7orf23 , TP53AP1 , CROT , ABCB4 , ABCB1 , ABCB1 / RPIB9 , MCFP , DBF4 , ADAM22 , SRI , STEAP4 , FLJ32110 / MGC26647 , FLJ32110	7q21.12--7q21.13	86.6189	88.265	1.6462	16	0.16	1	15	0.33	0.0109066	0.89613	TP53AP1 , DBF4 , DBF4 , DBF4 , DBF4	2
1899	STEAP1 , STEAP2 , FLJ21062 , DKFZP686A10121 , CLDN12 , PFTK1 , FZD1 , MTERF	7q21.13--7q21.2	89.6319	91.3412	1.7093	9	0.16	0	5	0.4	0.000378544	0.637117	FLJ21062 , DKFZP686A10121	0
1908	TFPI2 / GLG1 / GNGT1 , GNGT1 , GNG11 , BET1 , COL1A2 , NBLA04196 , SGCE / CR622102 , PEG10 / BC050659 , PEG10 , PPP1R9A , PON1 , PON3 , PON2 , ASB4 , PDK4	7q21.3	93.278	95.0527	1.7748	16	0.15	0	5	0.2	0.0115146	0.52047	PEG10	0
1918	ARPC1B , PDAP1 , G10 , PTCD1 , CPSF4 , ATP5J2 / ARMC2	7q22.1	98.794	98.8957	0.1017	6	0.13	0	3	0.33	0.00190327	0.435846	PTCD1 / G10	1
1922	ZNF655 , ZNF498 , CYP3A5 / ZNF498	7q22.1	99	99.0838	0.0838	3	0.12	0	2	0.5	0.0478634	0.229191	CYP3A7 / CYP3A5 / ZNF498	1
1924	CYP3A7 / CYP3A5 / ZNF498 , CYP3A5 / CYP3A4 , CYP3A43 , TRIM4 , AZGP1	7q22.1	99.1408	99.4039	0.2631	6	0.12	0	6	0.33	0.005418	0.229191	CYP3A7 / CYP3A5 / ZNF498 , TRIM4	1
1925	AZGP1 , LOC401393 , ZKSCAN1 , ZNF38 / ZNF3 , ZNF3 / ZFP37 , COPS6	7q22.1	99.4039	99.525	0.121	6	0.13	1	5	0.2	0.00311759	0.826766	COPS6	1
1934	MGC2463 / GATS , PMS2L1 / HRBL / MGC2463 , HRBL / PILRB , HRBL / PILRA , HRBL / ZCWPW1 , HRBL / BCDIN3 , HRBL / MGC22793 , HRBL / LOC402573 , HRBL / TSC22D4 , HRBL / FLJ37538 , HRBL , LRCH4 , FBXO24 / PCOLCE , PCOLCE / FBXO24 , PCOLCE , MOSPD3 , TFR2 , ACTL6B	7q22.1	99.6955	100.103	0.408	19	0.12	0	2	0.5	0.00568312	0.17249	HRBL / MGC22793	0
1938	POP7 , EPO , ZAN , EPHB4 / VGF , SLC12A9 / VGF , ARS2 / VGF , ACHE / VGF , MUC3B / AK096803 / VGF	7q22.1	100.142	100.397	0.2557	8	0.12	0	3	0.33	0.0265044	0.874106	POP7	0
1945	RABL5	7q22.1	100.67	100.745	0.0754	2	0.12	0	1	1	0.000510048	0.000510048	RABL5	0
1952	POLR2J	7q22.1	101.902	101.902	0.0001	1	0.13	0	1	1	0.0120983	0.0120983	POLR2J	2
1961	FBXL13 , FBXL13 / LRRC17 , LOC389137 / SVHPE-PLD , FLJ36166 / BC094802 , PMPCB , ZRF1 , ZRF1 / BC056682 , PSMC2 / SLC26A5 , RELN , AF119849 / RELN , ORC5L , LHFPL3	7q22.1	102.177	104.228	2.0508	14	0.13	1	9	0.44	0.000854749	0.476937	SVH , PMPCB , ZRF1 , AF119849 / RELN	0
1966	SRPK2 , PUS7 , RINT-1	7q22.2	104.545	104.995	0.4502	3	0.12	0	9	1	0.000101134	0.00358944	RINT-1 , RINT-1 , RINT-1 , RINT-1 , RINT-1 , RINT-1 , RINT-1 , RINT-1 , RINT-1	0
1967	RINT-1 , AB033044 / ATXN7L1 / AK097574 / ATXN7L4 , FLJ23834	7q22.2	104.995	105.432	0.4374	4	0.13	0	10	0.9	0.000101134	0.399493	RINT-1 , RINT-1 , RINT-1 , RINT-1 , RINT-1 , RINT-1 , RINT-1 , RINT-1 , RINT-1	0
1972	PIK3CG / AK127860 , PRKAR2B , HBP1 , COG5 / HBP1 , GPR22 / COG5 , DUS4L , BCAP29 , PARN / LOC286002 , SLC26A4 , CBLL1 , SLC26A3	7q22.3--7q31.1	106.333	107.229	0.8957	12	0.14	0	4	0.75	0.00115212	0.118865	PRKAR2B , HBP1 , COG5 / HBP1	0
1973	SLC26A3 , DLD , LAMB1 / FAM69B , LAMB4 , NRCAM , IPLA2(GAMMA) , THAP5 , DNAJB9 , IMMP2L , LRRN3 / IMMP2L	7q31.1	107.229	111.154	3.9256	11	0.14	0	5	0.2	0.00199573	0.786199	IMMP2L	0
1983	PTPRZ1 , AASS , LOC154860 , CADPS2 , CADPS2 / RNF133 , CADPS2 / RNF148 , TAS2R16 , SLC13A1 , FLJ35834 , NDUFA5 , ASB15 , LMOD2 , WASL , HYALP1	7q31.32	121.481	123.242	1.7605	14	0.16	1	6	0.17	0.0475532	0.507376	NDUFA5	1
2004	OPN1SWG6 , FLNC , AK090684 / ATP6V1F , AK090684 , CRIM2 , IRF5 , TNPO3 , LOC388642 , TSPAN33 , SMO , KIAA0828 , FAM40B , LOC389773 , NRF1 , UBE2H , ZC3HC1 , FLJ14803 , LOC136263	7q32.1--7q32.2	128.196	129.644	1.4477	20	0.15	0	1	1	0.000377304	0.000377304	FLJ14803	3
2010	COPG2 , TSGA13	7q32.2	129.935	130.005	0.0698	2	0.15	0	2	0.5	0.0375025	0.875745	COPG2	3
2026	FLJ32786 , SLC35B4 , AKR1B1 , AKR1B10 , BPGM , CALD1 , AK023045 / AGBL3 , FLJ11000 / MGC5242	7q33	133.343	134.504	1.1612	9	0.15	0	5	0.2	0.000573738	0.970823	BPGM	1
2033	AKR1D1 , TRIM24 , LOC136306 , ATP6V0A4 , LOC155006 , LOC286025 / KIAA1549 , KIAA1549 / AL136736 , MGC14289 , ZC3HAV1	7q33--7q34	137.264	138.387	1.1236	9	0.15	0	3	0.67	0.00520611	0.0704156	ATP6V0A4 , KIAA1549 / AL136736	1
2036	FLJ12571 , FLJ25778 / AK098644 / AK125956 , AK098644 , HSPC268 , LUC7L2 / AF318327 , LUC7L2 , CLEC2L , HIPK2 , TBXAS1	7q34	138.484	139.324	0.8408	10	0.16	1	5	0.2	0.0287023	0.911699	LUC7L2	1
2040	KIAA1718 , SLC37A3 , RAB19B , MKRN1 , DENND2A , ADCK2 , NDUFB2 , BRAF / AKAP9 , BRAF	7q34	139.524	140.181	0.6569	9	0.16	1	2	1	0.00885687	0.0178902	MKRN1 , NDUFB2	1
2041	MRPS33	7q34	140.181	140.361	0.1799	1	0.15	0	1	1	0.0210808	0.0210808	MRPS33	1
2058	CNTNAP2 , C7orf33 , CUL1 , EZH2	7q35--7q36.1	145.478	148.202	2.7244	5	0.13	0	1	1	0.029113	0.029113	CUL1	0
2067	FLJ12700 , KIAA1862 , ZNF467 , AK093431 / SSPO , SSPO , LOC401431 , ATP6V0E2L / LOC401431 , LOC90520	7q36.1	148.927	149.373	0.4462	8	0.13	0	1	1	0.00903623	0.00903623	ZNF467	0
2068	ACTR3B , LRRC61 / C7orf29 , LRRC61 , RARRES2 , REPIN1 , LOC155036	7q36.1	149.373	149.775	0.4023	6	0.12	0	2	0.5	0.0325981	0.233601	ACTR3B	0
2075	ACTR3B , DPP6	7q36.1--7q36.2	152.183	153.537	1.3546	3	0.13	0	2	0.5	0.0182156	0.955739	ACTR3B	0
2079	PAXIP1 , LOC202781 , HTR5A , INSIG1 , EN2	7q36.2--7q36.3	154.316	154.987	0.6708	6	0.13	0	1	1	0.000734275	0.000734275	PAXIP1	1
2080	LOC285888 / BC107598 , PRR8 , RBM33 , SHH , LOC285889 , C7orf4 , C7orf13 , RNF32 , LMBR1	7q36.3	154.987	156.169	1.1817	10	0.14	1	3	0.33	0.0181037	0.165539	RNF32	1
2087	WDR60 , LOC154822 , VIPR2	7q36.3	158.42	158.514	0.0941	3	0.15	1	1	1	0.0475532	0.0475532	WDR60	1
2093	ZNF596 , FAM87A , FBXO25 , LOC286161 / AK091672 , C8orf42 , ERICH1 , LOC392173 / LOC401442 , LOC392173 / C8orf68	8p23.3	0.1852	0.957	0.7718	9	0.14	0	1	1	9.62043e-05	9.62043e-05	FBXO25	0
2095	DLGAP2 , CLN8 , CLN8 / C8orf61 , ARHGEF10 / CLN8 , ARHGEF10	8p23.3	1.5553	1.894	0.3387	6	0.13	0	2	0.5	0.00610567	0.717241	ARHGEF10	0
2120	DKFZp761P0423 , CLDN23	8p23.1	8.2128	8.5989	0.3861	2	0.13	1	2	0.5	0.00518406	0.532006	DKFZp761P0423	3
2127	XKR6 , AB073660 / C8orf5 / XKR6 , C8orf15 / XKR6 , C8orf16 / XKR6 , AJ307469 / XKR6 / C8orf6 , C8orf8 , AJ291676 , MTMR9 , AJ301562 , C8orf13 / TDH / BC080558 , TDH / C8orf13 / BC080558 , C8orf13 , AK131319 / BLK , AJ291678 , GATA4 , C8orf49 , NEIL2 , FDFT1 / P4HB	8p23.1	10.9619	11.7336	0.7716	18	0.13	0	3	0.67	0.000212924	0.263934	TDH / C8orf13 / BC080558 , NEIL2	2
2133	DEFB109P1 / NUDT3 / LOC441340	8p23.1	12.2952	12.2952	0.0001	1	0.18	0	1	1	0.00892309	0.00892309	NUDT3 / FAM86B1	10
2135	NUDT3 / LOC441340	8p23.1	12.3147	12.3167	0.002	1	0.2	1	1	1	0.00892309	0.00892309	NUDT3 / FAM86B1	12
2136	NUDT3 / LOC441340 / LOC389633	8p23.1	12.3167	12.3168	0.0001	1	0.2	1	1	1	0.00892309	0.00892309	NUDT3 / FAM86B1	12
2138	NUDT3 / LOC441340	8p23.1	12.3231	12.3232	0.0001	1	0.16	1	1	1	0.00424381	0.00424381	NUDT3 / FAM86B1	1
2139	NUDT3 / AK129982 , LOC401454 / NUDT3 / AK129982	8p23.1	12.3232	12.4011	0.078	2	0.16	1	1	1	0.00424381	0.00424381	NUDT3 / FAM86B1	1
2141	NUDT3 / AK129982 , NUDT3 , NUDT3 / LOC389634 , NUDT3 / LOC389634 / LOC497257 , LOC497257 / LOC389634	8p23.1	12.4306	12.5087	0.0781	5	0.15	0	1	1	0.0103288	0.0103288	NUDT3 / FAM86B1	1
2143	LONRF1	8p23.1	12.6243	12.6244	0.0001	1	0.13	0	1	1	0.0165986	0.0165986	LONRF1	1
2144	C8orf79 / FLJ36980 , KIAA1456	8p23.1--8p22	12.6244	12.9877	0.3633	2	0.12	0	2	0.5	0.00786991	0.297972	LONRF1	1
2151	C6orf65 , EDA / CNOT7 , VPS37A , MTMR7 , SLC7A2 , PDGFRL	8p22	17.1271	17.536	0.4089	6	0.12	0	1	1	0.0183339	0.0183339	PDGFRL	0
2156	PCM1	8p22	17.8121	17.8994	0.0873	2	0.13	1	1	1	0.0121735	0.0121735	PCM1	2
2157	PCM1 , ASAH1T1	8p22	17.8994	18.1244	0.225	3	0.13	0	3	1	0.000118438	0.004841	PCM1 , ASAH1T1	1
2158	NAT2 , PSD3	8p22	18.1244	18.4332	0.3088	2	0.12	0	2	0.5	0.0152106	0.122404	PSD3	0
2160	PSD3 , LOC389638 , SH2D4A , ChGn	8p22--8p21.3	18.7879	19.4928	0.7049	4	0.11	0	2	0.5	0.0087406	0.504042	PSD3	0
2161	ChGn , C8orf35 , LPL , SLC18A1 , ATP6V1B2	8p21.3	19.4928	20.149	0.6561	5	0.11	0	4	0.25	0.00254231	0.571036	C8orf35	0
2162	LZTS1 , LOC286114 , GFRA2 , DOK2 , XPO7 , NPM2 , FGF17 , EPB49 , RAI16 , NUDT18 , HR , REEP4 , LGI3 , SFTPC , BMP1 , PHYHIP , POLR3D , PIWIL2 , SLC39A14 , PPP3CC , SORBS3 , PDLIM2 , C8orf58 / KIAA1967 / PDLIM2 , KIAA1967 / BIN3 / MRPS33 , BIN3	8p21.3	20.149	22.544	2.395	26	0.11	0	2	1	0.00566049	0.0468812	SLC39A14 , PPP3CC	0
2173	BNIP3L / LOC440258 , LOC440258	8p21.2	26.3087	26.3112	0.0025	2	0.14	1	2	0.5	0.000378724	0.514837	BNIP3L	5
2178	STMN4 , TRIM35 , PTK2B , CHRNA2 , EPHX2	8p21.2--8p21.1	27.1546	27.4186	0.2639	6	0.12	0	2	0.5	0.0285251	0.704625	EPHX2	2
2180	EPHX2 , CLU	8p21.1	27.4267	27.5108	0.0842	2	0.12	0	2	1	0.0142899	0.0285251	EPHX2 , CLU	3
2182	CLU , SCARA3 , CCDC25 , ESCO2 , PBK / ESCO2 , SCARA5 , ELP3	8p21.1	27.5239	28.0721	0.5482	8	0.13	1	3	1	0.00953213	0.0142899	CLU , PBK / ESCO2 , ELP3	3
2186	ZNF395 , FBXO16	8p21.1	28.3134	28.3771	0.0637	2	0.13	1	2	1	0.00929421	0.0113143	ZNF395 , FBXO16	3
2187	FBXO16	8p21.1	28.3771	28.3772	0.0001	1	0.13	1	1	1	0.00929421	0.00929421	FBXO16	3
2189	FZD3	8p21.1	28.4412	28.4412	0.0001	1	0.13	1	1	1	0.00743895	0.00743895	FZD3	3
2190	EXTL3 , RC74 , FLJ21616	8p21.1	28.4412	28.844	0.4027	4	0.13	0	2	0.5	2.44704e-05	0.0914948	RC74	2
2192	FLJ21616 , BTBD14B , KIF13B	8p21.1	28.8838	28.9808	0.097	3	0.13	0	2	0.5	0.0105944	0.115696	KIF13B	2
2194	KIF13B , DUSP4	8p21.1	29.054	29.6349	0.5809	3	0.14	0	2	0.5	0.0141488	0.546719	KIF13B	2
2197	TMEM66 , LEPROTL1 , OACT4 / LEPROTL1	8p12	30.0468	30.1334	0.0865	3	0.14	0	2	1	0.00112905	0.00335823	TMEM66 , LEPROTL1	1
2198	DCTN6 , RBPMS	8p12	30.1334	30.3947	0.2614	3	0.15	1	2	1	0.00748541	0.00835746	DCTN6 , RBPMS	2
2199	RBPMS	8p12	30.3947	30.5308	0.136	1	0.14	0	1	1	0.00292399	0.00292399	RBPMS	1
2200	GTF2E2	8p12	30.5308	30.6122	0.0814	1	0.13	0	1	1	0.00976809	0.00976809	GTF2E2	1
2202	GSR , UBXD6 , PPP2CB , TEX15 , PURG , WRN	8p12	30.6566	31.1345	0.4779	6	0.14	0	4	0.5	0.000140976	0.192192	UBXD6 , PPP2CB	1
2209	FUT10 / CR596972 , RBM13 / C8orf41	8p12	33.0216	33.478	0.4564	3	0.18	0	3	0.33	0.00906227	0.953321	RBM13 / C8orf41	3
2211	C8orf41 , RNF122 , DUSP26	8p12	33.4896	33.5687	0.0791	3	0.18	1	2	0.5	0.00769407	0.70498	RBM13 / C8orf41	3
2234	SPFH2 , TESK2 / PROSC	8p12	37.7118	37.7423	0.0305	2	0.32	1	3	0.67	0.00146679	0.52911	SPFH2 , TESK2 / PROSC	17
2236	GPR124 , BRF2	8p12	37.8198	37.8208	0.001	2	0.32	1	2	0.5	7.06473e-08	0.225542	GPR124 / BRF2	16
2238	RAB11FIP1 , GOT1L1	8p12	37.8397	37.9168	0.0771	2	0.32	0	2	0.5	0.0389422	0.760099	RAB11FIP1 / KIAA1217	15
2240	ADRB3	8p12	37.94	37.94	0.0001	1	0.32	0	1	1	0.0212381	0.0212381	ADRB3	16
2241	EIF4EBP1	8p12	37.94	38.0367	0.0967	1	0.31	0	1	1	0.00907214	0.00907214	EIF4EBP1	16
2243	ASH2L , STAR , LSM1	8p12	38.0402	38.1404	0.1002	4	0.32	0	3	0.67	1.81372e-08	0.0903848	ASH2L , LSM1	17
2246	DDHD2	8p12	38.1869	38.2391	0.0522	1	0.32	1	1	1	0.0326519	0.0326519	DDHD2 / AFF1	18
2248	PPAPDC1B , WHSC1L1	8p12	38.244	38.3035	0.0596	2	0.32	1	2	0.5	0.000678855	0.489859	WHSC1L1	18
2250	LETM2	8p12	38.3851	38.3851	0.0001	1	0.32	0	1	1	0.00195001	0.00195001	LETM2	18
2255	TACC1	8p11.23	38.7255	38.7255	0.0001	1	0.32	0	1	1	0.0151568	0.0151568	TACC1	18
2257	TACC1 , PLEKHA2	8p11.23	38.8288	38.9501	0.1213	2	0.31	0	1	1	0.0151568	0.0151568	TACC1	18
2260	ADAM9	8p11.23	38.9678	39.0594	0.0916	1	0.3	0	2	1	0.00723724	0.0079596	ADAM9 , ADAM9	17
2261	ADAM32 / AK129810	8p11.23	39.0594	39.2311	0.1718	1	0.29	0	1	1	0.0380939	0.0380939	ADAM32	15
2265	ADAM18	8p11.22	39.5873	39.5874	0.0001	1	0.27	0	1	1	0.0176807	0.0176807	ADAM18	15
2277	GOLGA7 , SLD5 , AGPAT6 , FLJ25169	8p11.21	41.4863	41.622	0.1357	5	0.3	1	3	0.33	0.000497044	0.673497	GOLGA7	15
2284	AP3M2 , PLAT , IKBKB / BC108694 , IKBKB / OGDH	8p11.21	42.1286	42.3082	0.1796	5	0.3	1	4	0.25	0.00320872	0.538784	IKBKB	14
2286	POLB	8p11.21	42.3483	42.3483	0.0001	1	0.29	0	1	1	0.00126351	0.00126351	POLB	14
2288	DKK4 , VDAC3 , SLC20A2 , C8orf40 , CHRNB3 , CHRNA6	8p11.21	42.3509	42.7271	0.3762	6	0.29	0	5	0.8	1.73343e-06	0.627337	VDAC3 , SLC20A2 , C8orf40 , CHRNB3	14
2290	THAP1	8p11.21	42.8124	42.8125	0.0001	1	0.29	0	1	1	0.0111711	0.0111711	THAP1	13
2292	RNF170 , HOOK3	8p11.21	42.8443	43.0033	0.1589	2	0.29	0	2	0.5	0.00600918	0.387003	HOOK3	13
2293	LOC286170 , FNTA	8p11.21	43.0033	43.0598	0.0565	2	0.29	1	1	1	4.76464e-08	4.76464e-08	FNTA	13
2296	TMEM76 / BC012452	8p11.21	43.1759	43.176	0.0001	1	0.28	0	3	0.33	2.57303e-05	0.87695	TMEM76 / BC012452	11
2308	KIAA0146 , CEBPD	8q11.21	48.7528	48.8494	0.0966	2	0.36	1	1	1	0.00754952	0.00754952	CEBPD	10
2309	PRKDC	8q11.21	48.8494	48.8494	0.0001	1	0.36	1	2	0.5	0.0125221	0.270109	PRKDC	10
2311	MCM4 , UBE2V2 / UBIAD1	8q11.21	49.05	49.1367	0.0867	2	0.36	0	1	1	1.6215e-06	1.6215e-06	UBE2V2 / UBIAD1	9
2329	OPRK1 , ATP6V1H , RGS20 , TCEA1 / GOLGA4 , LYPLA1 , MRPL15	8q11.23	54.3011	55.2105	0.9094	7	0.37	0	7	0.43	1.81874e-06	0.989189	ATP6V1H , TCEA1 / GOLGA4 , MRPL15	9
2336	TMEM68 , NCOA6IP	8q12.1	56.8378	56.8998	0.0621	2	0.39	0	2	0.5	1.50319e-07	0.233156	TMEM68	11
2356	ASPH , FAM77D / AK127279	8q12.3	62.7219	64.0568	1.3349	3	0.42	0	2	0.5	0.00560489	0.970294	ASPH	13
2358	FAM77D , GGH	8q12.3	64.066	64.1364	0.0704	2	0.42	0	1	1	0.000495532	0.000495532	GGH	12
2361	ARMC1 , MTFR1 , PDE7A , DNAJC5B , TRIM55 , CRH , RRS1 , ADHFE1 , C8orf46 , MYBL1 , VCPIP1 , C8orf44 / SGK3 , PTTG3 / SGK3 , SGK3 , C8orf45	8q13.1	66.6024	67.9979	1.3955	15	0.42	0	21	0.29	1.4464e-07	0.968024	RRS1 , MYBL1 , MYBL1 , VCPIP1 , C8orf44 / SGK3 , SGK3	12
2362	HBII-276HG , LOC286187 , COPS5 , CSPP1 / HSP90AB1 / AK127108 , CSPP1 , ARFGEF1	8q13.1--8q13.2	67.9979	68.2738	0.2759	6	0.43	0	4	0.25	3.69468e-09	0.768169	COPS5	13
2366	DEPDC2 / TUBB6	8q13.2	69.0293	69.0293	0.0001	1	0.43	0	1	1	0.0266895	0.0266895	DEPDC2	12
2368	DEPDC2 , LOC286189 , C8orf34	8q13.2	69.1802	69.8623	0.6821	3	0.43	0	2	0.5	0.0266895	0.246276	DEPDC2	12
2374	PRDM14 , NCOA2	8q13.3	71.0131	71.1951	0.182	3	0.43	0	3	0.33	0.0284568	0.66313	NCOA2	12
2376	NCOA2 , TRAM1 , LACTB2	8q13.3	71.2375	71.7123	0.4747	4	0.43	0	4	0.75	0.00459429	0.0735044	NCOA2 , TRAM1 , LACTB2	11
2382	KCNB2 , TERF1 , AK126789 / LOC286191 , RPESP , RPL7	8q21.11	74.0128	74.3667	0.3538	6	0.43	0	4	0.5	0.000105148	0.417496	TERF1 , RPESP	12
2384	RDH10 , STAU2 , UBE2W , TCEB1 , TMEM70 , LY96 , JPH1 , GDAP1 , FLJ39080 , VGLL4	8q21.11	74.3975	75.92	1.5225	11	0.44	0	7	0.71	2.05324e-08	0.818616	STAU2 , UBE2W , TCEB1 , TMEM70 , GDAP1	13
2390	PKIA , C8orf70	8q21.12	79.6091	79.8045	0.1954	3	0.46	0	2	0.5	0.0029667	0.159192	C8orf70	12
2391	IL7 , STMN2	8q21.12--8q21.13	79.8045	80.7398	0.9353	3	0.46	0	2	0.5	0.00927438	0.25889	STMN2	12
2393	HEY1 , MRPS28 , TPD52	8q21.13	80.8388	81.4335	0.5947	4	0.47	0	3	0.67	7.1568e-07	0.385499	MRPS28 , TPD52	13
2404	SLC10A5 , ZFAND1 , CHMP4C	8q21.13	82.733	82.8763	0.1433	4	0.47	0	3	0.67	0.00043667	0.842155	ZFAND1 , CHMP4C	13
2407	LOC138046 , LRRCC1	8q21.2	85.9372	86.2354	0.2982	2	0.49	0	1	1	0.00152163	0.00152163	LRRCC1	13
2409	E2F5 , E2F5 / C8orf59 , CA1 , CA3	8q21.2	86.2763	86.5648	0.2885	4	0.49	0	4	0.25	4.3093e-06	0.747945	E2F5 / C8orf59	14
2410	CA2	8q21.2	86.5648	86.5649	0.0001	1	0.49	1	1	1	0.029024	0.029024	RBMS1 / CA2	14
2414	SLC7A13 , WWP1	8q21.3	87.2989	87.5393	0.2404	2	0.49	1	1	1	0.00346073	0.00346073	WWP1	15
2415	FAM82B / BX640636 , CPNE3 , CNGB3 , CNBD1	8q21.3	87.5393	88.021	0.4817	4	0.49	1	5	0.6	0.00013852	0.527023	FAM82B / BX640636 , FAM82B / BX640636 , CPNE3	15
2419	RIPK2 , C8orf1 , NBN	8q21.3	90.8715	91.1331	0.2616	3	0.49	0	3	0.33	5.11664e-05	0.770584	RIPK2	15
2420	DECR1	8q21.3	91.1331	91.1331	0.0001	1	0.49	0	1	1	0.0302502	0.0302502	DECR1	15
2427	AF116672 / RBM12B , TMEM67 , PPM2C , CDH17 , GEM , RAD54B , FSBP / RAD54B , KIAA1429	8q22.1	94.822	95.629	0.807	8	0.5	0	16	0.25	0.0054633	0.994367	RAD54B , RAD54B , RAD54B , RAD54B	14
2428	KIAA1429 / AF132206 , RBM35A / ANKRD42 , DPY19L4 , C8orf52 , CCNE2 , TP53INP1 / C8orf38	8q22.1	95.629	96.0081	0.3791	7	0.51	0	6	0.5	0.00103457	0.831736	RBM35A / ANKRD42 , C8orf52 , C8orf38 / AY444560	14
2430	AY444560 / C8orf38 , LOC286149	8q22.1	96.1284	96.236	0.1076	2	0.51	0	2	0.5	0.0161976	0.789441	C8orf38 / AY444560	14
2431	PLEKHF2	8q22.1	96.236	96.3285	0.0924	1	0.51	0	1	1	0.000142779	0.000142779	PLEKHF2	14
2434	MTERFD1	8q22.1	97.321	97.3211	0.0001	1	0.52	0	1	1	2.653e-07	2.653e-07	MTERFD1	13
2436	PTDSS1 , SDC2 , PGCP , TSPYL5 , MTDH , LAPTM4B , MATN2 , RPL30	8q22.1--8q22.2	97.4149	99.1747	1.7598	9	0.52	0	16	0.69	3.64014e-06	0.85217	PTDSS1 , PGCP , MTDH , MTDH , MTDH , MTDH , MTDH , MTDH , MTDH , MTDH , LAPTM4B	13
2437	C8orf47 , HRSP12 , POP1 , NPAL2	8q22.2	99.1747	99.5121	0.3374	4	0.53	0	2	0.5	2.15828e-05	0.714584	HRSP12	13
2440	VPS13B , COX6C , RGS22 , FBXO43 , POLR2K , SPAG1 , RNF19	8q22.2	100.957	101.343	0.386	7	0.53	0	7	0.29	0.00886382	0.995939	COX6C , POLR2K	13
2443	PABPC1 , YWHAZ , LOC157562	8q22.3	101.801	102.283	0.482	4	0.53	0	1	1	0.0148564	0.0148564	YWHAZ	14
2444	ZNF706	8q22.3	102.283	102.283	0.0001	1	0.54	1	1	1	4.55307e-05	4.55307e-05	ZNF706	15
2448	GRHL2 , NCALD , RRM2B , EDD1 / RAB5A	8q22.3	102.573	103.461	0.8878	4	0.54	0	4	0.75	1.24046e-07	0.121381	GRHL2 , RRM2B , EDD1 / RAB5A	16
2449	EDD1 , ODF1 , KLF10 , AZIN1	8q22.3	103.461	103.945	0.4848	4	0.54	1	4	0.5	7.99848e-07	0.414336	EDD1 / RAB5A , AZIN1	17
2451	ATP6V1C1 , FLJ10489 / C8orf56 , BAALC / AK125733 , LOC257152 / AK125733 , FZD6 , CTHRC1 , SLC25A32	8q22.3	103.959	104.482	0.5226	8	0.54	1	4	0.25	0.00093626	0.403058	ATP6V1C1	16
2453	WDSOF1 / EEF1A1	8q22.3	104.523	104.523	0.0001	1	0.54	0	1	1	9.26154e-08	9.26154e-08	WDSOF1 / EEF1A1	15
2466	RSPO2 , EIF3S6	8q23.1	108.981	109.33	0.3488	2	0.53	0	2	0.5	0.000419426	0.55153	EIF3S6	17
2468	KIAA0103 , TMEM74 , TRHR , NUDCD1 , ENY2 , PKHD1L1	8q23.1--8q23.2	109.532	110.605	1.073	6	0.53	0	14	0.86	2.63787e-07	0.77318	KIAA0103 , NUDCD1 , NUDCD1 , NUDCD1 , NUDCD1 , NUDCD1 , NUDCD1 , NUDCD1 , NUDCD1 , NUDCD1 , NUDCD1 , ENY2	17
2483	EIF3S3 , C8orf53 , RAD21 , LOC441376	8q24.11	117.724	118.018	0.2945	5	0.55	1	3	0.33	1.37386e-06	0.422622	RAD21	24
2484	SLC30A8 , THRAP6	8q24.11	118.018	118.602	0.5842	2	0.54	0	2	0.5	0.000623687	0.998907	THRAP6	23
2493	SAMD12 , TNFRSF11B , COLEC10 , MAL2 , NOV	8q24.12	119.46	120.504	1.0446	5	0.53	0	12	0.42	3.16094e-06	0.865149	TNFRSF11B , TNFRSF11B , TNFRSF11B , TNFRSF11B , MAL2	22
2496	DCC1	8q24.12	120.813	120.916	0.1021	1	0.53	0	11	0.55	0.000480305	0.968942	DCC1 , DCC1 , DCC1 , DCC1 , DCC1 , DCC1	22
2498	DCC1 , DEPDC6	8q24.12	120.921	121.118	0.1978	2	0.53	0	12	0.58	0.000480305	0.968942	DCC1 , DCC1 , DCC1 , DCC1 , DCC1 , DCC1 , DEPDC6	23
2500	DEPDC6 , COL14A1	8q24.12	121.131	121.424	0.2927	3	0.53	0	2	0.5	0.00161583	0.866751	DEPDC6	23
2502	COL14A1 , MRPL13 , MTBP	8q24.12	121.449	121.6	0.1512	4	0.53	0	3	0.33	3.05633e-06	0.866751	MRPL13	23
2505	SNTB1 , HAS2	8q24.12--8q24.13	121.62	122.723	1.1031	2	0.52	0	10	0.1	0.0287611	0.977169	HAS2	23
2511	FAM83A , ZHX1 / C8orf76 , ATAD2 , C8orf32 , FBXO32 , ANXA13 , FAM91A1	8q24.13	124.239	124.869	0.6305	8	0.53	1	16	0.44	1.1161e-05	0.944184	ZHX1 / C8orf76 , C8orf76 , ATAD2 , ATAD2 , ATAD2 , ATAD2 , C8orf32	23
2513	FAM91A1 , C8ORFK23 / C8orf54 , C8ORFK23 / C8orf78 , MPPED1 , LOC286052 , TMEM65 , TRMT12 , RNF139 , TATDN1 / NDUFB9 / RNF139 , TATDN1 / NDUFB9 , NDUFB9 , MTSS1 / AK126651 , MTSS1 / ZNF660 , MTSS1 / NDUFB9 , MTSS1 , LOC157381	8q24.13	124.896	126.032	1.1365	17	0.53	1	3	1	2.41718e-07	0.0225053	TRMT12 , RNF139 , NDUFB9	22
2515	ZNF572 , SQLE , KIAA0196 , C8orf36 , MGC39581 / C8orf36	8q24.13	126.061	126.337	0.2767	5	0.53	1	2	1	1.31573e-06	1.83928e-05	SQLE , KIAA0196	23
2518	FAM84B , POU5F1P1	8q24.21	127.635	128.498	0.8635	3	0.53	1	1	1	0.0164305	0.0164305		23
2521	MYC / M13930 , PVT1 , TMEM75 / PVT1	8q24.21	128.818	129.1	0.2822	3	0.53	1	1	1	0.0159369	0.0159369	MYC	22
2528	KIAA0143 , HHLA1 , KCNQ3 , HPYR1 , LRRC6 , TMEM71 , PHF20L1	8q24.22	133.075	133.928	0.8534	8	0.52	1	6	0.17	0.0446798	0.804832	LRRC6	21
2530	TG , TG / SLA	8q24.22	134.049	134.125	0.0754	2	0.52	1	2	0.5	0.0443334	0.848228	TG	21
2531	TG / SLA , WISP1	8q24.22	134.125	134.311	0.186	2	0.51	0	3	0.33	0.0443334	0.848228	TG	21
2536	KHDRBS3 / XKR4	8q24.22--8q24.23	135.874	136.728	0.8547	2	0.52	0	1	1	0.0364965	0.0364965	KHDRBS3 / XKR4	20
2541	KCNK9 , NIBP , NIBP / C8orf17	8q24.23--8q24.3	139.67	141.015	1.3451	4	0.5	0	4	0.5	0.00095392	0.256435	NIBP , NIBP	17
2543	NIBP	8q24.3	141.11	141.111	0.0001	1	0.51	1	3	0.67	0.00095392	0.241187	NIBP , NIBP	17
2545	NIBP	8q24.3	141.182	141.376	0.194	1	0.51	1	3	0.67	0.00145006	0.241187	NIBP , NIBP	16
2546	NIBP	8q24.3	141.376	141.509	0.1334	1	0.51	1	3	0.67	0.00145006	0.241187	NIBP , NIBP	16
2547	NIBP	8q24.3	141.509	141.51	0.0001	1	0.51	1	3	0.67	0.00145006	0.241187	NIBP , NIBP	16
2550	EIF2C2 , PTK2	8q24.3	141.595	141.78	0.1855	3	0.5	0	2	1	0.0143117	0.0269771	EIF2C2 , PTK2	16
2552	PTK2	8q24.3	141.901	142.252	0.3514	1	0.49	0	1	1	0.0102741	0.0102741	PTK2	14
2564	TSNARE1 , LOC286121 , BAI1 , ARC , JRK , PSCA , LY6K , C8orf55 , SLURP1 , AK126845 / LYNX1 , LY6D , GML , CYP11B1 , CYP11B2 , LOC441379 , LY6E , C8orf31 , HHCM , LY6H , LOC338328 , GLI4	8q24.3	143.35	144.428	1.0782	22	0.41	0	17	0.06	0.00964564	0.993051	PSCA	12
2566	ZNF696 , TOP1MT	8q24.3	144.434	144.497	0.0624	3	0.42	1	1	1	0.00109347	0.00109347	TOP1MT	13
2569	RHPN1 , ZC3H3	8q24.3	144.53	144.619	0.0893	3	0.4	0	2	1	7.61558e-07	0.00480924	RHPN1 , ZC3H3	12
2570	GSDMDC1 , AF289596 / C8orf73PRT1 / NPM1 , EEF1D , TIGD5 , PYCRL , TSTA3 , ZNF623 , ZNF707 , LOC286076 , LOC441380 , MAPK15 , FLJ46072 , AK027383 , SCRIB , SIAHBP1 , NRBP2 , LOC286126 , EPPK1 , PLEC1 , PARP10 , GRINA , OPLAH , EXOSC4 , GPAA1 , CYC1 , SHARPIN , MAF1 , KIAA1875 , KIAA1833 / AK092861	8q24.3	144.619	145.342	0.7231	31	0.39	0	28	0.46	3.30884e-05	0.773103	NAPRT1 / NPM1 , EEF1D , TIGD5 , ZNF707 , SCRIB , SCRIB , SCRIB , SIAHBP1 , PLEC1 , OPLAH , EXOSC4 , CYC1 , CYC1	12
2571	KIAA1833 / AK092861 , C8orf30A , AL834145 / KIAA1833 , BOP1 , BOP1 / SCXA , HSF1 , FBXL6	8q24.3	145.342	145.551	0.2091	8	0.39	0	5	0.4	2.66871e-05	0.242381	C8orf30A , HSF1	12
2573	GPR172A , ADCK5 , CPSF1 , SLC39A4 , VPS28 , NFKBIL2 , CYHR1 , KIFC2 , FOXH1 , PPP1R16A / AK126743 , GPT , MFSD3	8q24.3	145.555	145.706	0.1512	13	0.39	0	11	0.36	1.1786e-05	0.599814	GPR172A , VPS28 , CYHR1 , PPP1R16A	12
2575	RECQL4 , LRRC24 / LRRC14 , MGC70857 / LRRC24 , KIAA1688 , AK130913 , ZNF251 / AK130913 , ZNF34 / AK130913 , AK130913 / RPL8 , ZNF517 / AK127225 / AK130913 / RPL8	8q24.3	145.71	146.039	0.3293	9	0.39	0	6	0.67	0.00339652	0.764889	RECQL4 , ZNF34 / AK130913 , ZNF7 / COMMD5 / RPL8 , COMMD5 / RPL8	12
2576	ZNF7 / COMMD5 / RPL8 , COMMD5 / RPL8 , ZNF250	8q24.3	146.039	146.127	0.0876	3	0.4	1	3	1	0.00154969	0.0063367	ZNF7 / COMMD5 / RPL8 , COMMD5 / RPL8 , ZNF250	12
2577	ZNF16 , LOC441383 , C8orf33	8q24.3	146.127	146.25	0.1229	3	0.4	1	4	0.5	0.0011066	0.410568	C8orf33 , C8orf33	12
2591	SLC1A1 , SLC1A1 / C9orf68 , C9orf68 , PPAPDC2 / C9orf68 , CDC37L1	9p24.2--9p24.1	4.249	4.6965	0.4474	5	0.12	0	3	0.33	0.00283208	0.767915	CDC37L1	1
2592	AK3 , RCL1 , JAK2 , INSL6 , INSL4 , RLN2 , RLN1 , C9orf46	9p24.1	4.6965	5.4529	0.7564	8	0.12	0	2	0.5	5.53039e-05	0.874578	RCL1	1
2595	KIAA2026 , RANBP6 , C9orf26 , TPD52L3 , UHRF2 / AF090921	9p24.1	5.9267	6.4587	0.532	6	0.12	0	1	1	0.00384793	0.00384793	UHRF2	1
2597	UHRF2 , GLDC	9p24.1	6.4963	6.5487	0.0524	2	0.13	1	1	1	0.00384793	0.00384793	UHRF2	2
2604	PTPRD , TYRP1 , C9orf150 , MPDZ , NFIB / BX648416 , NFIB , ZDHHC21	9p23--9p22.3	10.1855	14.7102	4.5246	8	0.11	0	1	1	0.0420827	0.0420827	NFIB / BX648416	1
2607	BNC2 , MGC24103 / BNC2 / BC020879 , C9orf39 , SH3GL2 , ADAMTSL1 , C9orf94 , C9orf138 , RRAGA , FAM29A	9p22.3--9p22.1	16.3998	19.0457	2.6459	10	0.11	0	3	0.67	0.000132813	0.0602665	C9orf39 , FAM29A / BC111041	1
2609	ADFP , DENND4C , RPS6 , SLC24A2	9p22.1	19.1162	19.5062	0.39	5	0.11	0	1	1	0.00328507	0.00328507	ADFP	2
2615	KIAA1797 / GUSBL2 , KIAA1797 , PTPLAD2 , IFNB1 , IFNW1 , IFNA21 , IFNA7 / IFNA14 , IFNA16 / IFNA14	9p21.3	20.8172	21.207	0.3898	8	0.11	0	3	0.33	0.0126667	0.676753	KIAA1797	1
2779	DIP2C , DIP2C / C10orf108 / AK096013 , LARP5 , GTPBP4 , IDI2 , C10orf110 / IDI1 / BC050694 , WDR37 / AF119906 , WDR37 , LOC399706 , ADARB2 , ADARB2 / AK094373 , LOC399707	10p15.3	0.3678	2.4791	2.1113	13	0.18	0	2	0.5	8.30722e-07	0.234351	GTPBP4	2
2781	PFKP , PITRM1	10p15.2	3.1679	3.7827	0.6147	3	0.19	0	2	1	0.00178334	0.00228049	PFKP , PITRM1	2
2786	AKR1C4 , UCN3 , TUBAL3 , NET1 , LOC439948 , CALML5 , AK128534 , CALML3 , ASB13 , CR936780 , C10orf18 / AK024762 / BC001759 / CR936780 , RPS16 / GDI2 , ANKRD16 , FBXO18 , IL15RA / CR607367 , IL2RA , RBM17 , PFKFB3 / BC008131 , PFKFB3 / ZNF609 , DKFZp667F0711 , PRKCQ	10p15.1	5.2288	6.6075	1.3787	22	0.2	0	14	0.21	0.000140049	0.99283	RPS16 / GDI2 , IL2RA , RBM17	3
2792	SFMBT2 , ITIH5 , ITIH2 , KIN , ATP5C1	10p14	7.2411	7.881	0.6399	5	0.22	1	4	0.25	0.00220613	0.988451	ATP5C1	3
2799	CUGBP2 , CUGBP2 / C10orf31 , USP6NL , ECHDC3	10p14	11.3598	11.8376	0.4778	4	0.21	1	3	0.67	0.000219838	0.468803	USP6NL , ECHDC3	3
2800	LOC219731 / C10orf47 , LOC219731 , UPF2 / TAF2 , UPF2	10p14	11.8376	12.1015	0.2639	4	0.2	0	1	1	0.00847065	0.00847065	UPF2 / TAF2	2
2802	DHTKD1 , SEC61A2 , NUDT5 / SEC61A2	10p14	12.2029	12.2495	0.0466	3	0.2	0	1	1	1.30786e-08	1.30786e-08	NUDT5 / SEC61A2	2
2804	C10orf7 / CR592461 , CAMK1D , LOC283070 , CCDC3 , OPTN , MCM10 , C10orf49 , PHYH , SEPHS1 , C10orf30 , PRPF18 , FRMD4A / KIAA0652 , FRMD4A	10p13	12.3282	14.6018	2.2736	14	0.2	0	9	0.56	1.31801e-10	0.881027	C10orf7 / CR592461 , OPTN , MCM10 , SEPHS1 , PRPF18	3
2805	FAM107B , FAM107B / TGFBRAP1 , ARMETL1 , HSPA14 , SUV39H2 / DCLRE1C , DCLRE1C	10p13	14.6018	14.9953	0.3935	6	0.21	1	4	1	2.62052e-09	0.0333537	FAM107B , HSPA14 , SUV39H2 / DCLRE1C , DCLRE1C	3
2808	THEDC1 , BC029526 , C10orf111 , RPP38 / NMT2 , NMT2 , C10orf38 , ITGA8 , C10orf97 , PTER , RSU1 , CUBN	10p13	15.1438	16.9069	1.7631	11	0.2	0	9	0.11	0.0227178	0.920444	NMT2	1
2820	PRTFDC1 , C10orf63 , THNSL1 / C10orf63 , GPR158 , MYO3A , GAD2 , APBB1IP , CR749234 , PDSS1 , ABI1 , C10orf51 , ANKRD26 , YME1L1 , MASTL , ACBD5	10p12.1	24.914	27.6736	2.7596	16	0.18	0	7	0.43	1.47896e-05	0.831763	PDSS1 , ABI1 , YME1L1	0
2823	LOC220906 , WAC , WAC / MGC2749 , BAMBI , LOC283079 , BC033839 , LYZL1 , LOC387647 / SVIL , AK092379 / LOC387647 / SVIL , SVIL / LOC387647	10p11.23	28.3803	29.7924	1.4121	11	0.18	0	2	0.5	0.000478419	0.065487	WAC	0
3235	NDUFV1 , NUDT8	11q13.2	67.1326	67.1522	0.0196	3	0.12	1	1	1	0.00216873	0.00216873	NDUFV1	3
3260	TMEM16A	11q13.3	69.7115	69.731	0.0195	1	0.16	0	1	1	0.0173927	0.0173927	TMEM16A	10
3261	FADD	11q13.3	69.731	69.7311	0.0001	1	0.17	1	1	1	2.93611e-07	2.93611e-07	FADD	11
3263	PPFIA1	11q13.3	69.8987	69.8988	0.0001	1	0.16	0	1	1	4.00617e-07	4.00617e-07	PPFIA1	8
3274	SHANK2 / LOC399921 , DHCR7	11q13.3--11q13.4	70.4812	70.8376	0.3564	3	0.12	0	1	1	0.0317788	0.0317788	DHCR7	6
3329	CLNS1A	11q14.1	77.005	77.0138	0.0087	1	0.12	1	1	1	2.08427e-10	2.08427e-10	CLNS1A	8
3330	HBXAP , PTD015	11q14.1	77.0138	77.2313	0.2175	3	0.12	0	1	1	5.71754e-06	5.71754e-06	INT4 / FLJ25037 / PTD015	8
3331	PTD015	11q14.1	77.2313	77.2608	0.0295	1	0.12	0	1	1	5.71754e-06	5.71754e-06	INT4 / FLJ25037 / PTD015	8
3332	PTD015 , INT4 / FLJ25037	11q14.1	77.2608	77.3799	0.1191	2	0.12	1	1	1	1.42901e-06	1.42901e-06	INT4 / FLJ25037 / PTD015	9
3334	THRSP	11q14.1	77.4526	77.4684	0.0159	1	0.12	0	1	1	0.0221095	0.0221095	THRSP	9
3335	NDUFC2 , ALG8 , LOC283219 , USP35 , GAB2	11q14.1	77.4684	77.6255	0.1571	5	0.12	1	4	0.75	6.51121e-08	0.0996462	NDUFC2 , ALG8 , USP35	10
4045	SEMA4B , CIB1	15q26.1	88.5724	88.5899	0.0175	2	0.11	0	1	1	0.0329208	0.0329208	CIB1	2
4071	POLR3K , AF289572 / C16orf33 , RHBDF1 , MPG , C16orf35 / MPG	16p13.3	0.0144	0.0744	0.06	6	0.33	1	5	1	1.23417e-06	0.00929711	POLR3K , C16orf33 , RHBDF1 , C16orf35 / MPG , C16orf35 / MPG	3
4073	HBZ , HBA1 / HBA2 , HBQ1 , LUC7L , C16orf9 , RGS11 / C16orf9 , PDIA2 , AXIN1 , MRPL28 / CR598621 , TMEM8 , NME4 / DECR2 , DECR2 , RAB11FIP3 / MPPED1 , RAB11FIP3 , SOLH , LOC146325 , FLJ36208 , PIGQ , RAB40C , AK096512 / RAB40C	16p13.3	0.1429	0.6132	0.4703	21	0.33	1	15	0.4	0.0024788	0.637927	LUC7L , C16orf9 , PDIA2 / ARHGDIG , NME4 / DECR2 , DECR2 , RAB11FIP3	2
4074	RAB40C , WFIKKN1 , MGC13114 , MGC15416 , KIAA1924 / AK131510 , KIAA1924 / LOC197336 / AK131510 , RHOT2 , RHBDL1 , LOC440330 , STUB1 , LOC339123 , WDR24 , FBXL16 , METRN , CCDC78 / C16orf25 / AK123186 / C16orf24 , CCDC78 / C16orf25 , HAGHL / CR592523RFL	16p13.3	0.6132	0.7247	0.1115	19	0.33	1	11	0.45	1.16268e-05	0.873143	MGC13114 , MGC15416 , STUB1 / LOC339123 , STUB1 / LOC339123 , AK123186 / C16orf24	2
4075	MSLN , RPUSD1 , CHTF18 , GNG13 / CHTF18 , LA16c-360B4.1 , SOX8	16p13.3	0.7247	0.974	0.2492	6	0.32	0	5	0.2	0.00644426	0.847396	RPUSD1	2
4077	FLJ32252 , SSTR5 , CACNA1H , TPSG1 , TPSB2 / TPSAB1 , TPSD1 , UBE2I , BAIAP3 / MGC24381 , MGC24381 , GNPTG , C16orf28 / LOC441114 , LOC441114 , LOC283951 , CLCN7 / GOLGA8A , KIAA0683 , IFT140 , IFT140 / C16orf30 , C16orf34 / AL833832 , C16orf34 , MAPK8IP3 , NME3 , MRPS34 , SPSB3 / EME2 , NUBP2 , IGFALS , HAGH , FAHD1 , MGC35212 / FAHD1 , SEPX1 , RPL3L	16p13.3	1.0542	1.9356	0.8815	31	0.33	1	26	0.46	2.91407e-06	0.953055	CACNA1H , TPSB2 / TPSAB1 , UBE2I , BAIAP3 , GNPTG , C16orf28 / LOC441114 , LOC283951 , NME3 , MRPS34 , SPSB3 / EME2 , HAGH , FAHD1	2
4078	NDUFB10	16p13.3	1.9356	1.9497	0.0141	1	0.32	0	1	1	0.000113848	0.000113848	NDUFB10	2
4079	DKFZp547E087 , RNF151 , TBL3 , NOXO1 , GFER , SYNGR3 , ZNF598 , NPW , SLC9A3R2 , NTHL1 , TSC2 , PKD1 , RAB26 , TRAF7 , CASKIN1 / TRAF7 , GBL , GBL / MGC21830 , MGC4692 , E4F1 , DNASE1L2 / E4F1 , DCI , RNPS1 , ABCA3	16p13.3	1.9497	2.4476	0.4979	24	0.32	0	17	0.29	0.000355543	0.92877	GFER , ZNF598 , TSC2 , DCI , RNPS1	2
4082	C16orf59 , NTN2L , KIAA1171 , ATP6V0C , AMDHD2 , PDPK1 , AJ785968 / LOC124216 / FLJ39075 , AJ785968 / LOC283874 , AJ785968 / LOC124216 , KCTD5 , PRSS27	16p13.3	2.4508	2.7037	0.2528	11	0.33	0	9	0.22	0.00111241	0.993878	PDPK1 , LOC283874	2
4087	PRSS33 , PRSS21 , LOC124220 , MGC52282 , PRSS22	16p13.3	2.7751	2.8458	0.0707	5	0.33	1	5	0.2	6.64072e-05	0.988303	LOC124220	2
4088	LOC114984 , FLYWCH1 , KREMEN2 , PAQR4 , PKMYT1 , CLDN9 , CLDN6 , TNFRSF12A , HCFC1R1 , WDR58 , WDR58 / AL833749 / LOC146439 , MMP25 / MMPL1 , MMP25 , IL32 , ZNF206 , MGC3771 , ZNF205 / MGC3771 , LOC440334 , ZNF213	16p13.3	2.8458	3.1322	0.2864	20	0.33	0	14	0.21	0.000242602	0.936687	FLYWCH1 , HCFC1R1 , ZNF213	2
4091	OR1F1 , OR1F2 , ZNF200 , MEFV , AK096958 , ZNF263 , ZNF263 / TIGD7 , ZNF75A , OR2C1 , ZNF434 , ZNF174 , ZNF597 , FLJ14154	16p13.3	3.1365	3.4762	0.3397	13	0.33	0	10	0.3	0.000408173	0.983114	ZNF75A , ZNF434 , ZNF597	2
4093	CLUAP1 / CR604131 , NOD3 , BTBD12 , DNASE1 , TRAP1 , CREBBP	16p13.3	3.5262	3.8581	0.3319	6	0.33	0	3	1	2.10857e-07	0.0311105	CLUAP1 , TRAP1 / DNASE1 , CREBBP	2
4095	ADCY9 , SRL , TFAP4 , GLIS2 , Magmas , CORO7 / AK126176 , CORO7 / SLITL2	16p13.3	3.9386	4.4315	0.4929	8	0.34	0	4	0.25	0.0254962	0.954623	Magmas	2
4096	DNAJA3 , HSCARG , HMOX2 , C16orf5 , LOC342346 , FAM100A , MGRN1 , NUDT16L1 , ANKS3 , ANKS3 / AK123371	16p13.3	4.4315	4.7086	0.2771	10	0.35	0	7	0.71	1.15734e-05	0.49102	DNAJA3 , HSCARG , HMOX2 , C16orf5 , FLJ25410	2
4098	ZNF500 / LOC146562 , ZNF500	16p13.3	4.7389	4.7412	0.0023	2	0.35	0	6	0.67	1.15734e-05	0.49102	DNAJA3 , HMOX2 , C16orf5 , FLJ25410	2
4100	FLJ25410	16p13.3	4.7735	4.7735	0.0001	1	0.35	0	6	0.67	1.15734e-05	0.49102	FLJ25410 , DNAJA3 , HMOX2 , C16orf5	2
4102	LOC440335 , FLJ22386	16p13.3	4.7786	4.7871	0.0085	2	0.35	0	7	0.57	1.15734e-05	0.49102	DNAJA3 , HMOX2 , C16orf5 , FLJ25410	2
4108	PPL	16p13.3	4.8723	4.8729	0.0006	1	0.35	0	1	1	0.000306189	0.000306189	PPL	2
4110	NAGPA , MGC45438	16p13.3	5.015	5.0343	0.0193	2	0.35	0	3	1	0.00387236	0.0357036	NAGPA , MGC45438 , ALG1 / FAM86A	2
4112	ALG1	16p13.3	5.0654	5.0655	0.0001	1	0.35	0	2	1	0.00387236	0.0357036	ALG1 / FAM86A , MGC45438	2
4114	FAM86A	16p13.3	5.0805	5.0805	0.0001	1	0.35	0	2	1	0.00288265	0.0357036	ALG1 / FAM86A , FAM86A	3
4126	MGC2654 , ABAT	16p13.2	8.6459	8.7849	0.139	3	0.37	0	3	0.67	4.52683e-09	0.369755	ABAT , ABAT	3
4127	ABAT , C16orf51 , PMM2 , CARHSP1 / PMM2 , CARHSP1 , USP7 , AF090898 / PRO0149 , PRO0149 , GRIN2A , ATF7IP2	16p13.2--16p13.13	8.7849	10.4659	1.681	11	0.38	0	9	0.56	4.52683e-09	0.993506	ABAT , ABAT , C16orf51 , PMM2 , USP7	3
4130	EMP2 , FLJ32871 , NUBP1 / LOC283816 , DEXI / CIITA , DEXI , KIAA0350 , KIAA0350 / DEXI , SOCS1 / MGC24665 , MGC24665 / TNP2	16p13.13	10.5393	11.2694	0.73	10	0.39	0	9	0.22	0.00113928	0.97556	EMP2 , NUBP1 / LOC283816	3
4132	MGC24665 / PRM3 , PRM2 / MGC24665 , PRM1 / MGC24665 , MGC24665 , LOC400499 , LITAF / COG7 , SNN , TXNDC11 , AK025430 , ZC3H7A , LOC400500 , RSL1D1 , GSPT1 , AK057352 / LOC92017 , LOC92017 , FLJ11151	16p13.13--16p13.12	11.2747	12.6655	1.3908	16	0.39	0	12	0.17	5.50917e-05	0.890073	ZC3H7A , RSL1D1	3
4136	ERCC4 , AK126948 / MKL2	16p13.12	13.9369	14.1282	0.1913	3	0.39	1	2	0.5	5.26581e-09	0.56608	MKL2	4
4137	MKL2	16p13.12	14.1282	14.3275	0.1993	2	0.39	0	1	1	5.26581e-09	5.26581e-09	MKL2	4
4139	PARN , BFAR , PLA2G10 , NOMO1 , KIAA0251 / NPIP , NTAN1 / KIAA0251 , RRN3 / KIAA0251 , FLJ39599 , C16orf45	16p13.12--16p13.11	14.5822	15.5846	1.0024	10	0.38	0	10	0.6	5.27513e-06	0.926	PARN , BFAR , PLA2G10 , NOMO2 / NOMO3 / NOMO1 , KIAA0251 / NPIP , NPIP / LOC339047 / LOC399491 / BC008178 / BC046145	3
4141	LKAP , NDE1 , MYH11	16p13.11	15.5961	15.7477	0.1516	3	0.37	0	3	0.67	4.94656e-05	0.579388	LKAP , MYH11 / NDE1	3
4144	XYLT1 , NPIP / LOC399491 / LOC339047 / BC046145 , NOMO2 / NOMO3 / NOMO1	16p12.3	17.1046	18.4427	1.3381	4	0.39	0	4	0.75	5.27513e-06	0.973396	KIAA0251 / NPIP , NPIP / LOC339047 / LOC399491 / BC008178 / BC046145 , NOMO2 / NOMO3 / NOMO1	3
4145	NOMO2 / NOMO3 / NOMO1 , RPS15A , ARL6IP , SMG1 , TMC7 , COQ7 , LOC162073 , SYT17 , TMC5 , MIR16 , CP110 , GPRC5B / MGC16824 , GPRC5B / LOC400506 / CR625565 , GPRC5B / MGC35048	16p12.3	18.4427	19.6526	1.2099	15	0.39	1	12	0.58	4.06082e-06	0.673303	NOMO2 / NOMO3 / NOMO1 , ARL6IP , TMC7 , SYT17 , TMC5 , MIR16 , GPRC5B / LOC400506 / CR625565	3
4146	GPRC5B , GP2 , UMOD , PDILT , FLJ20581 , LOC123876 / ACSM2 , AK091978 , ACSM1 , THUMPD1 , ACSM3 / MGC16943 , MGC16943	16p12.3--16p12.2	19.6526	20.7683	1.1157	11	0.39	0	9	0.22	4.06082e-06	0.99382	GPRC5B / LOC400506 / CR625565 , DCUN1D3 / MGC16943	3
4147	LOC81691 / MGC16943 , DCUN1D3 / MGC16943	16p12.2	20.7683	20.8434	0.0751	2	0.39	0	4	0.5	0.0330911	0.459793	LOC81691 , DCUN1D3 / MGC16943	3
4148	LOC57149 , DNAH3 / AK027211 , LOC57146 , ZP2 , ANKS4B , CRYM	16p12.2	20.8434	21.1776	0.3342	6	0.4	1	5	0.2	0.0447125	0.997927	ZP2	3
4152	DREV1 , DREV1 / IGSF6	16p12.2	21.5086	21.5604	0.0518	3	0.39	0	2	0.5	0.000594263	0.495584	DREV1	3
4154	OTOA , LOC94431 , RRN3 , COPS7A / UQCRC2 , MGC50721 , C16orf52 , AK128606 , LOC146177 / AK128606 / BC038400 , EEF2K , POLR3E , CDR2 , AP4E1 , IMAA / LOC440353 , D86974	16p12.2--16p12.1	21.6454	22.5296	0.8842	15	0.4	1	9	0.33	2.50679e-05	0.766239	COPS7A / UQCRC2 , POLR3E , CDR2	3
4158	COG7 / AK130714 , COG7 , GGA2 , KIAA1970	16p12.1	23.2719	23.5061	0.2342	4	0.37	0	3	0.67	5.33101e-05	0.396155	KIAA1970 , KIAA1970	2
4159	NDUFAB1 , FLJ21816	16p12.1	23.5061	23.5225	0.0164	2	0.37	1	2	0.5	0.000158828	0.34668	NDUFAB1	3
4160	DCTN5 , PLK1 , ERN2 , LOC63928 , PRKCB1 , CACNG3 , RBBP6 , TNRC6A , SLC5A11	16p12.1	23.5225	24.8304	1.3079	10	0.37	0	11	0.09	0.0302069	0.995253	RBBP6	2
4163	BC029609 , LOC283887 , LCMT1 , AQP8 , ZNF694 , HS3ST4 , TNT	16p12.1	24.9391	26.9877	2.0486	8	0.37	0	5	0.6	0.000115967	0.938629	LCMT1 , LCMT1 , LCMT1	2
4165	JMJD5 / AK055679 / AY345239 , NSMCE1 , FLJ21408	16p12.1	27.1338	27.2835	0.1497	3	0.38	1	2	0.5	0.0138508	0.365604	NSMCE1	2
4167	IL21R , GTF3C1 / AK131479 , KIAA0556 , UNQ5831 / MGC18079 , XPO6	16p12.1--16p11.2	27.3666	28.0174	0.6508	5	0.38	1	4	0.25	0.0114286	0.658511	GTF3C1 / AK131479	2
4168	NPIP , NPIP / SBK1 , CLN3 / AF077964 , APOB48R , IL27 , P8 , LOC112869 , SULT1A1 , ATXN2L / EIF3S8 , ATXN2L , TUFM	16p11.2	28.0174	28.7914	0.774	11	0.37	0	15	0.4	8.74579e-06	0.997441	KIAA0251 / NPIP , NPIP / LOC339047 / LOC399491 / BC008178 / BC046145 , CLN3 , P8 , ATXN2L / EIF3S8 , ATXN2L	2
4169	SH2B , ATP2A1 / AY129017 , RABEP2 / ATP2A1 / AY129017 , CD19	16p11.2	28.7914	28.8832	0.0918	4	0.37	0	7	0.14	0.0334545	0.991778	RABEP2 / AY129017 / ATP2A1	2
4170	NFATC2IP , SPIN1 , LAT	16p11.2	28.8832	29.1683	0.2851	4	0.38	1	2	0.5	0.0399297	0.659664	SPIN1	2
4172	AK023827 / LOC440352 / LOC400509 / BX648280 , AB040413 / AB055226 / BOLA2 / LOC388221	16p11.2	29.278	29.5143	0.2364	2	0.38	1	21	0.24	2.1049e-05	0.995296	BOLA2 / LOC388221 , BOLA2 / C16orf53 / LOC388221 , BOLA2 / HIRIP3 / LOC388221 , BOLA2 / DOC2A / LOC388221 , BOLA2 / GDPD3 / AK123224 / LOC388221	3
4173	AB040413 / AB055226 / BOLA2 / LOC388221	16p11.2	29.5143	29.5321	0.0177	1	0.38	1	21	0.24	2.1049e-05	0.995296	BOLA2 / LOC388221 , BOLA2 / C16orf53 / LOC388221 , BOLA2 / HIRIP3 / LOC388221 , BOLA2 / DOC2A / LOC388221 , BOLA2 / GDPD3 / AK123224 / LOC388221	3
4175	BOLA2 / SPN / LOC388221 , BOLA2 / CCDC38 / QPRT / LOC388221 , BOLA2 / LOC388221 , BOLA2 / MAZ / LOC388221 , BOLA2 / PRRT2 / LOC388221 , BOLA2 / C16orf53 / LOC388221 , BOLA2 / MVP / LOC388221	16p11.2	29.5829	29.7527	0.1698	7	0.38	1	21	0.24	2.1049e-05	0.995296	BOLA2 / LOC388221 , BOLA2 / C16orf53 / LOC388221 , BOLA2 / HIRIP3 / LOC388221 , BOLA2 / DOC2A / LOC388221 , BOLA2 / GDPD3 / AK123224 / LOC388221	2
4176	CDIPT / BOLA2 / LOC440356 / LOC388221 , BOLA2 / LOC440356 / LOC388221 , SEZ6L2 / BOLA2 / LOC388221 , ASPHD1 / BOLA2 / LOC388221 , ASPHD1 / BOLA2 / KCTD13 / LOC388221 , ASPHD1 / BOLA2 / KCTD13 / PPAP2B / LOC388221 , BOLA2 / LOC388221 , BOLA2 / LOC124446 / LOC388221 , TAOK2 / BOLA2 / LOC388221 , BOLA2 / HIRIP3 / LOC388221 , BOLA2 / FLJ90652 / LOC388221 , BOLA2 / DOC2A / LOC388221 , BOLA2 / FLJ25404…	16p11.2	29.7527	30.0272	0.2745	19	0.38	1	28	0.21	1.69212e-05	0.995894	BOLA2 / LOC388221 , BOLA2 / C16orf53 / LOC388221 , BOLA2 / HIRIP3 / LOC388221 , BOLA2 / DOC2A / LOC388221 , BOLA2 / GDPD3 / AK123224 / LOC388221 , SEPHS2 / AK123224	2
4177	BOLA2 / GDPD3 / AK123224 / LOC388221 , BOLA2 / MAPK3 / AK123224 / LOC388221 , CORO1A / BOLA2 / AK123224 / LOC388221	16p11.2	30.0272	30.1079	0.0807	3	0.38	1	28	0.25	1.08187e-05	0.995894	BOLA2 / LOC388221 , BOLA2 / C16orf53 / LOC388221 , BOLA2 / HIRIP3 / LOC388221 , BOLA2 / DOC2A / LOC388221 , BOLA2 / YPEL3 / AK123224 / LOC388221 , BOLA2 / GDPD3 / AK123224 / LOC388221 , SEPHS2 / AK123224	2
4178	BOLA2 / AK123224 / LOC388221 / GIYD2 , BOLA2 / GIYD2 / AK123224 / LOC388221 , AK123224 / SULT1A3 / GIYD2 , AK123224 , AK123224 / DKFZp547E087 / BC036263 / LOC440353 / BC094882 , CD2BP2 / AK123224	16p11.2	30.1079	30.2756	0.1678	6	0.37	0	29	0.28	3.46658e-05	0.995894	BOLA2 / LOC388221 , BOLA2 / C16orf53 / LOC388221 , BOLA2 / HIRIP3 / LOC388221 , BOLA2 / DOC2A / LOC388221 , BOLA2 / YPEL3 / AK123224 / LOC388221 , BOLA2 / GDPD3 / AK123224 / LOC388221 , XTP3TPA / AK123224 , SEPHS2 / AK123224	2
4179	AK123224	16p11.2	30.2756	30.2757	0.0001	1	0.37	0	13	0.31	0.00159495	0.995894	BOLA2 / YPEL3 / AK123224 / LOC388221 , BOLA2 / GDPD3 / AK123224 / LOC388221 , XTP3TPA / AK123224 , SEPHS2 / AK123224	2
4180	TBC1D10B / AK123224	16p11.2	30.2757	30.2774	0.0017	1	0.37	0	13	0.31	0.00159495	0.995894	BOLA2 / YPEL3 / AK123224 / LOC388221 , BOLA2 / GDPD3 / AK123224 / LOC388221 , XTP3TPA / AK123224 , SEPHS2 / AK123224	2
4181	MYLPF / AK123224	16p11.2	30.2774	30.295	0.0176	1	0.36	0	13	0.31	0.00159495	0.998262	BOLA2 / YPEL3 / AK123224 / LOC388221 , BOLA2 / GDPD3 / AK123224 / LOC388221 , XTP3TPA / AK123224 , SEPHS2 / AK123224	2
4183	SEPT1 / AK123224	16p11.2	30.2974	30.2975	0.0001	1	0.31	0	13	0.23	0.00089597	0.999115	BOLA2 / GDPD3 / AK123224 / LOC388221 , XTP3TPA / AK123224 , SEPHS2 / AK123224	2
4185	ZNF553 / AK123224 , LOC51333 / AK123224 , XTP3TPA / AK123224 , SEPHS2 / AK123224 , ITGAL , FLJ23436 , MGC2474 , MGC13138 , ZNF688	16p11.2	30.3181	30.4892	0.1711	10	0.3	0	17	0.29	0.00125934	0.999684	BOLA2 / GDPD3 / AK123224 / LOC388221 , XTP3TPA / AK123224 , SEPHS2 / AK123224 , FLJ23436 , ZNF688	2
4190	FBS1	16p11.2	30.5736	30.6167	0.0431	2	0.28	0	1	1	0.00553511	0.00553511	FBS1	2
4195	RNF40 , ZNF629	16p11.2	30.6792	30.6974	0.0181	2	0.2	0	2	0.5	0.00146025	0.205775	ZNF629	1
4196	BCL7C , CTF1	16p11.2	30.6974	30.8222	0.1248	3	0.2	0	2	0.5	0.0132713	0.994682	BCL7C	1
4204	STX4A , ZNF668 , ZNF646 , VKORC1	16p11.2	30.9588	31.0101	0.0513	4	0.19	0	5	0.2	0.0139202	0.679993	VKORC1	1
4207	MYST1 , PRSS8 , PRSS36	16p11.2	31.0409	31.0582	0.0173	3	0.2	1	2	0.5	0.0499153	0.110532	MYST1	1
4208	FUS , PYCARD , PYDC1 / LOC493829 , LOC493829	16p11.2	31.0582	31.138	0.0798	5	0.2	1	3	0.33	0.00389585	0.745595	FUS	1
4211	ITGAX , ITGAD , COX6A2 , BC036762 , ARMC5 , TGFB1I1 , SLC5A2 , C16orf58 / SLC5A2 , ERAF	16p11.2	31.3015	31.4473	0.1459	10	0.19	0	4	0.25	0.0121272	0.824209	C16orf58 / SLC5A2	1
4537	SLC13A2 / BC045622 , BC045622 / FOXN1 , BC045622 , UNC119 / BC045622 , PIGS / BC045622 , ALDOC / BC045622	17q11.2	23.8456	23.9244	0.0789	6	0.16	1	1	1	0.0108623	0.0108623	SPAG5 / BC045622	5
4539	SPAG5 / BC045622 , FLJ25006 / BC045622 , KIAA0100	17q11.2	23.9295	24.0064	0.0769	3	0.15	0	1	1	0.0108623	0.0108623	SPAG5 / BC045622	4
4540	SDF2 , SUPT6H , PROCA1 , RAB34 , TLCD1 , NEK8 , TRAF4 , C17orf63 , ERAL1 , FLOT2	17q11.2	24.0064	24.2325	0.226	11	0.15	0	3	1	0.00111601	0.0287354	RAB34 , TRAF4 , C17orf63	4
4615	MRPL45	17q12	33.7323	33.7324	0.0001	1	0.16	0	1	1	1.24092e-06	1.24092e-06	MRPL45	9
4631	PCGF2 , PSMB3	17q12	34.1482	34.1658	0.0176	2	0.19	0	2	0.5	1.84927e-06	0.081039	PSMB3	15
4633	PIP5K2B , CCDC49	17q12	34.1892	34.2116	0.0224	2	0.19	0	2	0.5	6.90655e-07	0.904444	CCDC49	15
4635	RPL23	17q12	34.2603	34.2604	0.0001	1	0.2	0	1	1	0.00185251	0.00185251	RPL23	15
4637	LASP1	17q12	34.3308	34.3364	0.0056	2	0.2	0	1	1	4.56043e-07	4.56043e-07	LASP1	16
4644	FBXL20	17q12	34.6678	34.6741	0.0063	2	0.23	0	1	1	3.93737e-05	3.93737e-05	FBXL20	23
4653	PPP1R1B	17q12	35.0462	35.0463	0.0001	1	0.26	0	1	1	0.00318457	0.00318457	PPP1R1B	24
4655	STARD3 , TCAP , PNMT	17q12	35.0635	35.0801	0.0167	3	0.27	0	4	0.75	9.6207e-06	0.167117	STARD3 , TCAP , PNMT	25
4657	PERLD1 , ERBB2	17q12	35.0838	35.1334	0.0496	2	0.27	1	2	0.5	5.91066e-13	0.527489	C17orf37 / ERBB2	26
4658	C17orf37	17q12	35.1334	35.1401	0.0066	1	0.27	1	2	1	5.91066e-13	0.0192156	C17orf37 / ERBB2 , C17orf37	26
4660	GRB7	17q12	35.152	35.1521	0.0001	1	0.26	0	1	1	1.38409e-07	1.38409e-07	GRB7	24
4664	GSDML	17q12	35.2866	35.316	0.0295	1	0.23	0	1	1	4.82955e-06	4.82955e-06	GSDML	21
4671	THRAP4 , THRA / NR1D1	17q21.1	35.436	35.5035	0.0675	2	0.16	0	2	1	2.44763e-08	0.000117812	THRAP4 , THRA / NR1D1	15
4673	NR1D1 / THRA	17q21.1	35.5038	35.5039	0.0001	1	0.16	0	1	1	2.44763e-08	2.44763e-08	THRA / NR1D1	15
4677	RAPGEFL1	17q21.2	35.6053	35.6054	0.0001	1	0.16	0	1	1	0.0120936	0.0120936	RAPGEFL1	13
4682	CDC6 , RARA , GJC1	17q21.2	35.7107	35.7741	0.0634	3	0.13	0	2	1	0.00685086	0.0175543	CDC6 , GJC1	6
4683	TOP2A	17q21.2	35.7741	35.7998	0.0258	1	0.13	0	1	1	0.00041404	0.00041404	TOP2A	6
4688	CCR7 , SMARCE1 , KA21	17q21.2	35.902	36.1073	0.2053	4	0.11	0	1	1	7.11225e-05	7.11225e-05	SMARCE1	3
4771	CALCOCO2 , ATP5G1 , UBE2Z	17q21.32	44.2655	44.3694	0.1039	3	0.17	0	3	1	0.000903868	0.0215824	CALCOCO2 , ATP5G1 , UBE2Z	9
4776	IGF2BP1 , B4GALNT2	17q21.32	44.4786	44.5745	0.0959	2	0.18	0	1	1	0.0249844	0.0249844	IGF2BP1	10
4778	GNGT2 , ABI3 , PHOSPHO1 , FLJ40194 , ZNF652	17q21.32	44.6364	44.7286	0.0921	6	0.19	1	2	0.5	0.00194851	0.152241	ZNF652	9
4780	PHB	17q21.33	44.8365	44.8365	0.0001	1	0.19	1	1	1	0.0304905	0.0304905	PHB	9
4781	NA	17q21.33	44.8365	44.8905	0.054	1	0.18	0	1	1	0.0304905	0.0304905	PHB	8
4784	NXPH3 , SPOP , SLC35B1	17q21.33	44.9458	45.1365	0.1907	4	0.18	0	3	0.67	3.25083e-06	0.0591334	SPOP , SLC35B1	6
4791	ITGA3 , PDK2 , SAMD14 , PPP1R9B	17q21.33	45.4969	45.568	0.0711	4	0.18	0	1	1	0.0418877	0.0418877	ITGA3	6
4793	SGCA , HILS1 / SGCA , COL1A1 , TMEM92 , XYLT2	17q21.33	45.6008	45.7956	0.1948	5	0.18	0	3	0.33	1.51119e-07	0.928743	XYLT2	6
4794	MRPL27 , EME1 , LRRC59	17q21.33	45.7956	45.8154	0.0198	4	0.19	1	2	1	5.84285e-06	0.00893853	MRPL27 , LRRC59	7
4796	FLJ20920 , RSAD1	17q21.33	45.9069	45.9121	0.0052	2	0.19	0	2	0.5	0.000557034	0.443424	RSAD1	7
4800	EPN3 , SPATA20	17q21.33	45.9736	45.9815	0.0079	2	0.19	0	2	0.5	0.000427646	0.050766	EPN3	8
4808	SPAG9	17q21.33	46.3046	46.3982	0.0936	2	0.19	0	1	1	0.00171462	0.00171462	SPAG9	7
4810	NME1 / NME2 / NME1-NME2 , NME2 / NME1 / NME1-NME2	17q21.33	46.5881	46.616	0.0279	3	0.18	0	2	0.5	0.0115869	0.233423	NME1	6
4813	AK124061 / MBTD1 , WDR50 , LOC400605	17q21.33	46.683	46.7561	0.0731	3	0.19	1	1	1	0.000816672	0.000816672	WDR50	7
4818	TOM1L1 / CR593166 , COX11 / TOM1L1 , COX11 , STXBP4	17q22	50.3695	50.5951	0.2255	4	0.17	0	2	1	0.000393164	0.0269914	COX11 / TOM1L1 , COX11	3
4821	MMD	17q22	50.7584	51.153	0.3945	2	0.19	0	1	1	0.000654668	0.000654668	MMD	5
4822	TMEM100 , PCTP	17q22	51.153	51.2063	0.0533	2	0.2	1	1	1	0.0193371	0.0193371	PCTP	5
4828	DGKE , TRIM25 , COIL , SCPEP1 , RNF126P1	17q22	52.2676	52.4788	0.2112	5	0.18	0	2	0.5	0.0419267	0.512044	TRIM25	5
4830	AKAP1 , MSI2	17q22	52.5108	52.842	0.3312	3	0.18	0	3	0.33	0.0353229	0.344602	AKAP1	5
4837	MRPS23 , CUEDC1 , ZNF161 , SFRS1	17q22	53.2823	53.4375	0.1552	4	0.19	1	2	1	0.00132708	0.00775569	MRPS23 , CUEDC1	5
4839	DYNLL2 , OR4D1 , MSX2P , OR4D2 , EPX , MKS1 , LPO , MPO	17q22	53.5216	53.7052	0.1836	9	0.19	1	5	0.2	0.00349713	0.283319	DYNLL2	4
4844	SUPT4H1 , RNF43 , FLJ40311 / BC033020 , MTMR4 , Sep-04 , C17orf47 , TEX14	17q22	53.77	54.125	0.355	8	0.19	0	4	0.5	4.97942e-05	0.647572	SUPT4H1 , RNF43	5
4845	RAD51C , TRIM37 / PPM1E , TRIM37 , FAM33A	17q22	54.125	54.5635	0.4385	4	0.19	0	3	0.67	9.94399e-05	0.0651288	RAD51C , TRIM37	6
4847	PRR11 , C17orf71	17q22	54.6275	54.686	0.0585	2	0.2	0	2	0.5	0.0420502	0.940633	C17orf71	6
4850	DHX40	17q23.1	55.0347	55.0347	0.0001	1	0.22	0	1	1	0.0360476	0.0360476	DHX40	8
4852	AF090926 / CLTC	17q23.1	55.0509	55.116	0.0652	2	0.22	0	1	1	0.00188696	0.00188696	CLTC	8
4853	CLTC , PTRH2	17q23.1	55.116	55.1296	0.0136	2	0.23	1	2	1	3.82282e-09	0.00245259	CLTC , PTRH2	9
4855	TMEM49	17q23.1	55.1636	55.2171	0.0535	1	0.22	0	1	1	0.000191584	0.000191584	TMEM49	8
4857	TUBD1	17q23.1	55.2925	55.2925	0.0001	1	0.22	0	1	1	0.0243856	0.0243856	TUBD1	8
4859	RPS6KB1 , LOC51136 / TBC1D3B , ABC1	17q23.1	55.3794	55.4755	0.0961	3	0.23	0	3	0.67	0.00021491	0.543072	RPS6KB1 , ABC1	8
4862	CA4 , USP32 , C17orf64	17q23.1--17q23.2	55.567	55.8634	0.2965	3	0.23	0	3	0.33	0.00151575	0.465386	USP32	7
4864	APPBP2 , PPM1D	17q23.2	55.8679	56.0956	0.2277	3	0.23	0	2	1	0.00320437	0.0137034	APPBP2 , PPM1D	5
4873	EFCAB3 , TLK2	17q23.2	57.8182	58.1245	0.3063	2	0.24	0	2	0.5	0.0240377	0.233069	TLK2	6
4876	TANC2 , TANC2 / AK021886	17q23.3	58.6748	58.8558	0.181	2	0.25	1	1	1	0.0113544	0.0113544	TANC2 / AK021886	5
4878	CYB561	17q23.3	58.8644	58.8644	0.0001	1	0.23	0	1	1	0.0234654	0.0234654	CYB561	6
4881	WDR68 , CCDC44 , MAP3K3 , LIMD2 , LYK5 , CCDC47 , DDX42 , FTSJ3	17q23.3	58.9735	59.2621	0.2886	8	0.23	0	9	0.56	4.0884e-07	0.393191	CCDC44 , CCDC44 , CCDC44 , DDX42 , FTSJ3	6
4882	PSMC5 , SMARCD2	17q23.3	59.2621	59.2918	0.0297	2	0.23	0	1	1	0.0323675	0.0323675	SMARCD2	6
4892	PECAM1 , C17orf60 , POLG2	17q23.3--17q24.1	59.7914	59.9096	0.1181	3	0.24	0	4	0.25	0.000709184	0.552607	POLG2	6
4894	DDX5 , CCDC45 / BX641136 , SMURF2 , MGC40489	17q24.1	59.929	60.1926	0.2636	4	0.23	0	2	0.5	0.0325141	0.444602	DDX5	5
4912	PRKCA , CACNG5	17q24.2	62.2359	62.3112	0.0753	2	0.24	0	2	0.5	0.0482886	0.829954	CACNG5	6
4916	PSMD12	17q24.2	62.7667	62.7668	0.0001	1	0.24	0	2	1	4.24359e-06	1.47179e-05	PSMD12 , PSMD12	7
4920	NOL11	17q24.2	63.1705	63.1706	0.0001	1	0.23	0	1	1	0.00590804	0.00590804	NOL11	6
4921	FALZ	17q24.2	63.1706	63.3649	0.1943	1	0.23	0	2	0.5	0.0154496	0.101606	FALZ	5
4923	FALZ , C17orf58	17q24.2	63.3819	63.4178	0.0359	2	0.22	0	1	1	0.0451001	0.0451001	FALZ	3
4927	AMZ2 , ARSG / SLC16A6 , ARSG , WIPI1 , PRKAR1A , AF447872 / FAM20A / PRKAR1A	17q24.2	63.7634	64.1871	0.4237	7	0.21	0	5	0.4	3.89123e-05	0.760206	AMZ2 , PRKAR1A	4
4940	LOC146795 , LOC440462 , SLC39A11	17q24.3--17q25.1	67.8618	68.6781	0.8163	3	0.2	0	1	1	0.0181862	0.0181862	SLC39A11	3
4943	COG1 / FAM104A	17q25.1	68.7154	68.7161	0.0007	1	0.22	1	1	1	4.07459e-05	4.07459e-05	COG1 / FAM104A	4
4944	COG1 / FAM104A , C17orf80	17q25.1	68.7161	68.7507	0.0346	2	0.22	1	2	1	2.46202e-09	4.07459e-05	COG1 / FAM104A , C17orf80	4
4945	CDC42EP4 , SDK2	17q25.1	68.7507	68.8425	0.0918	3	0.21	0	2	0.5	0.0135879	0.731936	CDC42EP4	4
4958	RAB37 , SLC9A3R1 / PURBT9 , TMEM104 , GRIN2C , FDXR , USH1G , OTOP2 , C17orf28 , CDR2L	17q25.1	70.2023	70.5125	0.3102	10	0.18	0	5	0.4	9.38818e-05	0.193585	SLC9A3R1 / PURB , GRIN2C	5
4960	ICT1 , ATP5H	17q25.1	70.5205	70.5499	0.0295	2	0.17	0	2	1	2.09942e-07	0.000311288	ICT1 , ATP5H	5
4962	KCTD2 , SLC16A5 , ARMC7 , NT5C , HN1 , SUMO2 , NUP85 , GGA3 / STARD3 , MRPS7	17q25.1	70.5708	70.774	0.2032	9	0.16	0	6	0.83	7.96779e-06	0.423906	NT5C , HN1 , NUP85 , GGA3 / STARD3 , MRPS7 / MIF4GD	5
4963	MRPS7 / MIF4GD / CR597523 , SLC25A19 , GRB2	17q25.1	70.774	70.8791	0.1051	3	0.16	0	2	1	0.000161132	0.00665883	MRPS7 / MIF4GD , SLC25A19	5
4965	KIAA0195 / AK094864 , CASKIN2 , TSEN54	17q25.1	71.007	71.0746	0.0676	3	0.16	0	2	0.5	0.000300038	0.700242	TSEN54	4
4967	RECQL5 / AK055768 , RECQL5 , SAP30BP , ITGB4 , GALK1 , H3F3B , ZC3H5	17q25.1	71.149	71.3017	0.1527	7	0.17	0	3	0.67	5.39159e-08	0.108947	ITGB4 , H3F3B	4
4970	ACOX1 , CDK3 , EVPL , SRP68 , GALR2 , EXOC7 / LGICZ1 / NAP1L1 , EXOC7 / NAP1L1 , FOXJ1	17q25.1	71.4544	71.6477	0.1933	8	0.18	1	6	0.33	2.44789e-06	0.644288	ACOX1 , EVPL	2
4974	FAM100B , QRICH2 , PRPSAP1 , SPHK1 , UBE2O , AANAT	17q25.1	71.6693	71.9788	0.3095	6	0.17	0	3	0.33	0.000240281	0.328179	PRPSAP1	3
4979	LOC400621 , ST6GALNAC2 , ST6GALNAC1 / BC063830 , MXRA7 , PTDSR , LOC124512 , ET / SFRS2 , ET	17q25.1--17q25.2	72.0612	72.2861	0.2249	8	0.17	0	2	1	0.00413171	0.00605696	ST6GALNAC2 , ET	3
4980	C17orf52 , MGAT5B , AF130050 / LOC654434	17q25.2	72.2861	72.6202	0.3342	4	0.16	0	1	1	0.00413171	0.00413171	ET	3
4982	SEC14L1 / AK130317 , Sep-09 , SEPT9 / AK022252 , SEPT9 / AK097908	17q25.2--17q25.3	72.7245	72.9855	0.261	4	0.16	0	2	1	0.00107698	0.00898023	SEC14L1 / AK130317 , SEPT9	3
4983	Sep-09 , LOC400622 , LOC400623 , TNRC6C , TMC6 , TMC8 / AK125672 , AY358510 , SYNGR2 , TK1 , AFMID , BIRC5 , LOC283999 , SOCS3 , DNAH17 / PGS1	17q25.3	72.9855	74.0097	1.0242	15	0.15	0	7	0.43	0.000283844	0.815833	TK1 , BIRC5 / BC007606 , SEPT9	3
4990	ENPP7 , CBX2 , CBX8 , CBX4 , TBC1D16 , CCDC40 / AK000760 / BC058288 , GAA , DDX48 , CARD14 / DKFZp434J0226 , SGSH , SLC26A11 , KIAA1618 , C17orf27 / AK125341 , FLJ35220	17q25.3	75.2972	76.012	0.7149	15	0.14	0	4	0.5	0.0204527	0.148366	GAA , SLC26A11	2
4997	CHMP6 , AF218021 , FLJ90757 , BAIAP2 / AK094659 , BAIAP2 , BAIAP2 / AK096606 , AATK / AK131395 / AK131529	17q25.3	76.5857	76.7063	0.1206	7	0.13	1	1	1	0.0306895	0.0306895	BAIAP2	1
5001	BAHCC1 / BC033222 , ACTG1 , FSCN2 , C17orf70 , NPLOC4 , TSPAN10 , PDE6G , LOC339229 / BC090923 , BC009369 / LOC339229 , LOC339229 , ARL16 , HGS , SLC25A10 , ARHGDIA	17q25.3	77.0391	77.4304	0.3913	15	0.13	0	2	1	0.000257849	0.0390378	HGS , ARHGDIA	0
5002	THOC4 , ANAPC11 , MAFG , NOTUM , ASPSCR1 , STRA13 , LRRC45 , RAC3 , DCXR , RFNG , GPS1 , DUS1L , FASN , FLJ23754 / CCDC57	17q25.3	77.4304	77.6798	0.2493	15	0.13	0	1	1	0.000838436	0.000838436	DCXR	0
5004	CCDC57 , SLC16A3 , CSNK1D / SLC16A3 , CSNK1D , CD7 , SECTM1 , FLJ35767 , UTS2R , FLJ22222 , HEXDC , C17orf62 / KIAA0329RF / CR590238 , AF090930 / FOXK2 , FOXK2 , FOXK2 / AK123615 , WDR45L , RAB40B , FN3KRP , FN3K , TBCD / FLJ13841 , TBCD , B3GNTL1 , METRNL	17q25.3	77.705	78.6459	0.941	24	0.14	1	1	1	0.00309094	0.00309094	NARF / CR590238	1
5420	SOX12 , C20orf98 , TRIB3	20p13	0.2573	0.3258	0.0684	4	0.24	0	3	0.33	0.0334228	0.553971	TRIB3	0
5421	C20orf18 / ARID2 , C20orf18 , TBC1D20 / PALM2-AKAP2 / BX647370 , AY112721 / CSNK2A1 / GALNTL4 , TCF15 , SRXN1 , SRXN1 / SCRT2 , C20orf54 , C20orf55 , ANGPT4	20p13	0.3258	0.803	0.4772	10	0.24	0	6	0.17	0.0105939	0.694315	C20orf55	0
5423	RSPO4 , PSMF1 / CR592856 , C20orf46 , SNPH	20p13	0.8871	1.2379	0.3507	5	0.24	0	3	0.33	9.82542e-06	0.548587	PSMF1 / CR592856	0
5425	NSFL1C / AK128722 / CR605903 , AK095499 / SIRPB2 , SIRPD , SIRPB1 / BC075835 , SIRPG / AK124224 / SIRPB2 , SIRPG / SIRPB2 , PTPNS1 , PDYN , STK35 , TGM3 , SNRPB , ZNF343 , TMC2 , NOL5A , IDH3B , RP5-860F19.3 , RP5-860F19.3 / BC054347 , CPXM , C20orf141 , FAM113A / ITPR3 , PTPRA , GNRH2 , MRPS26 , OXT , AVP	20p13	1.3406	3.0393	1.6987	26	0.23	0	18	0.17	0.0032946	0.960996	NSFL1C / AK128722 , PTPRA , MRPS26	0
5426	UBOX5 , UBOX5 / FLJ13149 , ProSAPiP1 , C20orf116 , ITPA , SLC4A11	20p13	3.0393	3.1801	0.1408	7	0.23	1	4	0.25	0.019636	0.797352	ITPA	0
5427	C20orf194 / BC106086	20p13	3.1801	3.5778	0.3977	1	0.23	1	1	1	0.00678286	0.00678286	ATRN	0
5428	ATRN	20p13	3.5778	3.5881	0.0102	1	0.23	1	1	1	0.00946212	0.00946212	ATRN	0
5429	GFRA4 , ADAM33 , SIGLEC1 , HSPA12B , C20orf27 / AK022713 , C20orf28	20p13	3.5881	3.7062	0.1182	6	0.23	1	3	0.33	0.0105363	0.38853	HSPA12B	0
5430	CENPB , CDC25B , C20orf29 , PANK2	20p13	3.7062	3.8469	0.1407	4	0.23	0	4	0.5	0.0176175	0.807155	C20orf29 , PANK2	0
5431	PANK2	20p13	3.8469	3.8524	0.0055	1	0.23	0	1	1	0.0209053	0.0209053	PANK2	0
5433	RNF24 , LOC439930	20p13	3.8624	4.1038	0.2415	2	0.23	0	1	1	0.000733137	0.000733137	RNF24	0
5435	RASSF2 , SLC23A2 , C20orf30 , PCCDS2 , LOC149832 , PROKR2 / GPR73L1 , AK090863 , LOC149837 , RP5-1022P6.2 / KIAA1434 , FLJ25067 , CHGB , CGI-09 , MCM8 , MCM8 / C20orf155 , C20orf155 , C20orf75 , BC019703 , C20orf42	20p13--20p12.3	4.7102	6.4569	1.7467	20	0.24	0	8	0.5	1.20532e-05	0.969488	C20orf30 , PCCDS2 , CGI-09	0
5443	MKKS , C20orf94 , JAG1	20p12.2	10.2402	11.7389	1.4988	4	0.24	0	2	0.5	2.9917e-06	0.164811	MKKS	1
5461	C20orf23	20p12.1	16.3075	16.3076	0.0001	1	0.25	1	3	1	0.00869059	0.0378455	C20orf23 , C20orf23 , C20orf23	2
5463	C20orf23 / AF258585	20p12.1	16.4804	16.4804	0.0001	1	0.25	1	3	1	0.00869059	0.0378455	C20orf23 , C20orf23 , C20orf23	3
5464	SNRPB2	20p12.1	16.4804	16.6604	0.18	1	0.24	0	1	1	1.22887e-05	1.22887e-05	SNRPB2	2
5466	C20orf179 , SNX5 , C20orf72 , OVOL2	20p12.1--20p11.23	17.6644	17.9703	0.3059	4	0.25	1	3	0.67	0.0233951	0.0750041	SNX5 , OVOL2	3
5467	AY358666 / CSRP2BP , ZNF133 / U09366 , MGC44328 , C20orf12 / DQ104738 , POLR3F , RBBP9 , SEC23B , LOC388789 , HARS2 , HSPC072 , C20orf79 / CR600291 , SLC24A3 / AK097497 , SLC24A3	20p11.23	17.9703	19.4803	1.51	13	0.25	1	9	0.67	2.75022e-05	0.469601	ZNF133 / U09366 , C20orf12 , RBBP9 , SEC23B , HARS2 , SLC24A3	3
5468	SLC24A3 , LOC388790	20p11.23	19.4803	19.6857	0.2054	2	0.24	0	1	1	0.00204664	0.00204664	SLC24A3	2
5470	RIN2T5	20p11.23	19.9295	19.967	0.0375	2	0.25	0	2	0.5	0.000343309	0.610866	NAT5	2
5471	CRNKL1 , C20orf26 , INSM1 , C20orf74	20p11.23	19.967	20.3185	0.3515	4	0.25	0	3	0.33	0.00274401	0.370898	CRNKL1	2
5474	C20orf19	20p11.23	21.0223	21.1686	0.1463	1	0.25	0	1	1	0.0035072	0.0035072	C20orf19	1
5475	C20orf19	20p11.23	21.1686	21.1752	0.0066	1	0.25	0	1	1	0.0035072	0.0035072	C20orf19	1
5477	XRN2 , NKX2-2 , PAX1	20p11.22	21.2694	21.6373	0.3678	3	0.25	0	2	0.5	0.0119379	0.301399	XRN2	0
5487	NXT1 , ZNF336PB , CSTL1 , CST11 , CST8 , RP11-218C14.6 / BC028368	20p11.21	23.2655	23.4497	0.1842	8	0.26	1	4	0.25	0.00702289	0.874411	NXT1	2
5488	CST9L	20p11.21	23.4497	23.4935	0.0439	1	0.26	1	1	1	0.0011545	0.0011545	CST9L	2
5491	CST3 , CST4 , CST1 , CST5 , GGTLA4	20p11.21	23.5313	24.1411	0.6098	5	0.26	0	4	0.25	0.00432677	0.297235	CST3	2
5493	CST7 , C20orf3 , ACSS1 / AK125923 , ACSS1 , VSX1 , LOC284798 , ENTPD6 / CR936765 , PYGB / C20orf22 / CR600960 , C20orf22 / CR600960 / CR625101	20p11.21	24.4721	25.2309	0.7588	10	0.25	0	7	0.71	9.06997e-05	0.890523	C20orf3 , ACSS1 / AK125923 , VSX1 , ENTPD6 / CR936765 , C20orf22 / CR600960 / CR625101	2
5495	RP4-691N24.2 / PSF1 , RP4-691N24.1 / KIAA0980NP , ZNF337 / LOC440760	20p11.21	25.3754	25.6035	0.2281	4	0.26	1	3	0.67	0.00240859	0.269353	RP4-691N24.1 / KIAA0980 , ZNF337 / LOC440760	2
5504	DEFB118 , DEFB119	20q11.1--20q11.21	28.1794	29.442	1.2626	2	0.26	0	1	1	0.0287955	0.0287955	DEFB118	2
5508	COX4I2 , BCL2L1 , TPX2 , MYLK2 , FKHL18 , DUSP15	20q11.21	29.6963	29.9141	0.2178	6	0.25	1	5	0.2	0.00786174	0.773174	DUSP15	1
5514	DNMT3B / FLJ33706 , DNMT3B / COMMD7	20q11.21	30.6847	30.7953	0.1106	2	0.25	0	1	1	0.00582426	0.00582426	DNMT3B	1
5516	DNMT3B , MAPRE1 , SPAG4L , BPIL1 , BPIL3 , C20orf186 , C20orf70 , C20orf71 , PLUNC , C20orf114 , CDK5RAP1 , SNTA1 , CBFA2T2 , APBA2BP , APBA2BP / C20orf144 , E2F1 , PXMP4 , ZNF341	20q11.21--20q11.22	30.8598	31.8404	0.9806	19	0.25	0	13	0.08	0.00582426	0.973181	DNMT3B	1
5518	CHMP4B , RALY , EIF2S2 , ASIP , AHCY	20q11.22	31.9055	32.3423	0.4369	6	0.25	0	3	0.33	0.00582845	0.627401	AHCY	1
5520	ITCH , FLJ38773 , DYNLRB1 , MAP1LC3A , CDC91L1	20q11.22	32.4777	32.6171	0.1394	5	0.26	0	4	0.25	0.00162057	0.78598	DYNLRB1	1
5527	NCOA6 , NCOA6 / AK094327 , GGTL3 , ACSS2	20q11.22	32.7664	32.9974	0.231	4	0.26	0	2	1	2.26705e-05	0.0127998	NCOA6 , ACSS2	0
5528	GSS	20q11.22	32.9974	33.0326	0.0351	1	0.26	0	1	1	0.000132328	0.000132328	GSS	0
5529	MYH7B , MYH7B / FLJ10815 , TRPC4AP , C20orf31 , PROCR	20q11.22	33.0326	33.3264	0.2938	6	0.27	0	2	0.5	0.0192711	0.308545	TRPC4AP	0
5530	MMP24 , ITGB4BP , C20orf128 , C20orf44 , GDF5 / BC085019	20q11.22	33.3264	33.554	0.2277	5	0.27	0	5	0.2	0.0415487	0.298111	MMP24 / C20orf127	0
5531	CEP250 , C20orf173 , ERGIC3 , AF218012 / FER1L4 / AK023521 / AL833764 , AK026266 / FER1L4 , SPAG4 , CPNE1 , NFS1 , C20orf52 , RNPC2 , PHF20 , SCAND1 , C20orf152 , EPB41L1	20q11.22--20q11.23	33.554	34.2809	0.7269	15	0.27	0	13	0.46	2.83025e-05	0.982233	CEP250 , ERGIC3 / CR615343 , AF218012 / FER1L4 / AK023521 / AL833764 , NFS1 , C20orf52 , RNPC2	1
5532	EPB41L1 , C20orf4	20q11.23	34.2809	34.3082	0.0273	2	0.28	1	2	0.5	0.000114844	0.0511525	C20orf4	2
5533	DLGAP4 , DLGAP4 / AK125383 , MYL9 , TGIF2 / C20orf24 , C20orf24 , SLA2 , NDRG3 , C20orf172 , C20orf117 , KIAA0889 / C20orf117 , SAMHD1 , RBL1	20q11.23	34.3082	35.0846	0.7765	13	0.27	0	7	0.43	0.000265904	0.419873	DLGAP4 , C20orf24 / SLA2 , C20orf172	1
5534	C20orf132 , RPN2 , GHRH , MANBAL , SRC	20q11.23	35.0846	35.4662	0.3816	5	0.27	0	4	0.5	3.97872e-07	0.494138	RPN2 , MANBAL	1
5536	BLCAP , NNAT / BLCAP , C16orf44 , CTNNBL1 , C20orf102 , KIAA0406 , C20orf77 , TGM2	20q11.23	35.5798	36.1915	0.6117	9	0.27	0	7	0.29	0.000603389	0.655278	CTNNBL1 , KIAA0406	1
5543	C20orf129 , DHX35 / BC059369	20q11.23	37.0141	37.0861	0.072	2	0.27	1	1	1	8.58983e-05	8.58983e-05	DHX35 / BC059369	0
5544	DHX35 / BC059369	20q11.23--20q12	37.0861	37.9773	0.8912	2	0.26	0	1	1	0.0003227	0.0003227	DHX35 / BC059369	0
5554	L3MBTL / AK123176 / SGK2 , SGK2 / CR613964 , IFT52	20q13.12	41.6028	41.676	0.0732	3	0.26	0	3	0.33	0.00476286	0.665548	L3MBTL / AK123176 / SGK2	2
5555	MYBL2 , FAM112A	20q13.12	41.676	41.8879	0.2119	2	0.26	0	2	0.5	0.00860913	0.850055	MYBL2	2
5556	C20orf100 , JPH2 , C20orf111 , GDAP1L1 , BC029662 , HNF4A , C20orf62 , C20orf121 , SERINC3 , PKIG , ADA , BC000849 / ADA , WISP2 / ADA , KCNK15	20q13.12	41.8879	42.813	0.9251	15	0.27	1	11	0.36	0.000147859	0.899455	C20orf111 , C20orf121 , SERINC3 , BC000849 / ADA	2
5558	YWHAB , AK026760 / C20orf119 / AK124047 / BC039151 , TOMM34 / AK026760 / C20orf119	20q13.12	42.9497	43.0045	0.0548	3	0.27	1	1	1	3.50429e-05	3.50429e-05	YWHAB	2
5560	STK4 , KCNS1 , WFDC5 , WFDC12 , PI3 , SEMG1 , SEMG2 , SLPI , MATN4 , RBPSUHL , SDC4 , C20orf35 , C20orf10 / C20orf35 , C20orf35 / CR622797 , PIGT , WFDC2 , WFDC6 , SPINLW1	20q13.12	43.0261	43.6049	0.5788	19	0.27	1	14	0.14	0.0010778	0.586682	C20orf35 / CR622797 , PIGT	2
5563	WFDC3 , DNTTIP1 , UBE2C , TNNC2 , ACOT8 / C20orf161 , ZSWIM3 , ZSWIM1 , C20orf165 , NEURL2 , PPGB	20q13.12	43.7703	43.9699	0.1996	10	0.26	0	16	0.5	0.000694433	0.70526	DNTTIP1 , UBE2C , UBE2C , UBE2C , UBE2C , UBE2C , UBE2C , NEURL2	1
5564	PLTP , C20orf67 , ZNF335 , MMP9 , SLC12A5 , NCOA5 , CD40 / CR608994 , CDH22 , SLC35C2 / CR598943	20q13.12	43.9699	44.4291	0.4592	10	0.27	0	8	0.25	0.0019021	0.474416	ZNF335 , SLC12A5	1
5567	TP53RK , SLC2A10 , EYA2 , EYA2 / AY705349 , PRKCBP1 , NCOA3 , SULF2 , LOC284749	20q13.12--20q13.13	44.7489	46.4326	1.6838	8	0.29	1	6	0.17	0.00022829	0.657173	PRKCBP1	3
5568	PREX1 , PREX1 / BC012881 , ARFGEF2 , CSE1L , STAU1 / FLJ39501 , DDX27 / BC030789	20q13.13	46.4326	47.2938	0.8612	6	0.28	0	4	0.5	6.00189e-05	0.126104	CSE1L , STAU1 / FLJ39501	2
5576	AF289556 / B4GALT5 , B4GALT5 , SLC9A8 , SPATA2 , ZNF313 , SNAI1 , Kua-UEV / UBE2V1 , CEBPB , LOC284751 , PTPN1 , C20orf175 , PARD6B , BCAS4	20q13.13	47.5543	48.9303	1.376	14	0.28	0	6	0.17	0.00477638	0.91669	SPATA2	3
5577	ADNP , DPM1 , MOCS3 , KCNG1 , NFATC2 , ATP9A , SALL4	20q13.13--20q13.2	48.9303	49.8403	0.91	8	0.29	0	5	0.4	0.024258	0.624591	ADNP , DPM1	3
5580	ZNF218 , ZNF217 / AK024093	20q13.2	51.0357	51.6249	0.5892	2	0.3	1	3	0.33	0.00331514	0.986234	ZNF217 / AK024093	4
5581	BCAS1 / TUBB6 , CYP24A1 , PFDN4	20q13.2	51.6249	52.2695	0.6446	3	0.3	0	3	0.33	0.0345511	0.718352	PFDN4	4
5585	C20orf108 , STK6 , CSTF1	20q13.2--20q13.31	54.3756	54.412	0.0365	3	0.3	1	3	0.33	0.0370066	0.348548	STK6	4
5587	C20orf32 , C20orf43 , LOC388799 / RP5-1153D9.3 , TFAP2C , LOC339583 , BMP7	20q13.31	54.4611	55.2755	0.8144	7	0.3	1	6	0.33	0.000806	0.851344	C20orf43 , TFAP2C	4
5593	PCK1 , ZBP1 , TMEPAI , C20orf85 , C20orf86 , PPP4R1L , RAB22A , VAPB , FLJ90166 , LOC149773 , BC002831 , STX16 , NPEPL1	20q13.31--20q13.32	55.5744	56.7225	1.1481	14	0.3	1	6	0.33	0.000109341	0.563167	RAB22A , VAPB	5
5594	SANG , GNAS	20q13.32	56.7225	56.9029	0.1803	2	0.29	0	2	0.5	0.0430759	0.20671	GNAS	5
5595	GNAS , GNAS / PSMD13 , TH1L , CTSZ , TUBB1 , ATP5E , C20orf45 , C20orf174 / AL833682	20q13.32	56.9029	57.2643	0.3615	8	0.3	1	7	0.43	4.01642e-05	0.598281	TH1L , ATP5E , C20orf45	5
5597	EDN3 , PHACTR3 , SYCP2 , C20orf177 / PPP1R3D , C20orf177 , CDH26 , FLJ33860	20q13.32--20q13.33	57.3343	59.7263	2.3919	8	0.3	1	5	0.4	0.000215003	0.997189	SYCP2 , C20orf177	4
5602	CDH4 , TAF4	20q13.33	59.9488	59.9967	0.0479	2	0.29	0	3	0.33	0.00678663	0.603783	TAF4	4
5606	PSMA7 , SS18L1	20q13.33	60.1481	60.2096	0.0614	2	0.28	0	1	1	0.00491538	0.00491538	PSMA7	3
5607	GTPBP5 , HRH3 , OSBPL2 , LOC440772 , ADRM1 , LAMA5 , CABLES2 , C20orf151 , GATA5 , FLJ30313	20q13.33	60.2096	60.7427	0.5331	11	0.28	0	5	0.8	0.000336214	0.138297	HRH3 , OSBPL2 , ADRM1 , LAMA5	3
5608	AK056716 , SLCO4A1 / BC025345 , SLCO4A1	20q13.33	60.7427	60.7738	0.0311	3	0.28	0	1	1	0.0410152	0.0410152	SLCO4A1	3
5612	C20orf20 , OGFR , COL9A3 , TCFL5	20q13.33	60.9016	60.9433	0.0417	5	0.27	0	5	0.6	0.0137183	0.801594	C20orf20 , COL9A3 , TCFL5	2
5614	DIDO1 , C20orf11 , C20orf59 , C20orf51	20q13.33	60.9818	61.1364	0.1546	4	0.27	0	4	0.25	0.000130714	0.833091	C20orf11	2
5616	YTHDF1 , BIRC7	20q13.33	61.1555	61.3426	0.1872	3	0.27	0	2	0.5	1.85368e-06	0.0778474	YTHDF1	2
5619	CHRNA4 , AK127768 , KCNQ2 , EEF1A2 , C20orf149 , PTK6 , SRMS	20q13.33	61.4469	61.643	0.1961	7	0.27	0	5	0.6	5.07889e-06	0.783864	EEF1A2 , C20orf149 , PTK6	3
5623	STMN3 , TNFRSF6B / RTEL1 , TNFRSF6B / ARFRP1 , ZGPAT / LIME1 , AB044777 / SLC2A4RG , BTBD4 , C20orf181 , C20orf135 , TPD52L2 , DNAJC5	20q13.33	61.7301	62.0362	0.3061	11	0.28	1	8	0.62	0.00697679	0.789516	STMN3 , ARFRP1 , ZGPAT / LIME1 , SLC2A4RG , TPD52L2	4
5624	UCKL1 , SAMD10 , C20orf14 , LOC284739 , SOX18 , TCEA2 , RGS19 , OPRL1 / LOC198437 , OPRL1	20q13.33	62.0362	62.2018	0.1656	9	0.27	0	6	0.5	3.78854e-05	0.774592	UCKL1 , C20orf14 , OPRL1	3
5627	MYT1 , MYT1 / PCMTD2 / BC032332	20q13.33	62.2638	62.3672	0.1034	2	0.29	1	2	0.5	0.0135229	0.329846	MYT1 / PCMTD2 / BC032332	4
5654	APP	21q21.3	26.2877	26.2877	0.0001	1	0.12	1	1	1	0.0207834	0.0207834	APP	0
5656	CYYR1 / AK125338 , ADAMTS1 , ADAMTS5	21q21.3	26.7621	27.2158	0.4537	3	0.12	1	1	1	0.00436475	0.00436475	ADAMTS1	0
5679	USP25 , SETD4 , SETD4 / CBR1 , LOC400865 , CBR3 / LOC388822 , DOPEY2 , MORC3 , CHAF1B	21q22.12--21q22.13	35.7306	36.755	1.0245	9	0.11	0	5	0.6	6.34018e-05	0.878429	CHAF1B , CHAF1B , CHAF1B	1
5683	DSCR6 , PIGP , TTC3	21q22.13	37.3127	37.4388	0.1261	3	0.12	1	1	1	0.0375128	0.0375128	PIGP	2
5698	LOC440783 , BACE2 / PLAC4 , BACE2 , FAM3B , MX2	21q22.3	41.436	41.7023	0.2663	6	0.15	1	2	0.5	0.0313077	0.30258	BACE2	2
5700	MX1 , TMPRSS2 / AK123948	21q22.3	41.7527	41.9738	0.2211	3	0.14	0	2	0.5	0.0473586	0.327108	MX1	1
5714	SLC37A1 , PDE9A , PDE9A / AK074662 , WDR4 , NDUFV3 , C21orf105	21q22.3	42.8522	43.3238	0.4716	7	0.13	0	3	1	0.000349477	0.0298465	AF289589 / SLC37A1 , WDR4 , NDUFV3	2
5715	PKNOX1 , CBS , U2AF1 , CRYAA	21q22.3	43.3238	43.4638	0.14	4	0.13	0	3	0.33	3.58486e-06	0.35633	U2AF1	2
5737	MCM3AP / AF426262 / MCM3APAS / HADHA , C21orf57 , C21orf58 , PCNT	21q22.3	46.4871	46.6899	0.2028	4	0.12	0	1	1	7.90178e-05	7.90178e-05	MCM3AP / AF426262 / MCM3APAS / HADHA	2

## Sheet: TableExpCopyLoss.txt
CROA-ID	Genes	Cytoband	Start (Mb)	End (Mb)	Length (Mb)	n	Freq.Loss	MR	nexpvals	fcorrexp	bestpval	worstpval	CorrGeneExp.
8	SSU72 / LOC283677 , SSU72 , MIB2	1p36.33	1.453	1.5506	0.0976	4	0.15	0	2	0.5	0.0387396	0.731134	SSU72 / LOC283677
16	KIAA1751 , GABRD , PRKCZ , AK024190 / PRKCZ , C1orf86 , AK024162 / C1orf86 , SKI , MORN1 , RER1 , PEX10 , PLCL4 , PANK4 , LOC115110 , TNFRSF14 , C1orf93 , MELL1 , LOC284630 , ACTRT2 , FLJ42875 / AL832943 , AL832943 / BC029785	1p36.33--1p36.32	1.8749	3.3447	1.4698	21	0.15	0	3	0.33	0.0493445	0.106481	C1orf86 / PRKCZ
17	PRDM16 , ARHGEF16 , EGFL3 , FAM79A , WDR8 , TP73 , KIAA0495 , CCDC27 , LOC388588 , LRRC47 , RP1-286D6.4 / GlyBP , DFFB , C1orf174 , AJAP1 , NPHP4 , KCNAB2 , CHD5 , CHD5 / AK094219 , C1orf188 / BC034459 , ICMT , MGC40168 , GPR153 , ACOT7 , HES2	1p36.32--1p36.31	3.3447	6.3959	3.0512	25	0.16	1	8	0.12	0.0282239	0.707199	ICMT
35	EEF1A1 / ERRFI1 , SLC45A1 , RERE , LOC400733 / ENO1 , CA6 / ENO1 , SLC2A5 , GPR157 , H6PD , SPSB1 , MGC4399 , RP13-15M17.2 , AK097325 / PIK3CD , PIK3CD , CLSTN1 , CTNNBIP1 , LZIC , NMNAT1 , RBP7 , UBE4B , KIF1B , PGD , CORT / APITD1 , ALS2CR19 , DFFA , PEX14 , CASZ1 , C1orf127 , TARDBP , MASP2 , SRM , EXOSC10 , FRAP1 / C5orf13 , FRAP1 / ANGPTL7 , UBIAD1 , PTCHD2 , FBXO2 , FBXO44 , FBXO6 , MAD2L2 …	1p36.23--1p36.21	7.9996	14.5802	6.5806	65	0.13	0	7	0.29	0.00112653	0.741316	FBXO6 , MFN2
745	NCKIPSD , IHPK2 / TPT1 , PRKAR2A , SLC25A20 , ARIH2 , PH-4 , WDR6 , WDR6 / DALRD3 , C3orf60 , IMPDH2 , QRICH1 , QARS , USP19 , LAMB2 , CCDC71	3p21.31	48.6939	49.1752	0.4813	15	0.16	1	10	0.3	0.000668017	0.778748	NCKIPSD , WDR6 / DALRD3 , WDR6 / DALRD3
752	BSN , APEH , MST1 , RNF123 , GMPPB , IHPK1 , C3orf54 , UBE1L , TRAIP , CAMKV , MST1R , MON1A , RBM6 , RBM5 / LOC401131 , SEMA3F	3p21.31	49.6833	50.2089	0.5256	15	0.16	0	5	0.2	0.0221526	0.951968	RBM5 / LOC401131
756	SEMA3B , C3orf45 , IFRD2 , HYAL1 , HYAL2 , TUSC2 , RASSF1 , ZMYND10 , TUSC4 / CR612107 , CYB561D2 , TMEM115 , CACNA2D2 , C3orf18 , HEMK1 , CISH , MAPKAPK3 , DOCK3 , ARMET , RBM15B , VPRBP , RAD54L2 , TEX264 / RPS8 , GRM2 , IQCF3 / IQCF1 , IQCF2 / IQCF1 , LOC389124 / IQCF1 , IQCF1 , RNU3IP2 , PARP3 , PCBP4 , ABHD14B , ABHD14A / ABHD14B , ACY1 , RPL29 / SLC35F1 , DUSP7 , WDR51A , ALAS1 , TLR9 , PTK…	3p21.31--3p21.1	50.2756	52.266	1.9904	42	0.16	0	7	0.57	0.0151294	0.761612	IFRD2 / C3orf45 , C3orf18 , HEMK1 , CISH
760	PB1 , GNL3 , GLT8D1 , SPCS1 , NEK4 , ITIH1 , ITIH3 , ITIH4 , TMEM110	3p21.1	52.5341	52.8896	0.3554	10	0.13	0	1	1	0.0474821	0.0474821	SPCS1
768	2-PDE , ARF4 , FLJ34969 , SLMAP , FLNB , FLNB / AK098160 , DNASE1L3 , ABHD6 / CR589982 , RPP14 , PXK , PDHB , KCTD6 , ACOX2 , FAM107A , FAM3D , FLJ42117 , FAM7A2 / FLJ42117 , FHIT , PTPRG / BC036018	3p14.3--3p14.2	57.4061	61.5281	4.122	19	0.12	0	1	1	0.00542041	0.00542041	ACOX2
966	PDE6B , ATP5I / MYL5 , MFSD7 / MYL5 / CR626001 , MFSD7 / CR626001 , PCGF3 , AK055583	4p16.3	0.6373	0.7691	0.1318	7	0.13	0	2	0.5	0.0134766	0.434548	ATP5I
968	GAK / AK092587 / AK131464 , MGC4618 , DGKQ , IDUA / SLC26A1 , IDUA , FGFRL1 , LOC285498 / BC101260 , FLJ35816 , SPON2 / AK124606 , AK091779 / SPON2 , CTBP1 , MGC21675 , MAEA / AY236486 , KIAA1530 , FLJ34443 , NKX1-1	4p16.3	0.8205	1.5461	0.7256	17	0.13	0	6	0.33	0.00375954	0.442387	CTBP1 , MAEA
975	C4orf15 , MXD4 , ZFYVE28 , LOC441005 , RNF4 / FAM89A , C4orf8 , TNIP2 , SH3BP2 , ADD1 , TETRAN , C4orf9 / ADD1 , GRK4 / ADD1 , HD / ADD1 , RGS12 , HGFAC , FLJ33718 , LRPAP1 , FLJ35424 , ADRA2C	4p16.3--4p16.2	2.2116	3.7388	1.5271	20	0.14	1	8	0.12	0.0129311	0.82981	C4orf8
977	TMEM128 , LYAR , ZNF509 , D4S234E	4p16.2	4.2929	4.4623	0.1694	4	0.13	0	1	1	0.0288177	0.0288177	STX18 / D4S234E
978	STX18 / D4S234E	4p16.2	4.4623	4.6531	0.1907	2	0.12	0	1	1	0.0288177	0.0288177	STX18 / D4S234E
979	MSX1 , CYTL1 , STK32B , C4orf6 , EVC2 , EVC	4p16.2--4p16.1	4.6531	5.8667	1.2136	7	0.12	0	1	1	0.005358	0.005358	EVC / CRMP1
980	EVC / CRMP1 , AK127243 / FLJ46481	4p16.1	5.8667	6.1316	0.2649	2	0.12	0	1	1	0.005358	0.005358	EVC / CRMP1
981	MARLIN1 / AK098536 , LOC285484 , WFS1 , PPP2R2C , MAN2B2 , MRFAP1 / MRFAP1L1 , LOC93622 , LOC339988 , AF289593 , S100P , MRFAP1L1 , CNO , KIAA0232 , TBC1D14 , FLJ90575 / AK126065 , MGC21874 , GRPEL1 , LOC401119 , SORCS2 , AFAP / LOC254848 , AFAP / BC004397 , ABLIM2 , SH3TC1 , SH3TC1 / AK128258 , HTRA3 , LOC285535 , ACOX3 , FLJ35725 , GPR78 , CPZ	4p16.1	6.1316	8.9773	2.8457	31	0.13	1	6	0.33	0.0141614	0.968835	MAN2B2 , MRFAP1L1
1240	SMA5	5q13.2	69.8129	70.1994	0.3864	1	0.12	0	1	1	0.0334628	0.0334628	SMA5
1250	LOC153561 / SMA4	5q13.2	70.5214	70.527	0.0056	1	0.13	0	1	1	0.00463913	0.00463913	LOC153561
1291	APC , REEP5 / SRP19 , ALS2CR8 / REEP5 , REEP5	5q22.2	112.208	112.284	0.0764	4	0.11	1	1	1	0.00439878	0.00439878	SRP19
1568	C6orf162 / MPPED1 , C6orf163 / MPPED1 , MPPED1 , C6orf164 / MPPED1 , C6orf165 , SLC35A1 / AJ851889 / CR626359 , RARSL , ORC3L , C6orf166 , SPACA1 , CNR1 , RNGTT	6q15	88.1035	89.5363	1.4328	12	0.16	1	2	0.5	0.0182209	0.24285	RARSL
1583	MANEA , FUT9 , KIAA0776	6q16.1	95.1647	97.108	1.9432	4	0.14	0	2	0.5	0.000301487	0.753466	KIAA0776
1584	KIAA0776 / FHL5	6q16.1	97.108	97.1172	0.0092	1	0.14	0	1	1	0.000301487	0.000301487	KIAA0776
1586	C6orf111 , USP45 / AL713747 / AL832030 , USP45 / AL713747 / BC005991 , LOC401270 , CCNC / LOC401270 , PRDM13 , MCHR2	6q16.3	99.9561	100.701	0.7446	8	0.15	1	2	0.5	0.00571603	0.0884197	C6orf111
1595	PREP , PRDM1 , ATG5	6q21	105.836	106.741	0.9047	3	0.14	0	1	1	0.0247849	0.0247849	ATG5
1597	ATG5	6q21	106.878	106.878	0.0001	1	0.14	0	1	1	0.0247849	0.0247849	ATG5
1605	FLJ10159 , SCML4 , SEC63	6q21	108.042	108.299	0.2569	4	0.15	1	1	1	0.00531129	0.00531129	SEC63
1607	OSTM1 , NR2E1 , SNX3 , LACE1 , FOXO3A	6q21	108.472	109.062	0.5898	6	0.15	1	3	0.33	0.00271734	0.136328	FOXO3A
1609	FOXO3A , ARMC2	6q21	109.108	109.419	0.3108	3	0.15	1	1	1	0.00271734	0.00271734	FOXO3A
1611	C6orf182 , FLJ37396 , CD164 , PPIL6	6q21	109.438	109.859	0.4212	5	0.15	1	1	1	0.0347302	0.0347302	PPIL6
1613	SMPD2 , MICAL1 , ZBTB24 , FLJ25791 , C6orf199	6q21	109.872	110.085	0.2132	5	0.15	1	1	1	0.00104657	0.00104657	ZBTB24
1616	WASF1 , CDC40 / BC018059	6q21	110.53	110.648	0.118	2	0.15	1	1	1	0.021884	0.021884	WASF1
1621	LOC285758 , FLJ34503 , HDAC2	6q22.1	114.288	114.384	0.0955	3	0.15	1	1	1	0.0405375	0.0405375	HDAC2
1631	SERINC1 / PRKCBP1 , PKIB	6q22.31	122.801	123.081	0.2798	2	0.14	0	2	0.5	0.00863361	0.579546	SERINC1
1640	PTPRK , PTPRK / BC063596	6q22.33	128.071	128.811	0.7395	2	0.15	0	1	1	0.0223537	0.0223537	PTPRK
1641	PTPRK / BC063596	6q22.33	128.811	128.811	0.0001	1	0.16	1	1	1	0.0223537	0.0223537	PTPRK
1650	LOC285735 , EYA4	6q23.2	133.469	133.892	0.423	2	0.15	1	1	1	0.0492979	0.0492979	EYA4
1652	RP4-662A9.2	6q23.2	133.986	134.216	0.23	2	0.15	1	1	1	0.0492979	0.0492979	EYA4
1654	TCF21 , TBPL1 , SLC2A12 , SGK , LOC154092 , ALDH8A1 , HBS1L , MYB , MYB / AY787458 , AHI1	6q23.2--6q23.3	134.255	135.647	1.3923	10	0.15	0	2	0.5	0.0150016	0.105705	HBS1L
1664	IL20RA , IL22RA2 , IFNGR1 , OLIG3 , TNFAIP3 , PBOV1 , PBOV1 / PERP , PBOV1 / KIAA1244 , KIAA1244	6q23.3	137.288	138.707	1.4187	10	0.15	0	3	0.33	0.0261197	0.206498	PBOV1 / PERP
1665	KIAA1244 , HEBP2 , NHSL1	6q23.3	138.707	138.81	0.1029	3	0.15	0	1	1	0.00126716	0.00126716	HEBP2
1669	REPS1 , C6orf115 / BC014953 , HECA , TXLNB , CITED2 , AK097143	6q24.1	139.276	141.945	2.6689	7	0.16	1	3	0.67	4.22821e-06	0.0955914	REPS1 , CITED2
1674	HIVEP2 , AIG1 , AIG1 / AK096129 , RNF24 , DEADC1 , PEX3 , FUCA2 , LOC285740	6q24.2	143.118	144.187	1.069	9	0.16	0	2	0.5	0.00358646	0.194699	AIG1
1677	SF3B5 , STX11 , UTRN , EPM2A , FBXO30	6q24.2--6q24.3	144.306	146.162	1.8554	6	0.16	0	2	1	0.000104572	0.00117481	SF3B5 , FBXO30
1679	SHPRH , GRM1 / AK094379 , GRM1 , RAB32 , C6orf103 , AK026774 / AL832192 / C15orf29	6q24.3	146.248	147.165	0.9166	6	0.17	0	3	0.67	0.000104572	0.103659	AK026774 / AL832192 / C15orf29 , FBXO30
1680	NA	6q24.3	147.165	147.364	0.1996	1	0.17	0	1	1	0.0326333	0.0326333	AK026774 / AL832192 / C15orf29
1687	SASH1	6q24.3	148.912	148.914	0.0027	1	0.17	0	1	1	0.000682399	0.000682399	SASH1
1688	UST , MAP3K7IP2 , ZC3H12D / PPIL4 , PPIL4 , C6orf72 , KATNA1	6q24.3--6q25.1	148.914	150.023	1.1087	6	0.17	0	4	0.5	1.70588e-05	0.567408	C6orf72 , KATNA1
1690	LATS1 , NUP43 , PCMT1 / CR590587 , LRP11 , RAET1E / LRP11 , LOC441174 , ULBP2 , ULBP1 , RAET1K , ULBP3 , PPP1R14C , C6orf71 , PLEKHG1 , MTHFD1L , AKAP12	6q25.1	150.023	151.716	1.693	16	0.17	0	3	0.33	3.99373e-05	0.891051	NUP43
1691	ZBTB2 , C6orf96 , C6orf211 , C6orf97 , ESR1	6q25.1	151.716	152.377	0.6611	6	0.16	0	4	0.25	0.0310423	0.288056	C6orf96
1697	CNKSR3	6q25.2	154.757	154.821	0.0642	2	0.17	0	1	1	0.000255605	0.000255605	CNKSR3
1703	ARID1B , ZDHHC14 / AK125148 , SNX9 , SYNJ2 , SERAC1 , GTF2H5 , TULP4 , TULP4 / TRIM59 , AB037844 / GPR178 , DYNLT1 , SYTL3 , VIL2	6q25.3	157.293	159.133	1.8404	13	0.18	0	5	0.8	0.000212556	0.687004	SNX9 , DYNLT1 , SYTL3 , VIL2
1704	LOC440456 / VIL2 , LOC202459 , RSHL2 , TAGAP , FNDC1	6q25.3	159.133	159.607	0.4742	6	0.19	0	2	1	0.000212556	0.00143846	VIL2 , RSHL2
1706	SOD2 , WTAP / SOD2 , ACAT2 , TCP1 , MRPL18 , PNLDC1 , MAS1 , IGF2R , SLC22A1 , SLC22A2	6q25.3	160.034	160.558	0.5246	11	0.19	0	6	0.33	6.68438e-05	0.730895	WTAP / SOD2 , ACAT2 / TCP1
1709	MGC35308 , SFT2D1 , LOC401284	6q27	166.577	166.7	0.1222	4	0.2	0	1	1	0.0019474	0.0019474	BRP44L / CR621401
1710	BRP44L / CR621401 , RPS6KA2 , RPS6KA2 / AK098358 , RPS6KA2 / FAM103A1	6q27	166.7	166.92	0.2202	5	0.2	1	1	1	0.00134078	0.00134078	BRP44L / CR621401
1712	RPS6KA2 , RNASET2 , FGFR1OP , CCR6 , GPR31	6q27	166.987	167.63	0.6427	6	0.2	0	3	0.33	0.000129737	0.530324	FGFR1OP
1714	TCTE3 , C6orf70 , C6orf122 , C6orf208 , LOC154449 , FLJ38122 , DLL1 , KIAA1838 , PSMB1 , TBP , PDCD2	6q27	169.867	170.729	0.8613	12	0.2	0	4	0.75	0.000124937	0.1296	PSMB1 , TBP , PDCD2
2093	ZNF596 , FAM87A , FBXO25 , LOC286161 / AK091672 , C8orf42 , ERICH1 , LOC392173 / LOC401442 , LOC392173 / C8orf68	8p23.3	0.1852	0.957	0.7718	9	0.25	0	3	0.33	0.00682009	0.084711	LOC392173 / C8orf68
2095	DLGAP2 , CLN8 , CLN8 / C8orf61 , ARHGEF10 / CLN8 , ARHGEF10	8p23.3	1.5553	1.894	0.3387	6	0.25	1	3	0.33	0.0234688	0.6119	ARHGEF10
2100	MCPH1 / AK057771 , MCPH1 , AGPAT5 , DEFB1 , DEFA6 , DEFA4	8p23.1	6.461	6.781	0.3201	7	0.25	0	4	0.25	0.00052526	0.942163	AGPAT5
2120	DKFZp761P0423 , CLDN23	8p23.1	8.2128	8.5989	0.3861	2	0.25	0	2	1	0.000127034	0.0448936	DKFZp761P0423 , CLDN23
2123	TNKS / psiTPTE22 , LOC157627 , MSRA	8p23.1	9.549	10.3403	0.7912	4	0.25	1	2	0.5	0.00779655	0.18077	MSRA
2143	LONRF1	8p23.1	12.6243	12.6244	0.0001	1	0.26	0	1	1	0.0283095	0.0283095	LONRF1
2144	C8orf79 / FLJ36980 , KIAA1456	8p23.1--8p22	12.6244	12.9877	0.3633	2	0.26	0	2	0.5	0.0318459	0.0872049	LONRF1
2151	C6orf65 , EDA / CNOT7 , VPS37A , MTMR7 , SLC7A2 , PDGFRL	8p22	17.1271	17.536	0.4089	6	0.27	0	3	0.33	0.000159829	0.466276	CNOT7 / EDA
2156	PCM1	8p22	17.8121	17.8994	0.0873	2	0.27	0	1	1	0.000614859	0.000614859	PCM1
2157	PCM1 , ASAH1T1	8p22	17.8994	18.1244	0.225	3	0.27	0	3	0.33	0.000905564	0.28289	PCM1
2161	ChGn , C8orf35 , LPL , SLC18A1 , ATP6V1B2	8p21.3	19.4928	20.149	0.6561	5	0.28	0	5	0.2	0.0248167	0.622216	C8orf35
2162	LZTS1 , LOC286114 , GFRA2 , DOK2 , XPO7 , NPM2 , FGF17 , EPB49 , RAI16 , NUDT18 , HR , REEP4 , LGI3 , SFTPC , BMP1 , PHYHIP , POLR3D , PIWIL2 , SLC39A14 , PPP3CC , SORBS3 , PDLIM2 , C8orf58 / KIAA1967 / PDLIM2 , KIAA1967 / BIN3 / MRPS33 , BIN3	8p21.3	20.149	22.544	2.395	26	0.29	1	19	0.11	0.0310026	0.998015	RAI16 , PPP3CC
2163	BIN3 / FLJ14107 , LOC286058 , EGR3 , PEBP4 , RHOBTB2 , TNFRSF10B , TNFRSF10C / BC021569 , TNFRSF10C , TNFRSF10D , TNFRSF10A , CHMP7 , R3HCC1 , LOXL2 , ENTPD4 , AF116665 / SLC25A37 , SLC25A37 , NKX3-1 , STC1 , ADAM28 , ADAMDEC1 , ADAM7	8p21.3--8p21.2	22.544	24.422	1.878	22	0.28	0	25	0.12	0.0067508	0.97324	RHOBTB2 / TNFRSF10B , SLC25A37 , ADAM28
2167	DOCK5 , DOCK5 / AK130123	8p21.2	25.1571	25.3285	0.1714	2	0.27	0	3	0.33	0.00690113	0.960957	AK130123 / GNRH1
2168	AK130123 / DOCK5 , AK130123 / GNRH1 , KCTD9 / AK130123 , CDCA2 / AK130123	8p21.2	25.3285	25.4181	0.0896	4	0.29	1	3	0.33	0.00195173	0.959822	AK130123 / GNRH1
2170	EBF2 / AK130123	8p21.2	25.7578	25.9452	0.1874	1	0.29	1	3	0.33	0.00237277	0.959822	AK130123 / GNRH1
2172	TSC22D1 / AK130123 / PPP2R2A , PPP2R2A	8p21.2	26.2838	26.3087	0.0248	3	0.28	0	3	0.33	0.00235089	0.97797	AK130123 / GNRH1
2173	BNIP3L / LOC440258 , LOC440258	8p21.2	26.3087	26.3112	0.0025	2	0.28	0	2	0.5	0.00135802	0.293723	BNIP3L
2178	STMN4 , TRIM35 , PTK2B , CHRNA2 , EPHX2	8p21.2--8p21.1	27.1546	27.4186	0.2639	6	0.28	0	4	0.5	0.00986965	0.442702	STMN4 , EPHX2
2180	EPHX2 , CLU	8p21.1	27.4267	27.5108	0.0842	2	0.28	0	2	1	0.0165538	0.0226084	EPHX2 , CLU
2182	CLU , SCARA3 , CCDC25 , ESCO2 , PBK / ESCO2 , SCARA5 , ELP3	8p21.1	27.5239	28.0721	0.5482	8	0.27	0	6	0.67	0.000285265	0.346309	CLU , SCARA3 , CCDC25 , ELP3
2184	PNOC , ZNF395	8p21.1	28.2124	28.2923	0.0799	3	0.28	1	3	0.67	0.00105751	0.600375	PNOC , ZNF395
2186	ZNF395 , FBXO16	8p21.1	28.3134	28.3771	0.0637	2	0.27	0	3	0.67	0.000916368	0.583773	ZNF395 , FBXO16
2187	FBXO16	8p21.1	28.3771	28.3772	0.0001	1	0.28	1	1	1	0.00534871	0.00534871	FBXO16
2190	EXTL3 , RC74 , FLJ21616	8p21.1	28.4412	28.844	0.4027	4	0.27	0	3	0.67	5.8329e-05	0.789946	RC74 , FLJ21616
2192	FLJ21616 , BTBD14B , KIF13B	8p21.1	28.8838	28.9808	0.097	3	0.27	0	2	1	0.00920189	0.0183172	FLJ21616 , KIF13B
2194	KIF13B , DUSP4	8p21.1	29.054	29.6349	0.5809	3	0.26	0	2	0.5	0.0166097	0.153344	KIF13B
2198	DCTN6 , RBPMS	8p12	30.1334	30.3947	0.2614	3	0.27	1	2	0.5	0.00291196	0.192397	DCTN6
2200	GTF2E2	8p12	30.5308	30.6122	0.0814	1	0.27	1	1	1	0.00872322	0.00872322	GTF2E2
2202	GSR , UBXD6 , PPP2CB , TEX15 , PURG , WRN	8p12	30.6566	31.1345	0.4779	6	0.26	0	7	0.29	0.00455895	0.803954	UBXD6 , PPP2CB
2209	FUT10 / CR596972 , RBM13 / C8orf41	8p12	33.0216	33.478	0.4564	3	0.22	0	4	0.75	1.33186e-05	0.330172	FUT10 / CR596972 , RBM13 / C8orf41 , RBM13 / C8orf41
2211	C8orf41 , RNF122 , DUSP26	8p12	33.4896	33.5687	0.0791	3	0.21	0	4	0.5	0.000915963	0.320625	RBM13 / C8orf41 , RBM13 / C8orf41
2234	SPFH2 , TESK2 / PROSC	8p12	37.7118	37.7423	0.0305	2	0.14	1	2	0.5	0.000718589	0.0931675	SPFH2
2236	GPR124 , BRF2	8p12	37.8198	37.8208	0.001	2	0.14	1	1	1	0.000313021	0.000313021	GPR124 / BRF2
2241	EIF4EBP1	8p12	37.94	38.0367	0.0967	1	0.14	1	1	1	0.00557976	0.00557976	EIF4EBP1
2243	ASH2L , STAR , LSM1	8p12	38.0402	38.1404	0.1002	4	0.14	1	2	1	0.0328073	0.036011	ASH2L , LSM1
2246	DDHD2	8p12	38.1869	38.2391	0.0522	1	0.13	0	1	1	0.0308172	0.0308172	DDHD2 / AFF1
2286	POLB	8p11.21	42.3483	42.3483	0.0001	1	0.11	0	1	1	0.000363542	0.000363542	POLB
2293	LOC286170 , FNTA	8p11.21	43.0033	43.0598	0.0565	2	0.11	0	1	1	0.0169365	0.0169365	FNTA
2640	SPINK4 , BAG1 , CHMP5 , NFX1	9p13.3	33.2384	33.377	0.1385	4	0.11	1	1	1	0.0351868	0.0351868	BAG1
2654	UNC13B / AF090884 , UNC13B , LOC158381 , RUSC2 , TESK1 , CD72 , SIT1 , C9orf100 / MGC31967 / CR619888 , CA9 , TPM3 / TPM2 / CR590682 , TLN1 , CREB3	9p13.3	35.3512	35.7231	0.3719	13	0.11	0	1	1	0.00424502	0.00424502	CD72 / TESK1
2756	TTC16 , TOR2A , SH2D3C , CDK9 , FPGS , ENG , AK057719 / ENG , AK001094 / AK1 , ST6GALNAC6 / AK001094 , ST6GALNAC4 / AK001094 , AK001094 / PIP5KL1 , DPM2 / AK001094 , AK001094 , AK001094 / FAM102A , C9orf90	9q34.11	129.533	129.864	0.3303	16	0.11	0	1	1	0.0154664	0.0154664	AK001094 / FAM102A
2758	SLC27A4 , C9orf74 / CR594010 , CEECAM1 , AK126816 / ODF2 , GLE1L , SPTAN1 , WDR34 , SET , PKN3 , ZDHHC12 , ZYG11BL , TBC1D13 , C9orf114 / ENDOG , C9orf114 , CCBL1 , LRRC8A , PHYHD1 , TMEM15 , NUP188 , SH3GLB2 / AF370426 , FAM73B , DOLPP1 , CRAT , PPP2R4 , IER5L , C9orf106 , AK092192	9q34.11	130.162	131.139	0.9764	28	0.11	0	1	1	0.00163123	0.00163123	LRRC8A
2995	ODF3 , BET1L / LOC285176 , RIC8A , SIRT3 , PSMD13LP6 , ATHL1	11p15.5	0.19	0.2849	0.095	7	0.15	0	3	0.33	0.00185703	0.914859	RIC8A / SIRT3
2998	B4GALNT4 , PKP3 , SIGIRR , TMEM16J	11p15.5	0.3148	0.4812	0.1663	4	0.16	0	1	1	0.0465974	0.0465974	SIGIRR
2999	PTDSS2 , RNH1	11p15.5	0.4812	0.5235	0.0423	2	0.16	0	1	1	0.0164489	0.0164489	RNH1
3002	TALDO1 , PDDC1 , NS3BP , BM88 , SLC25A22 , LRDD , HBB / RPLP2 , PNPLA2 , MGC45840 / AK127926 , CD151 , POLR2L , TSPAN4 / AK126635 , CHID1 , AP2A2 , MUC6 / AK096772 , MUC2 , MUC5AC , MUC5B , LOC255512 , BRSK2 / AK123356 , HCCA2 , KRTAP5-2 / AK055141 / HCCA2 / LOC338651 , HCCA2 / CTSD	11p15.5	0.7164	1.7353	1.0189	24	0.17	0	11	0.36	0.000929639	0.91402	TALDO1 , HBB / RPLP2 , POLR2L , AP2A2
3003	SYT8 , TNNI2 , LSP1 , TNNT3 , MRPL23	11p15.5	1.7353	1.9634	0.2281	6	0.16	0	4	0.25	0.000866956	0.747425	MRPL23
3005	INS , TH , ASCL2 , AB029488 , TSPAN32 , CD81 , TSSC4 , TRPM5 , KCNQ1OT1 / KCNQ1	11p15.5--11p15.4	2.1377	2.8267	0.689	9	0.17	1	5	0.2	0.017588	0.99652	CD81
3007	KCNQ1DN , CDKN1C , SLC22A18AS , SLC22A18 , PHLDA2	11p15.4	2.8482	2.907	0.0588	5	0.16	0	3	0.33	0.0255943	0.504657	PHLDA2
3011	CARS , OSBPL5 , C11orf36 , ZNF195 , LOC402458 , TRPC2 , ART5 , ART1 , CHRNA10 / ART1 , NUP98	11p15.4	3.0092	3.7233	0.714	10	0.14	0	6	0.5	0.000309562	0.207363	OSBPL5 , ZNF195 , ZNF195
3013	RHOG , STIM1 , RRM1 , TRIM21 , OR52K3P , C11orf40 , TRIM68 , OR51E1 , OR51E2	11p15.4	3.8049	4.6582	0.8533	10	0.14	1	4	0.75	0.000127158	0.868136	RRM1 , TRIM21 , TRIM68
3015	MMP26 , OR52A1 , HBB , HBD , HBG2 / HBG1 , HBE1	11p15.4	4.9702	5.2478	0.2777	7	0.14	1	5	0.4	0.00753238	0.944228	HBB / RPLP2 , HBB
3019	C17orf40 , TRIM34 / C17orf40 / TRIM6-TRIM34 , TRIM5 / C17orf40 , TRIM22 / TRIM5	11p15.4	5.5394	5.6871	0.1477	4	0.13	0	6	0.33	0.00239412	0.819513	TRIM34 / TRIM6 / C17orf40 / TRIM6-TRIM34 , TRIM22 / TRIM5
3028	CCDC35 , KIAA0409 , ILK , TAF10 , TPP1 , DCHS1 , MRPL17 , GVIN1 / BX538342 , GVIN1 , OR6A2 , OR10A5 , OR10A4 , ZNF215 , ZNF214 , HNRNPG-T , SYT9 , OLFML1 , PPFIBP2 , CYB5R2 , OR5P2 , OR5P3 , OR5E1P	11p15.4	6.5706	7.8277	1.2571	23	0.13	0	8	0.38	0.00678656	0.731097	ILK , TAF10 , PPFIBP2
3029	LOC283299 , OR10A3 , EIF3S5 , TUB , RIC3 , LMO1 , STK33 , TRIM66 , ACA3 , RPL27A , MGC10850 / BC014919	11p15.4	7.8277	8.6674	0.8397	12	0.12	0	5	0.2	0.038735	0.54931	STK33
3030	ST5 , C11orf17 , C11orf16 , ASCL3 , TMEM9B , NRIP3 , SCUBE2 , TMEM41B	11p15.4	8.6674	9.4233	0.7559	9	0.12	0	2	0.5	0.00124099	0.233552	TMEM9B
3031	IPO7	11p15.4	9.4233	9.4386	0.0153	1	0.12	0	1	1	0.0318459	0.0318459	IPO7
3039	ADM , AMPD3 , RNF141 , XLKD1 / MRVI1 , MRVI1 , SH2BP1 , EIF4G2 , LOC58486	11p15.4--11p15.3	10.074	10.8572	0.7833	9	0.13	1	5	0.6	0.000274934	0.694715	SH2BP1 , EIF4G2 , LOC58486
3040	GALNTL4 , USP47 / CR749502	11p15.3	10.8572	11.8912	1.034	3	0.12	0	1	1	0.0208512	0.0208512	GALNTL4 / AK124690
3329	CLNS1A	11q14.1	77.005	77.0138	0.0087	1	0.11	1	1	1	0.00268397	0.00268397	CLNS1A
3348	AF438406 , PRCP , FLJ25416 , RAB30 , LOC399933 , HIRIP5	11q14.1	82.2114	82.4888	0.2774	7	0.16	0	1	1	0.0136585	0.0136585	PRCP
3351	DKFZp547G183 , ANKRD42 / BC045621 , MDS025 , FLJ37266 / DLG2 , DLG2	11q14.1	82.5798	84.282	1.7023	5	0.17	0	3	0.33	0.00383727	0.591856	MDS025
3352	DLG2 , TMEM126B , TMEM126A , ZF , FLJ38159 , SYTL2 , MGC34732 , PICALM , EED , HSPC138 , FLJ23514	11q14.1--11q14.2	84.282	85.8237	1.5417	12	0.17	0	8	0.5	0.000274175	0.763841	TMEM126B , TMEM126A , EED , HSPC138
3361	SLC36A4 , CCDC67 , FN5 , AB051518 / AK057804 / AK095218 / KIAA1731 , JOSD3 / AK128061 , C11orf54 , CRSP6	11q21	92.5216	93.4001	0.8786	8	0.19	0	2	0.5	0.00097016	0.721056	CRSP6
3363	PANX1 , GPR83 , MRE11A , ANKRD49 , FUT4 / PIWIL4 , PIWIL4 , AMOTL1 , HSPC148 , JMJD2D , ENDOD1 , SESN3	11q21	93.5527	94.5644	1.0116	12	0.19	0	5	0.2	0.0223299	0.909213	ANKRD49
3365	FAM76B , CEP57 , MTMR2 , MAML2	11q21	95.1524	95.3512	0.1988	4	0.2	1	3	0.33	0.0193151	0.943181	MTMR2
3374	YAP1 , BIRC3 , BIRC2 , TMEM123 , MMP7 , MMP20 , MMP27 , MMP8 , MMP10 , MMP1 / LOC441621 , LOC441621 / MMP3	11q22.2	101.608	102.213	0.6046	12	0.2	0	7	0.14	0.00589263	0.506432	BIRC2
3382	CASP12 / CASP12P1 , LOC440066 , CASP4 , CASP5 , CASP1 , COP1 / CASP1 , ICEBERG / WNK3	11q22.3	104.266	105.281	1.0148	7	0.22	0	6	0.33	0.00514168	0.858748	CASP4 , CASP5
3387	GUCY1A2 , CWF19L2 , ALKBH8	11q22.3	105.629	106.881	1.252	4	0.22	0	2	0.5	0.00148317	0.0537132	CWF19L2
3388	ELMOD1 / AK058066 , ELMOD1 , SLN , SLC35F2 , RAB39 , CUL5 , ACAT1 , NPAT , ATM / MGC33948 , MGC33948 , KDELC2 , EXPH5	11q22.3	106.881	107.941	1.0606	13	0.22	0	4	0.25	0.0003619	0.824034	ACAT1
3389	EXPH5 , DDX10 , LOC399947 , ZC3H12C , RDX , FDX1	11q22.3	107.941	109.839	1.8977	7	0.23	0	4	0.5	0.00136944	0.271485	DDX10 , RDX
3392	SNF1LK2 , PPP2R1B , ALG9 , C11orf1	11q23.1	111.02	111.26	0.2394	5	0.25	1	3	0.67	0.033952	0.0860042	ALG9 , C11orf1
3394	CRYAB , HSPB2 / C11orf52 , C11orf52 , DIXDC1 , DLAT , LOC120379 , FLJ10726 , FLJ10726 / TIMM8B , SDHD , IL18 , TEX12 , BCDO2 , PTS , C11orf34 / BC020894 , LOC283140 / LOC399951 , LOC283140 , LOC387810	11q23.1	111.285	111.917	0.6326	17	0.24	0	8	0.62	0.00159955	0.444801	C11orf52 , DLAT , TIMM8B , IL18 , PTS
3397	NCAM1 , TTC12 , DRD2 , TMPRSS5 / AF495727 , ZW10 , RNF157 , USP28 , HTR3B , HTR3A , ZBTB16	11q23.1--11q23.2	112.644	113.626	0.9826	11	0.25	1	9	0.11	0.00150599	0.870122	TTC12
3399	NNMT , FLJ20010 / BC071695 , RBM7 , REXO2 , FAM55A , FAM55D , FAM55B , IGSF4 / BC047021	11q23.2	113.632	114.557	0.9253	9	0.25	0	5	0.6	0.00208723	0.834308	NNMT , REXO2 , IGSF4 / BC047021
3400	IGSF4 / BC047021	11q23.2	114.557	114.577	0.0202	1	0.25	0	1	1	0.00168312	0.00168312	IGSF4 / BC047021
3401	IGSF4 / BC047021 , IGSF4 / AF116677 / BC047021	11q23.2	114.577	115.11	0.5327	2	0.25	0	1	1	0.00208723	0.00208723	IGSF4 / BC047021
3407	DSCAML1 , FXYD2 , FXYD6 , TMPRSS13 , IL10RA , TMPRSS4 , SCN4B , SCN2B , AMICA1 , LOC196264 , EVA1 , CD3E , CD3D	11q23.3	116.788	117.716	0.9286	14	0.25	0	11	0.09	0.00452137	0.99663	IL10RA
3408	CD3G , UBE4A , ATP5L , MGC13053 , MLL , MLL / TMEM25 , MLL / FLJ21827 / TMEM25 , MLL / ARCN1 , PHLDB1 / MLL , TREH / MLL , MLL / DDX6 , MLL / BLR1 , BCL9L / MLL , MLL / UPK2 , FOXR1 , DLNB14 , RPS25 , TRAPPC4	11q23.3	117.716	118.4	0.6831	18	0.24	0	10	0.2	0.00585948	0.987405	UBE4A , ATP5L
3410	SLC37A4 , HYOU1 , VPS11 , VPS11 / HMBS , H2AFX , DPAGT1 , TMEM24 , MIZF , ABCG4 , NOD9 , PDZD3 , CBL , MCAM , RNF26 , C1QTNF5 / MFRP , MFRP , USP2 , THY1 , FLJ45300 , PVRL1	11q23.3	118.406	119.053	0.6469	21	0.25	1	14	0.21	0.00493968	0.960299	MIZF , PDZD3 , THY1
3414	LRRC35 , TECTA , SC5DL , SORL1	11q23.3--11q24.1	120.358	121.466	1.1076	5	0.23	0	3	0.33	0.0411916	0.812941	SORL1
3421	HSPA8 , ASAM , GRAMD1B , SCN3B , ZNF202 , LOH11CR2A , OR10D1P , OR10D3P , OR8G2 , OR8G1 , OR8D1 , OR8D2 , OR8B2 , OR8B8 , PANX3 , TBRG1 , SIAE , SIAE / SPA17 , NRGN , VSIG2 , ESAM / AY189281 , ESAM / AK127359 , FLJ23342 , ROBO3 , ROBO4	11q24.1--11q24.2	122.28	124.298	2.0182	26	0.22	0	21	0.1	0.00527204	0.99672	LOH11CR2A , OR10D3P
3422	FLJ25530 , CCDC15 , SLC37A2 , LOC219854 , PKNOX2 , AK055281 , FEZ1 , MGC39545 , EI24 , STT3A , CHEK1 , ACRV1 / CHEK1 , PATE , PUS3 / HYLS1	11q24.2	124.298	125.298	0.9996	15	0.23	0	15	0.27	5.81726e-05	0.975029	EI24 , STT3A , CHEK1 , PUS3 / HYLS1
3423	DDX25 , CDON , RPUSD4 , FLJ21103 / CR625659 , SRPR , FOXRED1 , TIRAP , DCPS / FLJ39051 , TXNDC11 / FLJ39051 , ST3GAL4 / CR604023 , KIRREL3 / ST3GAL4 , KIRREL3	11q24.2	125.298	126.38	1.0821	13	0.23	0	7	0.14	0.000167462	0.990748	RPUSD4
3429	TMEM45B , NFRKB , PRDM10 , APLP2 , ST14 , BTBD15 , ADAMTS8 , ADAMTS15 , C11orf44 , SNX19 , HNT , OPCML , LOC253805 / OPCML , SPATA19 , LOC283174 , AB028953 / IGSF9B , AK125302 , JAM3 , hCAP-D3 , VPS26B , THYN1 , ACAD8 , FLJ90231 , AK055470 / LOC89944 , LOC89944 , B3GAT1 , LOC283177	11q24.3--11q25	129.073	133.856	4.7831	28	0.23	0	12	0.08	0.024966	0.983386	APLP2
3628	PSPC1 , ZMYM5	13q12.11	19.1499	19.31	0.1601	3	0.16	0	2	0.5	0.00259092	0.289979	PSPC1
3631	GJB2 , GJB6 , CRYL1 / BC071810	13q12.11	19.654	19.91	0.256	4	0.17	1	2	0.5	0.0105703	0.44337	CRYL1 / BC071810
3632	CRYL1 / BC071810 , IFT88 , IL17D / LOC221143 , LOC221143 , XPO4	13q12.11	19.91	20.2535	0.3435	6	0.17	1	1	1	0.0105703	0.0105703	CRYL1 / BC071810
3633	LATS2 , SAP18 , C13orf3 , MRP63 , LOC387904 , ZDHHC20	13q12.11	20.2535	20.846	0.5925	7	0.17	1	2	1	0.000390668	0.00052898	SAP18 / NUCKS1 , MRP63
3635	EFHA1	13q12.11	20.9652	20.9653	0.0001	1	0.16	0	1	1	4.89334e-05	4.89334e-05	EFHA1
3645	CDK8 , WASF3 , GPR12 , USP12 , RPL21	13q12.13--13q12.2	25.686	26.7286	1.0426	5	0.16	0	2	0.5	0.000252711	0.671296	RPL21
3647	RASL11A , GTF3A , LNX2 , MGC9850 , GSH1 , IPF1 , LOC387915 , FLJ26086 , CDX2	13q12.2	26.7454	27.4344	0.6889	9	0.16	0	5	0.6	0.00169172	0.647029	GTF3A , MTIF3 / GTF3A , MGC9850 / POLR1D
3652	C13orf12	13q12.3	28.1503	28.1724	0.0221	1	0.16	0	1	1	0.00772284	0.00772284	C13orf12
3658	SLC7A1 , AB064667 / SLC7A1 , UBL3 , KATNAL1	13q12.3	28.9755	29.7277	0.7521	5	0.16	0	1	1	0.0165975	0.0165975	KATNAL1
3659	USPL1	13q12.3	29.7277	30.1041	0.3764	2	0.16	0	1	1	0.00563598	0.00563598	USPL1
3661	USPL1 , ALOX5AP , LOC440132	13q12.3	30.13	30.3554	0.2253	3	0.16	0	3	0.33	0.00563598	0.239552	USPL1
3662	LOC440132 , FLJ14834 / LOC440132 , MGC40178 , HSPH1	13q12.3	30.3554	30.7162	0.3608	4	0.16	0	2	0.5	0.00326091	0.271465	HSPH1
3666	PFAAP5 / LOC88523 , PFAAP5 / CG012 / LOC88523 , PFAAP5 , APRIN	13q13.1	31.905	32.2474	0.3424	4	0.18	0	2	1	8.25155e-05	0.0211394	PFAAP5 / LOC88523 , APRIN
3675	SPG20 , CCNA1 , LOC400120 , RFXAP , SMAD9 , ALG5 , FAM48A , CSNK1A1L , FLJ34747 , POSTN	13q13.3	35.7846	37.109	1.3244	11	0.19	0	6	0.33	1.82175e-05	0.752842	ALG5 , EXOSC8 / FAM48A / CR595030
3679	LHFP , COG6	13q13.3--13q14.11	38.5106	39.8203	1.3097	2	0.2	0	2	0.5	0.0192327	0.0588943	COG6
3680	AY116215 / AY116216 , AY116214 / AY116215 / AY116216 , FOXO1A , MRPS31 , SLC25A15 / LOC283507 , LOC283507 , ELF1 , ZFR / ELF1 , WBP4 , KBTBD6 , KBTBD7 , MTRF1 / KBTBD7 , MTRF1RG1L / WDFY3 , RGC32 , RP11-125A7.3 / KIAA0564 , DGKH , AKAP11 , TNFSF11 , FLJ40919 , EPSTI1 , DNAJC15	13q14.11	39.8203	42.6862	2.8659	23	0.2	0	11	0.45	0.000598854	0.799297	FOXO1A , MRPS31 , WBP4 , MTRF1 / KBTBD7 , AKAP11
3681	RP11-301I17.1 / PIG38 , RP11-301I17.1 , RP11-5G9.1 / FLJ31846 , FLJ38725 , LOC121838 , BC000868 , C13orf21 / CR611312 , LOC400128 , TSC22D1 , LOC641467 , LOC144817 , NUFIP1 , KIAA1704 , GTF2F2 / KCTD4 , GTF2F2 , TPT1 , AF318337 / LOC440135 , AF318337 / LOC440135 / AK127569	13q14.11--13q14.12	42.6862	44.8677	2.1815	19	0.2	0	8	0.38	0.00264576	0.53628	KIAA1704 , GTF2F2 , TPT1
3682	SLC25A30 , COG3 , AK057244 , NURIT , LOC283514 , KIAA0853 , CPB2 , LOC283516 , LCP1 / HMGB2 , RP11-139H14.4 , C13orf18 , LRCH1 , ESD , HTR2A	13q14.12--13q14.2	44.8677	46.3679	1.5002	15	0.21	0	7	0.29	0.00375137	0.755301	C13orf18 , ESD
3683	SUCLA2 , NUDT15 , MED4	13q14.2	46.3679	47.5494	1.1815	4	0.21	0	2	0.5	0.00288346	0.548855	MED4
3685	ITM2B , RB1 , RB1 / P2RY5 , RCBTB2 / RPUSD3 , RCBTB2 / RPUSD3 / AK125170 , CYSLTR2 , FNDC3A , MLNR , CDADC1 , CAB39L , SETDB2 , PHF11 , RCBTB1 , ARL11 , EBPL , KPNA3 , LOC220429 , C13orf1	13q14.2--13q14.3	47.726	49.3869	1.6609	19	0.21	0	10	0.6	0.000276038	0.609715	ITM2B / ATF5 , RB1 , RCBTB2 / RPUSD3 , FNDC3A , PHF11 , EBPL
3686	RFP2OS , RFP2 , KCNRG	13q14.3	49.3869	49.4924	0.1056	3	0.21	0	1	1	0.00565583	0.00565583	KCNRG / RFP2
3690	WDFY2 , FLJ13639 , LOC400134 , RP11-327P2.4 / AK124707 , CCDC70 , CTAGE3 , ATP7B , LOC440138 / UTP14C , NEK3 , THSD1P / AL137707 , THSD1 , VPS36 , CKAP2 , LOC220115 , PFKM / RP11-78J21.1 , RP11-78J21.1 / LOC144983	13q14.3	51.0641	52.1146	1.0505	17	0.21	0	8	0.38	0.00204415	0.507512	FLJ13639 , NEK3 , THSD1
3692	SUGT1 , LECT1 , PCDH8 , OLFM4	13q14.3--13q21.1	52.1484	52.5229	0.3745	5	0.22	1	1	1	0.019656	0.019656	SUGT1
3700	DACH1 , AK025522 / RP11-11C5.2 , FLJ22624 / AK095410 , FLJ22624 , KIAA1008	13q21.33--13q22.1	71.1853	72.361	1.1757	5	0.21	0	4	0.25	0.0410488	0.85538	FLJ22624
3701	C13orf24	13q22.1	72.361	72.366	0.005	1	0.22	1	1	1	0.00953975	0.00953975	C13orf24
3702	C13orf24 , KLF5 , LOC387934 , KLF12 , LOC400144	13q22.1	72.366	73.8806	1.5146	6	0.22	1	2	0.5	0.00953975	0.134282	C13orf24
3704	TBC1D4 , COMMD6 , PFKM / UCHL3 , UCHL3 / BC045576	13q22.1--13q22.2	74.0278	75.0779	1.0502	4	0.2	0	2	0.5	0.000170976	0.40398	UCHL3 / BC045576
3705	LMO7 , AK092698 , KCTD12 , CLN5 , FBXL3 / IER3IP1 , MYCBP2 , SCEL , FLJ30046 , EDNRB , POU4F1 , C13orf7	13q22.2--13q31.1	75.0779	78.1037	3.0258	12	0.2	0	6	0.5	0.00106734	0.77693	KCTD12 , FBXL3 / IER3IP1 , MYCBP2
3707	C13orf10 , NDFIP2 , SPRY2	13q31.1	78.7844	80.6985	1.9141	4	0.2	0	2	0.5	0.00211413	0.0875766	C13orf10
3720	DZIP1 , DNAJC3 , UGCGL2 , HS6ST3 , HSP90Bf , OXGR1 , MBNL2 , RAP2A , RANBP5 , FARP1 / RNF113B , FARP1	13q32.1--13q32.2	95.0325	97.9081	2.8756	12	0.18	0	3	0.33	0.0241292	0.379202	DZIP1
3721	STK24 , STK24 / FLT1 , STK24 / AF289615 , SLC15A1 , DOCK9 , DOCK9 / ZNF100 , GPR18 , PHGDHL1 , GPR18 / PHGDHL1 , PHGDHL1 / EBI2 , PHGDHL1 / AY014273 , TM9SF2 , CLYBL , ZIC5 , ZIC2 , PCCA , RP11-151A6.2 / PCCA / BC001077 , PCCA / RP11-151A6.2 , TMTC4 , VGCNL1 , ITGBL1	13q32.2--13q33.1	97.9081	101.319	3.411	22	0.18	1	5	0.2	0.000423047	0.872243	STK24
3724	FGF14 , VIM / TPP2 , LOC196541 , FLJ40176 , RP11-484I6.3 / LOC93081 , KDELC1 , BIVM / BC112339 , ERCC5 / C13orf10 , LOC121952 , SLC10A2 , AY138548 , DAOA / AY138548 , LOC144920 , EFNB2	13q33.1--13q33.3	101.743	105.994	4.2508	15	0.18	1	10	0.6	0.00224705	0.216794	KDELC1 , KDELC1 , KDELC1 , KDELC1 , KDELC1 , C13orf10
3725	FLJ10154 , LOC283483	13q33.3	105.994	106.081	0.0873	2	0.18	1	1	1	0.0379618	0.0379618	FLJ10154
3734	COL4A2 , RAB20 , FLJ10769 / AK091867 , FLJ12118 , ING1 / ANKRD10 , ANKRD10 / LOC387946 , ANKRD10 / LOC283487 , ANKRD10 / EEF1A1	13q34	109.927	110.553	0.6267	8	0.2	0	4	0.25	7.2474e-06	0.430055	FLJ12118
3738	MCF2L , F7 , F10 / CR603372 , PROZ , RP11-98F14.6 / FLJ11305 , CUL4A , LAMP1 , GRTP1 , DKFZp451A211 , ADPRHL1 , DCUN1D2 , TMCO3 , TFDP1 , ATP4B , AK123478 / GAS6 , GAS6 , FAM70B , RASA3 , CDC16 , UPF3A , C13orf8	13q34	112.667	114.109	1.4417	22	0.2	1	11	0.09	0.00507828	0.637983	UPF3A
3878	NUDT14 , BRF1 / AK125024 / BC103860 / BC103861 , BTBD6 / BRF1 , PACS2 / IGHM , PACS2 / AK098354 / IGHM , MTA1 / IGHM , AF289611 / MTA1 / IGHM , CRIP2 / IGHM , CRIP1 / IGHM , C14orf80 / CR601083 / CR621976 / IGHM	14q32.33	104.68	105.037	0.3568	10	0.13	0	5	0.4	0.00491824	0.829773	MTA1 / IGHM , MTA1 / IGHM
3879	TMEM121 / IGHM , LOC400263 / IGHM	14q32.33	105.037	105.072	0.035	2	0.13	0	4	0.5	0.00491824	0.660656	MTA1 / IGHM , MTA1 / IGHM
3881	MGC27165 / GBF1 / IGHM , MGC27165 / GBF1 / IGHG1 , IGHG2 / MGC27165 / AK056731 / IGH@ / GBF1 / IGHG1	14q32.33	105.125	105.245	0.1205	3	0.14	0	7	0.29	0.00491824	0.938465	MTA1 / IGHM , MTA1 / IGHM
3882	MGC27165 / IGHG1 / IGHG2 , IGHG1 / IGHM / MGC27165	14q32.33	105.245	105.305	0.0599	2	0.15	1	8	0.25	0.026559	0.970001	MTA1 / IGHM , MTA1 / IGHM
3884	IGHG1 / IGHM / MGC27165 , IGHG1	14q32.33	105.376	105.459	0.0833	2	0.15	1	9	0.22	0.0372484	0.969531	MTA1 / IGHM , MTA1 / IGHM
3886	IGHG1 , IGHG1 / IGHM	14q32.33	105.507	105.816	0.309	2	0.13	1	5	0.4	0.0374562	0.975707	MTA1 / IGHM , MTA1 / IGHM
3896	CYFIP1 , NIPA2 , NIPA1 , FLJ35785	15q11.2	20.4133	21.2361	0.8228	4	0.13	0	3	0.67	0.00142569	0.911393	CYFIP1 , NIPA2 / CYFIP1
3900	C15orf2 , SNRPN , SNRPN / BC069077 / C15orf49 / BX648788	15q11.2	22.3643	23.1422	0.7779	3	0.13	0	1	1	0.0223405	0.0223405	SNRPN
3901	UBE3A / SNRPN / PTP4A2 , UBE3A / SNRPN , ATP10A , LOC503519 , GABRB3 / CR749803	15q11.2--15q12	23.1422	24.4087	1.2665	6	0.14	1	2	0.5	0.0127006	0.0763825	UBE3A
3910	KIAA0574 , NDNL2 , LOC283697 , TJP1	15q13.1--15q13.2	27.1969	28.6004	1.4034	5	0.14	0	2	0.5	9.12781e-06	0.0873765	NDNL2
3919	C15orf24 , PGBD4	15q14	32.1434	32.1834	0.04	2	0.11	0	1	1	3.3642e-05	3.3642e-05	C15orf24
3923	TMCO5 , SPRED1 , FAM98B , RASGRP1 , FLJ35695 , FLJ39531 , THBS1 , FSIP1 , GPR176 , EIF2AK4 , SRP14 , AK127696 , BMF , BUB1B	15q14--15q15.1	36.0212	38.3268	2.3056	15	0.11	0	2	1	0.000173614	0.0335738	EIF2AK4 , SRP14
3925	PAK6 / AK095915 , PAK6 , PLCB2 , LOC388114 , SOX2OT / FLJ43339 , DISP2 , C15orf23 , IVD , BAHD1 , D4ST1 , CCDC32 / AK098781 , RPUSD2 , CASC5 , LOC90408 , RAD51 , FAM82C / VAT1 , GCHFR	15q15.1	38.3304	38.8469	0.5165	18	0.14	1	9	0.22	0.00531499	0.98924	C15orf23 , FAM82C / VAT1
3927	DNAJC17 , ZFYVE19 , PPP1R14D , SPINT1 , RHOV , VPS18 , DLL4 , CHAC1 , INOC1	15q15.1	38.8533	39.0591	0.2058	10	0.13	0	2	0.5	0.0299579	0.399949	INOC1
3938	TMEM62 , CCNDBP1 / AK128849 , EPB42 , TGM5 , TGM7 , LCMT2 , ADAL , ZNF690 , 76P / AK127306 , TP53BP1 , MAP1A	15q15.2--15q15.3	41.2644	41.6111	0.3467	11	0.11	1	5	0.6	0.00218081	0.915821	CCNDBP1 , LCMT2 , TP53BP1
3944	CTDSPL2 , EIF3S1 , KIAA1840 , KIAA1840 / AK094331 , LOC197135 , B2M , RNF36 , RNF36 / AF302089 / BC047945	15q15.3--15q21.1	42.6048	42.8471	0.2422	9	0.11	1	1	1	1.10229e-05	1.10229e-05	KIAA1840
3948	SQRDL , SEMA6D	15q21.1	43.7415	45.8529	2.1114	2	0.11	0	1	1	0.00972545	0.00972545	SQRDL
4187	FLJ32130 , ZNF689	16p11.2	30.5014	30.5241	0.0227	2	0.15	0	1	1	0.0415946	0.0415946	ZNF689
4204	STX4A , ZNF668 , ZNF646 , VKORC1	16p11.2	30.9588	31.0101	0.0513	4	0.25	0	5	0.2	0.0340213	0.917658	ZNF646
4237	VPS35	16q11.2	45.2637	45.2638	0.0001	1	0.27	0	1	1	0.00170458	0.00170458	VPS35
4239	VPS35	16q11.2	45.265	45.265	0.0001	1	0.28	0	1	1	0.00170458	0.00170458	VPS35
4243	LOC388272 , GPT2 , DNAJA2	16q11.2--16q12.1	45.3944	45.7198	0.3253	3	0.32	0	3	0.33	0.030997	0.438818	DNAJA2
4244	NETO2 , CDA08 / FUT6	16q12.1	45.7198	45.7471	0.0274	2	0.32	0	1	1	0.029757	0.029757	NETO2
4252	CDA08 / PHKB	16q12.1	46.1212	46.1213	0.0001	1	0.32	0	1	1	0.00102455	0.00102455	LOC442703 / PHKB
4254	LOC442703 / PHKB	16q12.1	46.2607	46.2608	0.0001	1	0.33	1	1	1	0.000579046	0.000579046	LOC442703 / PHKB
4256	ABCC12	16q12.1	46.478	46.6752	0.1972	2	0.33	1	1	1	0.0138665	0.0138665	ABCC12
4258	ABCC11 , LONPL	16q12.1	46.7998	46.939	0.1391	2	0.32	0	3	0.33	0.0389142	0.413177	LONPL
4259	LONPL , LONPL / SIAH1 , N4BP1	16q12.1	46.939	47.1879	0.249	3	0.33	0	3	0.33	0.0389142	0.279936	LONPL
4267	FLJ38101 , FLJ20718 , PAPD5	16q12.1	48.5124	48.8164	0.304	4	0.35	1	2	1	0.00186897	0.00716819	FLJ20718 , PAPD5
4271	NKD1 , SLIC1 , CARD15 , CYLD	16q12.1	49.2253	49.3897	0.1644	5	0.35	1	3	0.33	0.0401158	0.770959	CARD15
4281	CHD9	16q12.2	51.2041	51.801	0.597	1	0.35	0	2	1	0.0177843	0.0335752	CHD9 , CHD9
4282	CHD9	16q12.2	51.801	51.9203	0.1193	1	0.35	1	2	1	0.0112289	0.037582	CHD9 , CHD9
4294	AYTL1 / CAPNS2	16q12.2	54.1589	54.159	0.0001	1	0.38	0	2	0.5	0.0366447	0.716098	AYTL1
4298	GNAO1 / TBL1X	16q12.2--16q13	54.4378	54.8942	0.4564	2	0.39	0	15	0.2	0.00177677	0.92562	NUDT21 / TBL1X , OGFOD1 / TBL1X , TBL1X / MT1G
4300	GNAO1 / TBL1X , AMFR / C19orf6 / TBL1X	16q13	54.9262	54.9554	0.0292	2	0.4	0	15	0.2	0.00177677	0.92562	NUDT21 / TBL1X , OGFOD1 / TBL1X , TBL1X / MT1G
4302	NUDT21 / TBL1X , OGFOD1 / TBL1X , BBS2 / TBL1X , TBL1X	16q13	55.0392	55.1592	0.12	4	0.4	1	14	0.21	0.00177677	0.937654	NUDT21 / TBL1X , OGFOD1 / TBL1X , TBL1X / MT1G
4304	TBL1X / MT3 , AY077636 / TBL1X / MT1L , AY077636 / TBL1X / MT1E	16q13	55.1823	55.2172	0.0349	3	0.39	0	14	0.29	0.00330123	0.937654	NUDT21 / TBL1X , OGFOD1 / TBL1X , AY077636 / TBL1X / MT2A , TBL1X / MT1G
4306	MT1B / TBL1X , TBL1X / MT1F , TBL1X / MT1G	16q13	55.2444	55.2583	0.0139	3	0.38	0	14	0.29	0.00330123	0.937654	NUDT21 / TBL1X , OGFOD1 / TBL1X , AY077636 / TBL1X / MT2A , TBL1X / MT1G
4308	TBL1X / MT1H , TBL1X / MT1X	16q13	55.2624	55.2755	0.0131	2	0.39	0	14	0.29	0.00330123	0.937654	NUDT21 / TBL1X , OGFOD1 / TBL1X , AY077636 / TBL1X / MT2A , TBL1X / MT1G
4310	TBL1X , NUP93	16q13	55.3211	55.4417	0.1206	3	0.4	0	15	0.27	0.00330123	0.937654	NUDT21 / TBL1X , OGFOD1 / TBL1X , AY077636 / TBL1X / MT2A , TBL1X / MT1G
4312	SLC12A3 , HERPUD1 , CETP , NOD27 , CPNE2 / AK123329 / AK126138 , CPNE2 / AK126138 , NIP30	16q13	55.4938	55.7962	0.3024	8	0.4	0	5	0.6	0.00775435	0.869866	HERPUD1 , NOD27 , NIP30
4313	RSPRY1 , ARL2BP , PLLP / TM4SF11	16q13	55.7962	55.9573	0.1611	3	0.41	0	3	0.33	0.0044299	0.515879	ARL2BP
4316	CX3CL1	16q13	55.9744	56.0074	0.0329	1	0.42	0	1	1	0.00499673	0.00499673	CX3CL1
4319	CIAPIN1 , COQ9 / AK075438 , COQ9 , POLR2C , DOK4 , MGC10992 , GPR114 , GPR56 , GPR97 , C16orf50 , KATNB1 , KIFC3 , LOC388282 / KIFC3 / BC082977	16q13	56.0206	56.4754	0.4548	13	0.43	1	12	0.33	3.1888e-05	0.992547	COQ9 , POLR2C , GPR114 , GPR56
4320	CNGB1 , ZNF319	16q13	56.4754	56.587	0.1116	2	0.43	1	2	0.5	0.0361828	0.395786	ZNF319
4322	MMP15 , GTL3 , CSNK2A2 , HSPC065 / AK058068 / Klkbl4 / BC057843 / CSNK2A2 , AK058068 / Klkbl4 / BC057843 / CSNK2A2 , FLJ13912 / CSNK2A2 , NDRG4 / AK124005 , SETD6 / CSNK2A2 , CNOT1 / CSNK2A2 , CNOT1 / BCGF1 , FLJ10815 , LOC440378 , GOT2 , CDH8	16q13--16q21	56.6015	62.7476	6.1461	15	0.42	0	13	0.23	0.000212626	0.829452	FLJ13912 / CSNK2A2 , SETD6 / CSNK2A2 , GOT2
4323	CDH11 , LOC283867 , CDH5 , BEAN , TK2 , TK2 / AK000013	16q21	62.7476	65.1546	2.407	7	0.43	0	4	0.25	0.0444281	0.879525	TK2 / AK000013
4326	CMTM2 , CMTM3 , CMTM4 , DYNC1LI2	16q21--16q22.1	65.1714	65.3506	0.1791	4	0.43	0	4	0.5	0.00294179	0.613217	DYNC1LI2 , DYNC1LI2
4327	FLJ35894 , APPBP1	16q22.1	65.3506	65.4329	0.0823	2	0.44	0	1	1	1.60065e-07	1.60065e-07	APPBP1
4331	CDH16 , RRAD , FAM96B , CES2 , FLJ21736 , FLJ37464 , CBFB , LIN10 , MGC4655 , TRADD , FBXL8 , HSF4 , NOL3	16q22.1	65.4996	65.7669	0.2674	13	0.46	1	25	0.2	4.09318e-05	0.985771	CDH16 , CBFB , TRADD , HSPC171 , FHOD1
4333	NOL3 / LOC283849 / AK092303 , E2F4	16q22.1	65.7671	65.7862	0.0191	2	0.45	0	21	0.19	4.09318e-05	0.985771	CBFB , TRADD , HSPC171 , FHOD1
4335	ELMO3 , LRRC29 , HSPC171 , FHOD1 , SLC9A5 , PLEKHG4 , KCTD19 , LRRC36 , CGI-38 , ZDHHC1 , HSD11B2 , ATP6V0D1 , AGRP , FAM65A , CTCF , RLTPR , ACD / CR615919 , PARD6A , C16orf48 , LOC388284 , MGC11335 , RANBP10 , TSNAXIP1 / BC051766	16q22.1	65.7941	66.4192	0.6252	24	0.46	1	26	0.15	4.09318e-05	0.985771	HSPC171 , FHOD1 , CBFB , TRADD
4337	C16orf56 , C16orf56 / THAP11	16q22.1	66.4199	66.4341	0.0142	2	0.46	1	1	1	0.000334289	0.000334289	C16orf56
4339	NUTF2 , RCD-8 , UNQ2446 , PSKH1 , CTRL , PSMB10 , LCAT , DPEP3	16q22.1	66.4599	66.5673	0.1074	8	0.45	0	7	0.29	0.000190724	0.710629	RCD-8 , PSMB10
4342	DDX28 , DUS2L	16q22.1	66.6137	66.6707	0.057	2	0.44	0	2	1	6.7263e-06	0.00295934	DDX28 , DUS2L
4345	RBM35B , LYPLA3 , SLC7A6 / PRMT7 , SLC7A6OS / SLC7A6 , PRMT7	16q22.1	66.8208	66.9472	0.1264	5	0.44	0	6	0.17	0.000157565	0.97269	SLC7A6OS / SLC7A6 / PRMT7
4349	CDH3 , CDH1 , AB051533 / FLJ12331 / FLJ12688 , AB051533 / FLJ12688 , HAS3 , DERPC / HAS3 , CIRH1A	16q22.1	67.276	67.7518	0.4758	7	0.44	0	4	0.5	0.000220942	0.796196	CDH3 , CDH1
4350	SNTB2 , VPS4A , COG8 , NIP7	16q22.1	67.7518	67.9348	0.1829	4	0.43	0	2	0.5	0.00362991	0.0677813	VPS4A / COG8
4351	TMED6 , TERF2 , CYB5B , NFAT5 , NQO1 , NOB1P , WWP2	16q22.1	67.9348	68.5319	0.5971	7	0.43	1	7	0.14	0.00133632	0.967245	WWP2
4352	WWP2	16q22.1	68.5319	68.532	0.0001	1	0.43	1	1	1	0.00133632	0.00133632	WWP2
4354	WWP2 / LOC283970 / BC063633 / LOC348174 , PDPR / LOC348174 , EXOSC6 , AARS , DDX19B / DDX19-DDX19L , DDX19A / DDX19B / DDX19-DDX19L , ST3GAL2 , FUK , COG4 , SF3B3 , MGC34647 / CR592247 , LOC92154 , VAC14 / BC035152 , VAC14 , HYDIN , FLJ11171 , CALB2 , ZNF23 , ZNF19 / ZNF23 , CHST4 , TAT , MARVELD3 , PHLPPL	16q22.1--16q22.3	68.6098	70.2444	1.6345	24	0.43	1	20	0.3	3.92107e-05	0.9491	WWP2 , AARS , DDX19A / DDX19B / DDX19-DDX19L , SF3B3 , MGC34647 / CR592247 , VAC14 / AK128439
4355	AP1G1 , LOC146517 , LOC55565 , KIAA0174 , PKD1L3 , DHODH , HP , HPR , TXNL4B , DHX38 , PMFBP1	16q22.3	70.2444	71.0176	0.7733	12	0.43	0	9	0.44	0.000801409	0.974964	AP1G1 , LOC55565 , KIAA0174 , DHODH
4357	ATBF1 , LOC283902 , LOC440384 , PSMD7	16q22.3	71.3753	72.8883	1.5129	5	0.43	0	3	0.33	0.000443723	0.631929	PSMD7
4365	LOC146346 , GLG1 , RFWD3 , MLKL , FA2H , WDR59 , ZNRF1 , LDHD , ZFP1 , CTRB1 / CTRB2 , BCAR1	16q22.3--16q23.1	73.0393	73.8267	0.7875	12	0.44	0	9	0.33	0.00488301	0.752177	GLG1 , MLKL , FA2H
4366	BCAR1 / AK127004 , CFDP1 , LOC388297 , LOC124491 , CHST6 , CHST5 , GABARAPL2 , ADAT1 , KARS	16q23.1	73.8267	74.2229	0.3962	10	0.43	0	8	0.12	1.5606e-05	0.752177	CFDP1
4370	CDYL2	16q23.2	79.1606	79.5674	0.4068	2	0.43	0	1	1	0.0108117	0.0108117	C16orf61
4371	C16orf61 , C16orf60 , ASCIZ , C16orf46	16q23.2	79.5674	79.6697	0.1023	4	0.43	0	3	0.67	0.000117926	0.810128	C16orf61 , C16orf60
4372	PKD1L2 , BCMO1 , GAN , CMIP / AF220234 , CMIP / AF113013 , CMIP , CMIP / DDX55 , CMIP / AK024389 , PLCG2	16q23.2--16q23.3	79.6697	80.5534	0.8837	10	0.43	0	7	0.14	0.000196146	0.581774	PLCG2
4373	HSPC105 , HSD17B2	16q23.3	80.5534	80.6621	0.1087	2	0.43	0	2	1	0.00138101	0.0489658	HSPC105 , HSD17B2
4374	HSD17B2 , MPHOSPH6	16q23.3	80.6621	80.7396	0.0775	2	0.43	0	2	1	5.48422e-05	0.00138101	HSD17B2 , MPHOSPH6
4380	MLYCD , OKL38 , EFCBP2 , MBTPS1 , HSDL1 , LRRC50 , TAF1C , LOC161931 / AK095331 / AK123582 , KCNG4 , WFDC1 , KIAA0703 , KIAA1609 , COTL1 , C16orf44 , USP10	16q23.3--16q24.1	82.5071	83.3702	0.8631	15	0.45	1	13	0.23	0.0100851	0.864851	MLYCD , TAF1C / LRRC50 , USP10
4382	CRISPLD2 / AY358413 / CR593410 , CRISPLD2 / CR593410 , ZDHHC7 , KIAA0513 , LOC400548 , MGC22001 , KIAA0182 , Pfs2 , MGC17624	16q24.1	83.4297	84.299	0.8693	10	0.45	1	5	0.6	0.000679648	0.940929	KIAA0513 , KIAA0182 , Pfs2
4384	COX4NB , COX4I1	16q24.1	84.3709	84.398	0.0271	2	0.44	0	2	1	3.74206e-05	0.000114612	COX4NB , COX4I1
4386	IRF8 , AF384996 , LOC283904 , FOXF1 , FLJ12998 , AK055241 , FOXC2 , FOXL1 , FBXO31 / LOC400551	16q24.1--16q24.2	84.5125	85.8587	1.3462	10	0.45	0	4	0.75	0.00608103	0.18096	IRF8 , FOXF1 , FBXO31
4388	LOC400551 / FBXO31 , FBXO31 , LOC400552 , MAP1LC3B , ZCCHC14	16q24.2	85.8882	86.2816	0.3934	6	0.46	0	3	0.33	0.0158202	0.121135	FBXO31
4407	CYBA , MVD , MGC23284 , RNF166 , LOC348180 , LOC348180 / FAM38A , FLJ40448 , CDT1 , APRT , GALNS , HSPC176 / LOC390748 , LOC390748 / HSPC176 , CBFA2T3 , CBFA2T3 / AK027082 , LOC441779 , LOC197322	16q24.3	87.24	87.7573	0.5172	17	0.47	0	10	0.3	0.00320777	0.767679	LOC348180 / FAM38A , CDT1 , APRT
4410	LOC283861 , FLJ31875 , AK023048 / FLJ12986 , ANKRD11 , ANKRD11 / AK125549 , SPG7	16q24.3	87.8103	88.1152	0.3048	7	0.47	0	3	0.67	0.000879791	0.334651	ANKRD11 , SPG7
4411	SPG7 , RPL13 , CPNE7 , DPEP1 , PCOLN3 , C16orf55 , GABARAP / CDK10 , CDK10 / CR612010	16q24.3	88.1152	88.2921	0.1769	9	0.47	0	7	0.29	0.000562246	0.886664	SPG7 , PCOLN3
4412	MGC26885 , C16orf7 , C16orf7 / BC052626 , ZNF276 / FANCA , LOC197317	16q24.3	88.2921	88.4798	0.1876	5	0.47	0	13	0.69	8.16166e-05	0.998923	ZNF276 / FANCA , ZNF276 / FANCA , ZNF276 / FANCA , ZNF276 / FANCA , ZNF276 / FANCA , ZNF276 / FANCA , ZNF276 / FANCA , ZNF276 / FANCA , ZNF276 / FANCA
4413	NULP1 , AK022609 , MC1R , FLJ20186	16q24.3	88.4798	88.5618	0.0821	4	0.48	1	4	0.25	0.000560886	0.131707	AK022609
4414	MGC16385 , AFG3L1	16q24.3	88.5618	88.5878	0.0259	2	0.47	0	1	1	9.53937e-06	9.53937e-06	MGC16385
4419	FAM57A , GEMIN4 , AF229804 , C17orf25	17p13.3	0.5241	0.6138	0.0897	4	0.27	0	6	0.5	0.0288358	0.662034	C17orf25 , RNMTL1 , TIMM22
4420	RNMTL1 , NXN , TIMM22 , ABR , TUSC5 , YWHAE , SLC43A2 / CRK , MYO1C / SLC43A2 , SKIP / SLC43A2 , SLC43A2 , SLC43A2 / PITPNA , SCARF1 , RILP , PRPF8 , MGC14376 , WDR81 , AK124987 / SERPINF2 , SERPINF1 , SMYD4 , RPA1 , RTN4RL1	17p13.3	0.6138	1.8706	1.2568	22	0.27	0	17	0.41	1.36115e-05	0.889067	RNMTL1 , TIMM22 , YWHAE , SKIP / SLC43A2 , RILP , RPA1 , C17orf25
4421	RTN4RL1 , DPH1 , HIC1 , SMG6	17p13.3	1.8706	1.9515	0.0809	4	0.28	1	3	0.33	0.000881185	0.518406	DPH1 / OVCA2
4431	GSG2 / ITGAE , HSA277841 , CAMKK1 , P2RX1 , ATP2A3 , ZZEF1 / AK074369 , ZZEF1 , CYB5D2 , ANKFY1 , ANKFY1 / TGOLN2 , UBE2G1 , MGC29671 , BC041772 / MYBBP1A , MYBBP1A / LOC124976 , GGT6 , FLJ42461 , ALOX15 , PELP1 , ARRB2	17p13.3--17p13.2	3.5761	4.5666	0.9905	20	0.28	1	15	0.2	0.00179721	0.855011	UBE2G1 , MYBBP1A / LOC124976 , PELP1
4433	MGC88387 , CXCL16 , ZMYND15	17p13.2	4.5815	4.5961	0.0146	3	0.27	0	2	0.5	0.000736606	0.0792552	CXCL16
4434	TM4SF5 , VMO1 , LOC284014 , PSMB6 , PLD2 , MINK1	17p13.2	4.5961	4.7377	0.1416	6	0.27	0	5	0.2	0.0368877	0.478954	PSMB6
4436	CHRNE , AK128415 / CHRNE , GP1BA , SLC25A11 , RNF167 , PFN1 , ENO3 , SPAG7	17p13.2	4.743	4.8036	0.0607	8	0.27	0	7	0.14	0.0287066	0.835804	ENO3
4438	KIF1C , GPR172B , ZFP3 , ZNF232 , USP6 , AB058774 / ZNF594 , UNQ5783 , RABEP1 , NUP88 / DERL2 , C1QBP / RIP / DERL2 , C1QBP / DERL2 , DHX33 / DERL2 , DERL2 , MIS12LP1	17p13.2	4.833	5.378	0.545	15	0.26	0	15	0.27	6.4914e-05	0.848452	NUP88 , C1QBP / RIP / DERL2 , DERL2 , MIS12
4439	KIAA0523 , AIPL1 / RASA4 , FAM64A , PITPNM3 , KIAA0753 , TXNL5 , MED31 / TXNL5 , LOC388327 , SLC13A5 , BIRC4BP , FBXO39 , TEKT1 , ALOX12P2 / BC041851	17p13.2	5.378	6.7429	1.3648	14	0.26	0	17	0.06	0.0152736	0.883041	PITPNM3
4447	ACADVL , DVL2	17p13.1	7.0656	7.0699	0.0043	2	0.27	1	1	1	0.00172214	0.00172214	ACADVL
4449	PHF23 , GABARAP	17p13.1	7.0807	7.0864	0.0056	2	0.27	1	2	0.5	0.0186591	0.123462	PHF23
4455	TNK1 , PLSCR3 , PLSCR3 / C17orf61 , NLGN2 , LOC374768 / FGF11 , FGF11 / C17orf74 , TMEM102 / FGF11 , FGF11 , CHRNB1 , ZBTB4 , POLR2A , TNFSF13 , SENP3 , EIF4A1 / CD68 , CD68 , MPDU1 / CR610474 , FXR2 , SAT2	17p13.1	7.2336	7.4748	0.2412	18	0.27	0	11	0.18	0.0171375	0.529672	CHRNB1 , POLR2A
4462	CCDC42 , FLJ35773 , C17orf38 , PIK3R5 , NTN1 , LOC400572 , STX8 , WDR16 , USP43 / AK090821 , GLP2R , RCV1 , GAS7	17p13.1	8.5741	9.9751	1.401	13	0.26	0	6	0.17	0.0256368	0.613233	WDR16
4465	MYH3 , SCO1 , C17orf48 , LOC388335 , LOC400573 , LOC284033 , DNAH9 , ZNF18	17p13.1--17p12	10.4727	11.8217	1.349	9	0.27	1	3	0.67	0.00149188	0.626292	LOC388335 , ZNF18
4466	MAP2K4 , AK092009 , MYOCD	17p12	11.8217	12.5161	0.6944	3	0.27	0	1	1	0.000105453	0.000105453	MAP2K4
4467	MYOCD , KIAA0672 , ELAC2	17p12	12.5161	12.8365	0.3204	3	0.26	0	2	0.5	1.4769e-05	0.159196	ELAC2
4475	TRIM16 , TRIM16 / ZNF29 , ZNF286 , ADORA2B , TTC19 , TTC19 / NCOR1 , NCOR1 / TTC19 , NCOR1 , PIGL , PRR6 , UBB	17p12--17p11.2	15.4953	16.2789	0.7836	11	0.25	0	7	0.57	3.10692e-05	0.849262	TTC19 , TTC19 / NCOR1 , NCOR1 / TTC19 , PIGL
4482	M-RIP	17p11.2	16.9201	17.0292	0.1091	1	0.25	0	1	1	0.041305	0.041305	M-RIP
4484	COPS3	17p11.2	17.0799	17.099	0.0191	1	0.26	1	1	1	0.00507336	0.00507336	COPS3
4485	NT5M , MED9 , RASD1 , PEMT , PEMT / AK026675	17p11.2	17.099	17.3938	0.2949	5	0.25	0	4	0.25	0.000418377	0.618257	RASD1
4486	RAI1 , RAI1 / SMCR5 , SREBF1 , TOM1L2 / AK057830 , TOM1L2 , LRRC48 , ATPAF2	17p11.2	17.3938	17.9059	0.5121	7	0.25	0	3	0.67	0.00433152	0.160583	SREBF1 , TOM1L2
4487	C17orf39 , ALKBH5 , LLGL1 , FLII , SMCR7 , TOP3A , SMCR8 , SHMT1	17p11.2	17.9059	18.1927	0.2868	9	0.25	0	6	0.5	0.00120197	0.47657	ALKBH5 , FLII , TOP3A
4493	TRIM70 , FBXW10 , FAM18B	17p11.2	18.5697	18.775	0.2053	4	0.25	1	3	0.33	0.0302831	0.562677	FAM18B
4494	PRPSAP2 / AK126398 , SLC5A10	17p11.2	18.775	18.8153	0.0402	2	0.25	1	1	1	0.0180344	0.0180344	PRPSAP2 / AK126398
4501	EPN2 , EPPB9 , MAPK7 , MFAP4 , ZNF179	17p11.2	19.1345	19.2609	0.1264	5	0.23	0	4	0.25	0.0418486	0.669387	MAPK7 / MFAP4
4983	Sep-09 , LOC400622 , LOC400623 , TNRC6C , TMC6 , TMC8 / AK125672 , AY358510 , SYNGR2 , TK1 , AFMID , BIRC5 , LOC283999 , SOCS3 , DNAH17 / PGS1	17q25.3	72.9855	74.0097	1.0242	15	0.11	1	2	0.5	0.0496405	0.0694939	TK1
4990	ENPP7 , CBX2 , CBX8 , CBX4 , TBC1D16 , CCDC40 / AK000760 / BC058288 , GAA , DDX48 , CARD14 / DKFZp434J0226 , SGSH , SLC26A11 , KIAA1618 , C17orf27 / AK125341 , FLJ35220	17q25.3	75.2972	76.012	0.7149	15	0.11	0	1	1	0.0112373	0.0112373	SLC26A11
5041	ROCK1 , GNA13 / ROCK1 , KIAA1772 , ESCO1 , SNRPD1 , ABHD3	18q11.1--18q11.2	16.8252	17.6646	0.8394	6	0.12	0	1	1	0.000812875	0.000812875	SNRPD1
5044	CTAGE1 , RBBP8 , CABLES1 , C18orf45 , RIOK3 , C18orf8	18q11.2	18.2477	19.3707	1.123	7	0.12	0	2	0.5	0.000676288	0.0688554	RBBP8
5049	C18orf17 , CABYR , OSBPL1A , IMPACT	18q11.2	19.9694	20.2856	0.3161	4	0.13	1	2	0.5	0.000122719	0.0555907	IMPACT
5057	B4GALT6 , LOC390846 , KIAA1012 , RNF125 , RNF138 , MEP1B	18q12.1	27.4589	28.1003	0.6415	7	0.13	0	2	0.5	9.75329e-05	0.305165	RNF138
5066	FHOD3 , C18orf10 , KIAA1328 , BRUNOL4	18q12.2	32.6138	33.1071	0.4933	5	0.13	0	2	0.5	8.22895e-05	0.154807	C18orf10
5070	PIK3C3 , LOC284260	18q12.3	35.933	38.808	2.875	3	0.15	0	1	1	0.0141135	0.0141135	PIK3C3
5082	LOXHD1 , LOC147343 , ST8SIA5 , PIAS2 , TCEB3C / KATNAL2 , TCEB3B / KATNAL2 , KATNAL2 , HDHD2 , IER3IP1 , LOC440493	18q21.1	42.2943	43.3551	1.0607	11	0.15	0	2	0.5	0.0165133	0.203203	HDHD2
5084	SMAD2 , C18orf12	18q21.1	43.6154	44.0331	0.4177	3	0.15	0	1	1	0.00406438	0.00406438	SMAD2
5086	KIAA0427 , SMAD7 , DYM , LOC497661 , LOC497661 / PIGK / RPL17 , LIPG , ACAA2 , CCDC11 , MBD1 , CXXC1 , C18orf24	18q21.1	44.4782	46.1739	1.6957	12	0.14	0	2	0.5	0.00347134	0.107728	DYM
5088	MAPK4 , MRO , ME2 , ELAC1	18q21.2	46.5106	46.7548	0.2442	4	0.13	0	2	0.5	0.011798	0.914552	ME2
5093	MBD2	18q21.2	49.36	50.0677	0.7077	2	0.14	0	1	1	0.000379958	0.000379958	MBD2
5097	TXNL1 , WDR7	18q21.2--18q21.31	51.9017	52.8479	0.9462	3	0.15	1	1	1	0.00255796	0.00255796	TXNL1
5103	FECHRS , ATP8B1 / AK056031	18q21.31	53.3047	53.5286	0.2239	4	0.14	0	1	1	0.000760215	0.000760215	NARS
5106	NEDD4L	18q21.31	53.9734	53.9735	0.0001	1	0.14	0	1	1	0.0218666	0.0218666	NEDD4L
5107	NEDD4L , ALPK2 / HAK , MALT1 , ZNF532 , SEC11L3 , GRP	18q21.31--18q21.32	53.9735	55.0488	1.0753	6	0.14	0	3	0.67	0.00666252	0.842953	NEDD4L , SEC11L3
5112	CDH20 , RNF152 , PIGN , KIAA1468 , TNFRSF11A , ZCCHC2 , ZCCHC2 / EMILIN2 , PHLPP / PSMD8 , PHLPP , BCL2 , FVT1 , VPS4B , SERPINB5 , SERPINB12 , SERPINB13 , SERPINB3 / AF428135 / SERPINB4 , SERPINB11	18q21.33	57.3732	59.6231	2.2499	18	0.14	0	7	0.29	0.000580985	0.925062	PIGN , ZCCHC2
5120	C18orf55 , CYB5A , C18orf51 , CNDP2 , CNDP1 / AK131263 , LOC400657 , ZNF407 , AK096231 , ZADH2 , SDCCAG33 , LOC284274 , ZNF516	18q22.3--18q23	69.967	72.3348	2.3678	13	0.13	0	2	1	0.00912205	0.0442806	CYB5A , ZNF407
5123	SALL3 , ATP9B , NFATC1 , LOC284240 , FLJ25715 , CTDP1 , KCNG2 , PQLC1 , LOC440498 , TXNL4A , C18orf22 , KIAA0863	18q23	74.0016	75.9974	1.9958	13	0.14	0	1	1	0.00440391	0.00440391	TXNL4A
5125	PPAP2C , KIAA1193 , THEG , KIAA1957 , SHC2 , C19orf19 , MADCAM1 , AK125401 / C19orf20 , CDC34 , GZMM , BSG , HCN2 , POLRMT , FGF22 , RNF126 , FSTL3 , PALM , C19orf21 , PTBP1 , PRG2 , AZU1 , PRTN3 , ELA2 , CFD , THRAP5 , C19orf22 , KISS1R , ARID3A , WDR18 , GRIN3B , C19orf6 , CNN2 , ABCA7 , HMHA1 , POLR2E , GPX4 , KIAA0963 , STK11 , C19orf26 , ATP5D , CIRBP / C19orf24 / C19orf23 , CIRBP / C19orf24…	19p13.3	0.2391	1.3401	1.101	46	0.13	0	13	0.15	0.00460872	0.931856	ABCA7 , MUM1 / BC001806
5126	NDUFS7 , GAMT , DAZAP1 , APC2 , C19orf25 / APC2 , PCSK4 , REEP6 , ADAMTSL5 , LOC126520 / BC100792	19p13.3	1.3401	1.478	0.1379	9	0.14	1	3	0.33	0.0214604	0.49145	REEP6
5127	RKHD1 , MBD3 , UQCR , TCF3 , ATP8B3 , REXO1 , KLF16 , FAM108A1 , SCAMP4 / LOC113179 , SCAMP4 / IL1RAPL1 , CSNK1G2 / C19orf34 , CSNK1G2 , BTBD2 , MKNK2 , MOBKL2A , MOBKL2A / C19orf36 , AP3D1 / MOBKL2A , DOT1L / MOBKL2A , PLEKHJ1 / MOBKL2A , MOBKL2A / SF3A2 , MOBKL2A / AMH , MOBKL2A / JSRP1 , MOBKL2A / OAZ1 / JSRP1 , LSM7 / MOBKL2A , SPPL2B / MOBKL2A , MOBKL2A / TIMM13 , MOBKL2A / LMNB2 , GADD45B /…	19p13.3	1.478	3.075	1.597	45	0.13	0	13	0.08	0.0238732	0.981203	LSM7 / MOBKL2A
5135	LOC388494 / ATCAY , ATCAY , ITGB1BP3 , DAPK3 / ETNK1 , EEF2 , PIAS4	19p13.3	3.8029	3.9967	0.1938	6	0.12	0	2	0.5	0.0166702	0.223929	EEF2
5142	SH3GL1 , CHAF1A , UBXD1 , HDGF2 / KIAA1881 , HDGF2 , KIAA1881 , TRIM59 / LOC440503 , LRG1 / TRIM59 / LOC440503 , SEMA6B , TNFAIP8L1 , DPP9 , C19orf30	19p13.3	4.3054	4.7233	0.4179	12	0.12	0	6	0.5	0.01153	0.657558	CHAF1A , UBXD1 , LRG1 / TRIM59 / LOC440503
5150	NDUFA11 / AK127692 , CAPS , RANBP3 , RFX2	19p13.3	5.8169	5.9443	0.1273	4	0.11	0	1	1	0.00280743	0.00280743	CAPS
5154	DENND1C , TUBB4 , TNFSF9 , TNFSF7 , GNAI2 / C3 , C3 , GPR108 , TRIP10 , SH2D3A	19p13.3	6.4186	6.804	0.3854	10	0.11	0	5	0.2	0.00339547	0.960113	ZNF302 / SH2D3A
5157	ARHGEF18 / AK127453 , PEX11G	19p13.2	7.4433	7.4791	0.0358	2	0.12	0	1	1	0.0113586	0.0113586	ARHGEF18 / AK127453
5164	ANKRD47 / CCL25 , FBN3 / ANKRD47 , LASS4 / ANKRD47 , CD320 / ANKRD47 , NDUFA7 / ANKRD47 , ANKRD47 / RPS28 , ANGPTL4 , RAB11B , Mar-02 , HNRPM , PRAM1 , ZNF414 , MYO1F , ADAMTS10 , MGC33407	19p13.2	7.9447	8.6689	0.7242	16	0.12	0	5	0.4	0.0161526	0.944984	NDUFA7 / ANKRD47 , HNRPM
5750	GAB4 , CECR7 , IL17R , LOC150166 , CECR6 , CECR5 , CECR4 , CECR1 , CECR3 , CECR9 , CECR2 / HUMYZ82H07 / AF336133 / AL832377 , AF336133 / AK091754 , BCL2L13 / SLC25A18 , BCL2L13 / ATP6V1E1 , BCL2L13 , BID , AK097861 , MICAL3 , AK094477 / MICAL3 , AK000085 , PEX26 / TUBA8 , TUBA8	22q11.1--22q11.21	15.8271	17.0396	1.2125	23	0.2	0	5	0.2	0.0292776	0.634694	BCL2L13 / ATP6V1E1
5751	USP18 , DGCR6 , PRODH	22q11.21	17.0396	17.362	0.3224	3	0.21	0	3	0.33	0.0408951	0.620471	DGCR6
5753	DGCR2 , DGCR2 / DGCR14 , LOC391295 / DGCR14 , TSSK2 / DGCR13 / DGCR14 , DGCR14 , GSCL , SLC25A1 , CLTCL1 , HIRA , MRPL40 , LOC128977 , UFD1L , CDC45L , CLDN5 , LOC440791 , SEPT5 / GP1BB	22q11.21	17.3906	18.1308	0.7402	16	0.21	0	12	0.33	3.09321e-05	0.84198	DGCR14 , SLC25A1 , MRPL40 , UFD1L
5757	TXNRD2 , COMT	22q11.21	18.222	18.3291	0.1071	2	0.21	0	3	0.33	0.018264	0.719349	COMT
5758	COMT , ARVCF , C22orf25 / CR627452 , DGCR8 , HTF9C / CR592601	22q11.21	18.3291	18.483	0.1539	5	0.22	1	4	0.5	0.0401085	0.845772	COMT , DGCR8
5760	RANBP1 / CR590513 , ZDHHC8 , AK057137 , RTN4R , LOC440792 / DGCR5 , DGCR6L / DGCR5 , LOC391303 , ZNF74 / USP41	22q11.21	18.4928	19.0913	0.5985	9	0.22	1	6	0.17	0.00692725	0.398296	RANBP1 / CR590513
5761	SCARF2 , KLHL22 , PCQAP / AK124276 , DKFZp434N035 , PIK4CA	22q11.21	19.0913	19.4137	0.3224	6	0.22	0	11	0.18	0.0306376	0.845066	PIK4CA / SERPIND1 , PIK4CA / SERPIND1
5763	PIK4CA / SERPIND1 , SNAP29 , CRKL , AIFL / AK126917 / LZTR1 , LZTR1	22q11.21	19.4643	19.6817	0.2174	5	0.21	0	9	0.22	0.0306376	0.526766	PIK4CA / SERPIND1 , PIK4CA / SERPIND1
5766	SLC7A4 , LOC400891 , GGT2 / GGT1 , DKFZp434K191 , FLJ26056	22q11.21	19.7158	19.9924	0.2767	5	0.22	1	2	0.5	0.0117837	0.694757	SLC7A4
5770	UBE2L3 , LOC150223 / CR614195 , FLJ36046 , SDF2L1 , PPIL2 / YPEL1	22q11.21	20.3063	20.3818	0.0755	6	0.22	1	3	0.67	0.0022854	0.317148	UBE2L3 , SDF2L1
5772	YPEL1 , LOC440806 / MAPK1	22q11.21	20.395	20.4472	0.0523	2	0.22	1	2	0.5	0.0441017	0.317148	LOC440806 / MAPK1
5773	LOC440806 / MAPK1 , PPM1F , PPM1F / BC021857 , TOP3B	22q11.21--22q11.22	20.4472	20.6472	0.2	5	0.21	0	2	0.5	0.0441017	0.113383	LOC440806 / MAPK1
5776	MIF / LOC284889 , DDT	22q11.23	22.567	22.6466	0.0795	2	0.2	0	2	1	0.000199232	0.0491536	MIF / LOC284889 , DDT
5782	KIAA0376 , AK091970 / ADORA2A , ADORA2A , UPB1 / CR627429 , UPB1 , C22orf13 , SNRPD3 , LOC388886 / GGT1 , GGT1 , PIWIL3 / TOP1P2 , RUTBC2 / BC111698 , CTA-221G9.4	22q11.23	23.1405	23.8382	0.6977	13	0.21	1	2	0.5	0.000128462	0.350966	SNRPD3
5788	ADRBK2 , MYO18B , SEZ6L , ASPHD2 , HPS4 , TFIP11 / CTB-1048E9.5 / LOC402055 , TFIP11	22q12.1	24.4488	25.218	0.7692	7	0.19	0	3	0.67	0.000871911	0.351297	ASPHD2 , TFIP11
5790	PITPNB , KIAA1648 , AB028966 / RP3-477H23.1 / KIAA1648 , CHEK2 , CHEK2 / RP3-366L4.2 / HSC20 , FLJ33814 / XBP1 , XBP1 , LOC388890 , AB051436 / ZNRF3 , HS747E2A , KREMEN1 , KREMEN1 / AK172861 , EMID1 , RHBDD3 , EWSR1 / PRG1 , GAS2L1 , RRP22 , AP1B1 / BX537680 , RFPL1 , NEFH , C22orf19 , NIPSNAP1 , NF2 , ZMAT5 , UCRC , ASCC2 , MTMR3 , LOC400924 , HORMAD2 , LIF , OSM , TBC1D10A / LOC652968 , TBC1D10…	22q12.1--22q12.2	26.5781	29.39	2.8119	45	0.19	0	15	0.4	4.93508e-05	0.958965	C22orf19 , NIPSNAP1 , NF2 , UCRC , SF3A1 , MTP18 / SEC14L2
5793	SMTN / GPR133 , SELM , PIB5PA , PLA2G3 , RNF185 , LIMK2 , MGC17330 , ZNF278 / BC007304 , AK000471 , DRG1 , EIF4ENIF1 , SFI1 , PISD / CR596708 , PISD , RP4-694E4.2 / MGC50372 , DEPDC5 , AL050256 , YWHAH	22q12.2--22q12.3	29.8247	30.6833	0.8585	19	0.2	0	13	0.38	0.00027503	0.776355	SMTN / GPR133 , SELM , EIF4ENIF1 , PISD / CR596708 , YWHAH
5796	LOC339666 , HSPC117 , BPIL2 , FBXO7 , SYN3 , SYN3 / TIMP3 / CR603101 , LARGE	22q12.3	31.0945	31.9995	0.9049	8	0.2	0	4	0.75	0.00727899	0.822801	HSPC117 , FBXO7 , LARGE
5798	LARGE	22q12.3	32.1453	32.1856	0.0402	1	0.2	0	1	1	0.0100092	0.0100092	LARGE
5799	LARGE	22q12.3	32.1856	33.8133	1.6277	2	0.2	0	1	1	0.0105694	0.0105694	LARGE
5801	MCM5 , RASD2 , MB , LOC284912 , APOL6	22q12.3	34.1295	34.3936	0.2642	6	0.21	0	2	0.5	0.00769445	0.778164	MCM5
5802	AK097266 / APOL6 , APOL5 , RBM9 , APOL3 , APOL4 , APOL2	22q12.3	34.3936	34.9918	0.5982	6	0.21	0	4	0.25	0.000317905	0.778164	APOL3
5803	APOL1 , MYH9 , MYH9 / BC090921 , TXN2 / AK123361 , RP5-1119A7.4 / FLJ23322 , EIF3S7 , CACNG2 , CACNG2 / AK055082	22q12.3	34.9918	35.3547	0.3629	9	0.21	0	4	0.25	0.000306814	0.659488	EIF3S7
5805	TST	22q12.3	35.7369	35.7553	0.0184	1	0.22	0	1	1	0.00694281	0.00694281	TST
5806	MPST	22q12.3	35.7553	35.7893	0.034	1	0.22	0	1	1	0.00718929	0.00718929	MPST
5807	KCTD17 , TMPRSS6 / AK055306 , TMPRSS6 , C1QTNF6 , SSTR3 , RAC2 , PSCD4 , BC043218 , KIAA1904 , MFNG , CARD10 , CDC42EP1 , LGALS2 , GGA1 , SH3BP1 / AK126873 , PDXP / AK126873 , LGALS1 , MGC3731	22q12.3--22q13.1	35.7893	36.4837	0.6944	19	0.23	1	11	0.18	0.0177744	0.883748	RAC2 , PSCD4
5808	TRIOBP , H1F0 , GCAT , GALR3 , LOC129138	22q13.1	36.4837	36.5571	0.0734	5	0.23	1	4	0.25	0.0317039	0.503839	H1F0
5811	MICAL-L1 / C22orf23 , MICAL-L1 / C22orf23 / AK097339	22q13.1	36.6676	36.6699	0.0023	2	0.23	1	1	1	0.010887	0.010887	MICAL-L1 / C22orf23 / AK097339
5812	ATP5G1 / POLR2F , SOX10 / ATP5G1 , POLR2F , PICK1 , SLC16A8 , BAIAP2L2 , PLA2G6 , MAFF , C22orf5 , KIAA1660 / C22orf5 , CSNK1E	22q13.1	36.6699	37.0205	0.3506	11	0.22	0	7	0.29	0.00875649	0.635465	ATP5G1 / POLR2F , BAIAP2L2
5814	KCNJ4 , KDELR3 , DDX17 , DMC1 , PGEA1 , TOMM22 , JOSD1 , GTPBP1 , UNC84B , DNAL4 , NPTXR , CBX6 , APOBEC3A , APOBEC3B , APOBEC3C , APOBEC3D / APOBEC3B , APOBEC3G , ARP10 / RP4-742C19.3 , CBX7 , AK074445 , PDGFB , RPL3 , MAP3K7IP1 / SYNGR1 , MAP3K7IP1 , MGAT3 , AF289562 / MGAT3 , RP5-1104E15.5 / FLJ20232 , RP5-1104E15.5 / CR615640 / FLJ20232 , ATF4	22q13.1	37.1528	38.2471	1.0943	30	0.23	0	17	0.18	0.0112334	0.909425	RPL3 , MAP3K7IP1 / SYNGR1 , RP5-1104E15.5 / CR615640 / FLJ20232
5816	CACNA1I , RP1-172B20.3 / FLJ25421 , GRAP2 , FAM83F , AK126297 , TNRC6B , ADSL , RUTBC3 , MKL1 , MKL1 / AB051446	22q13.1	38.2551	39.2489	0.9938	10	0.23	0	6	0.33	0.000174102	0.494258	TNRC6B , ADSL
5819	ST13 , DNAJB7 / LOC63929 , LOC63929 , RBX1 , EP300 , L3MBTL2 , L3MBTL2 / RP4-756G23.1 / BC068590 , RANGAP1 , ZC3H7B , TEF , TOB2 , PHF5A , ACO2 , POLR3H , CSDC2 , PMM1 , PXK / D15Wsu75e , AF130053 / XRCC6	22q13.2	39.5051	40.3597	0.8547	19	0.23	0	10	0.7	9.82588e-05	0.968895	ST13 , RBX1 , EP300 , ZC3H7B , PHF5A , POLR3H / ACO2 , PXK / D15Wsu75e
5820	NHP2L1 , CTA-216E10.6 / FLJ23584 , RP5-821D11.2 / BC070111 , AK092934 / AK093341 / AK094461 / AK097834 / AK128158 / RP5-821D11.2 / BC032248 / BC070111 , FLJ22349 , AK096917	22q13.2	40.3597	40.632	0.2723	6	0.23	0	4	0.75	0.0142926	0.140027	NHP2L1 , CTA-216E10.6 / FLJ23584 , AK092934 / AK093341 / AK094461 / AK097834 / AK128158 / RP5-821D11.2 / BC032248 / BC070111
5821	SREBF2 , TNFRSF13C , C22orf18	22q13.2	40.632	40.6836	0.0516	3	0.23	0	1	1	0.00327621	0.00327621	C22orf18
5822	LOC339674 / BC068568 , Sep-03 , CTA-250D10.11 / MGC26816GA , FAM109B , LOC91689 , NDUFA6 , CYP2D6 / LOC91689 , TCF20 , LOC388906 , LOC150371 , NFAM1	22q13.2	40.6836	41.1239	0.4402	13	0.24	1	8	0.38	0.00146406	0.890779	NAGA , NDUFA6 , LOC150371
5824	dJ222E13.2 / SERHL2 / SERHL , dJ222E13.2 / SERHL2 / BC007736 , dJ222E13.2 / BC007736	22q13.2	41.2984	41.3413	0.0429	4	0.23	0	1	1	0.00606087	0.00606087	dJ222E13.2 / SERHL2 / BC007736 / SERHL
5825	CYB5R3 , A4GALT	22q13.2	41.3413	41.5233	0.182	2	0.23	0	2	0.5	0.0356815	0.942159	CYB5R3
5826	ARFGAP3 / AK127525 , ARFGAP3 , PACSIN2 , TTLL1 , BIK , MT , BZRP , TTLL12 , SCUBE1	22q13.2	41.5233	42.0096	0.4863	9	0.24	1	10	0.3	0.000171543	0.640258	ARFGAP3 / AK127525 , MT , BZRP
5827	MPPED1 , FLJ23588 , SULT4A1 , PNPLA5 , ADPN , SAMM50 , PARVB , PARVG , KIAA1644 , DJ1033E15.1 , LDOC1L , ARHGAP8 / LOC553158 / PRR5 , PHF21B , NUP50 , C22orf9 , UPK3A / BC108900	22q13.2--22q13.31	42.0096	44.1152	2.1055	17	0.23	0	12	0.17	0.0352105	0.994876	PARVG , LDOC1L
5831	WNT7B , FLJ10945 , LOC554174 / BC036832 , BC036832 , FLJ27365 , PPARA , FTH1 / PPARA , LOC150383 , PKDREJ , FLJ20699 , LOC150384 / CR602756 , GTSE1 , TRMU , CELSR1 , DIP , CERK , TBC1D22A , TBC1D22A / AK057318	22q13.31	44.7512	46.1857	1.4345	19	0.24	0	7	0.29	0.0220291	0.963691	FTH1 / PPARA , FLJ20699
5834	RP1-29C18.7 / LOC400933 / LOC348645 , BRD1 , ZBED4 , ALG12	22q13.33	48.3525	48.6831	0.3306	5	0.23	0	3	0.33	0.0433359	0.860849	BRD1
5836	PIM3 / ATP5G2	22q13.33	48.7436	48.7736	0.0301	2	0.25	1	1	1	0.0344205	0.0344205	PIM3 / ATP5G2
5837	MLC1 , MOV10L1 , PANX2 , PP2447 / RP3-402G11.12 , RP3-402G11.5 / SELO , TUBGCP6 , HDAC10 , MAPK12 , MAPK11 , PLXNB2 , MGC33692 , SAPS2 , SBF1 , ADM2 , MIOX , BC002942 , hCAP-H2 , SCO2 , ECGF1 , KLHDC7B , CHKB , MAPK8IP2 , PSMA5	22q13.33	48.7736	49.3989	0.6253	24	0.24	0	16	0.31	0.0102265	0.8101	TUBGCP6 , PLXNB2 , SCO2 , ECGF1 , CHKB / CPT1B
