# Supplementary material for: High-resolution aCGH and expression profiling identifies a novel genomic subtype of ER negative breast cancer
Source: Genome Biol. 2007 Oct 7;8(10):R215. doi: 10.1186/gb-2007-8-10-r215 (PMC2246289; doi:10.1186/gb-2007-8-10-r215)
Supplement: Additional data file 9 — Subset tables of ADF-8 listing the CRA that showed strong statistical association ('hotspots') between either copy number gain and overexpression or copy number loss and underexpression. The criterion used for a region to be a hotspot was a best p value with p < 0.001 and at least 50% of oligos in the region showing an association between copy number state and aberrant expression at p < 0.05. [file gb-2007-8-10-r215-S9.xls]

## Sheet: TableMostImpExpCopyGains.txt
CROA-ID	Genes	CytoBand	Start (Mb)	End (Mb)	Length (Mb)	n	Freq.Gain	MR	nexpvals	fcorrexp	bestpval	worstpval	CorrGeneExp.	nAMP	pval (Gains) for Survival	pval (Gains) for DFI	pval (Gains) for TTDM	pval (Amplif.) for Survival	pval (Amplif.) for DFI	pval (Amplif.) for TTDM
239	RBM8A , RBM8A / GNRHR2 , PEX11B , ITGA10 , ANKRD35 , PIAS3 , POLR3C , ZNF364 , CD160 / AK128370	1q21.1	144.219	144.976	0.7565	10	0.49	0	10	0.5	1.11692e-05	0.741818	RBM8A , PIAS3 / NUDT17 , POLR3C , CHD1L / POLR3C , ZNF364	10	0.39	0.12	0.19	0.34	0.32	0.74
244	NBPF10 / NBPF8 / NBPF1 / BC034418 , NBPF10 / LOC284561 / LOC440680 / NBPF8 / NBPF1 / BC034418	1q21.1	145.952	146.283	0.3309	3	0.49	0	4	0.5	0.000146856	0.580102	NBPF10 / FLJ39739 / NBPF8 / NBPF1 / BC034418 , NBPF1 / NBPF15	11	0.67	0.29	0.44	0.26	0.25	0.62
245	NBPF10 / FLJ39739 / NBPF8 / NBPF1 / BC034418 , NBPF10 / FLJ39739 / NBPF8 / NBPF1 / BC034418 / LOC391088	1q21.1	146.283	146.362	0.0791	2	0.49	0	4	0.5	0.000100809	0.580102	NBPF10 / FLJ39739 / NBPF8 / NBPF1 / BC034418 , NBPF1 / NBPF15	11	0.75	0.34	0.49	0.26	0.25	0.62
248	NBPF1	1q21.1	146.719	147.199	0.4802	1	0.49	0	4	0.5	0.000100809	0.580102	NBPF10 / FLJ39739 / NBPF8 / NBPF1 / BC034418 , NBPF1 / NBPF15	10	0.67	0.28	0.43	0.34	0.32	0.74
249	NBPF1	1q21.1	147.199	147.2	0.0001	1	0.5	0	4	0.5	0.000100809	0.580102	NBPF10 / FLJ39739 / NBPF8 / NBPF1 / BC034418 , NBPF1 / NBPF15	10	0.51	0.19	0.34	0.34	0.32	0.74
293	ADAM15 , EFNA4 / MUC1 , EFNA3 / MUC1 , EFNA1 , RAG1AP1 / MUC1 , DPM3 / MUC1	1q21.3--1q22	153.285	153.379	0.0939	6	0.51	0	14	0.5	2.06523e-06	0.839136	EFNA4 / MUC1 , PMVK / MUC1 , SHC1 / MUC1 , DPM3 / MUC1 , MUC1 , EFNA1 , EFNA1	8	0.18	0.21	0.19	NA	NA	NA
302	ARHGEF2 , SSR2 , UBQLN4 , MAPBPIP	1q22	154.15	154.305	0.155	4	0.51	0	4	0.5	0.000823195	0.654905	SSR2 , MAPBPIP	9	0.25	0.22	0.24	NA	NA	NA
323	CRP , DUSP23 , SLAMF8 , SLAMF8 / AK096506 / C1orf204 , CCDC19 , TAGLN2 / CCDC19 , IGSF9 , SLAMF9 , PIGM	1q23.2	157.949	158.268	0.3191	10	0.53	0	8	0.5	3.52504e-07	0.986305	DUSP23 , TAGLN2 / CCDC19 , IGSF9 , PIGM	10	0.37	0.19	0.27	0.78	0.77	0.67
330	F11R	1q23.3	159.233	159.233	0.0001	1	0.55	1	1	1	0.000748895	0.000748895	F11R	12	0.42	0.2	0.34	0.99	0.96	0.42
345	FCRLM2 , DUSP12 , ATF6 , OLFML2B , NOS1AP , NOS1AP / AY841899 , C1orf111 , LOC400793 , SH2D1B , UHMK1 , UAP1	1q23.3	159.964	160.803	0.8385	11	0.56	1	8	0.5	0.000165898	0.951647	DUSP12 , NOS1AP / AY841899 , LOC400793 , UAP1	11	0.56	0.3	0.5	0.64	0.62	0.81
353	LRRC52 / LOC400794 , MGST3 / CR607567 , ALDH9A1 , BC012108 , TMCO1 / UCK2 , UCK2 , AK055347 / FAM78B , FAM78B , LOC116123 , POGK , TADA1L	1q23.3--1q24.1	163.781	165.149	1.3686	12	0.54	0	6	0.83	0.00027594	0.311721	MGST3 / CR607567 , ALDH9A1 , TMCO1 / UCK2 , UCK2 , POGK	11	0.47	0.24	0.37	0.64	0.62	0.81
392	HMCN1 , PRG4 , TPR , C1orf27 / OCLM , C1orf27	1q25.3--1q31.1	183.799	184.675	0.8756	6	0.54	0	13	0.77	7.86135e-06	0.871429	TPR , C1orf27 , C1orf27 , C1orf27 , C1orf27 , C1orf27 , C1orf27 , C1orf27 , C1orf27 , C1orf27	12	0.43	0.53	0.74	0.96	0.93	0.44
400	UCHL5 , TROVE2 , GLRX2 , CDC73	1q31.2	191.248	191.413	0.1644	4	0.56	0	14	0.79	0.000541904	0.660917	UCHL5 , UCHL5 , UCHL5 , UCHL5 , UCHL5 , UCHL5 , UCHL5 , UCHL5 , UCHL5 , UCHL5 , GLRX2	10	0.5	0.6	0.64	0.76	0.71	0.67
431	PPP1R12B / CYB5R1	1q32.1	200.824	200.824	0.0001	1	0.57	0	8	0.62	0.00027777	0.362815	PPP1R12B / CYB5R1 , JARID1B / CYB5R1 , CYB5R1 / RABIF , CYB5R1 / ADIPOR1 , CYB5R1	13	1	0.32	0.39	0.74	0.82	0.5
433	CYB5R1 / AK124510	1q32.1	200.827	200.827	0.0001	1	0.57	0	7	0.71	0.00027777	0.362815	PPP1R12B / CYB5R1 , JARID1B / CYB5R1 , CYB5R1 / RABIF , CYB5R1 / ADIPOR1 , CYB5R1	13	0.91	0.26	0.31	0.76	0.79	0.53
435	CYB5R1 / SYT2 , JARID1B / CYB5R1	1q32.1	200.832	200.964	0.1326	2	0.57	1	7	0.71	0.00036868	0.362815	PPP1R12B / CYB5R1 , JARID1B / CYB5R1 , CYB5R1 / RABIF , CYB5R1 / ADIPOR1 , CYB5R1	13	0.87	0.24	0.29	0.75	0.8	0.52
465	PPP2R5A , C1orf75	1q32.3	210.385	210.625	0.2405	2	0.57	0	2	0.5	0.000259868	0.684153	PPP2R5A	12	0.66	0.2	0.29	0.6	0.95	0.41
474	GPATC2 , LOC128153 , CGI-115 , KIAA0507 , TGFB2 , LYPLAL1 , MGC39581 / LYPLAL1	1q41	214.744	217.683	2.9386	8	0.56	0	4	1	0.00063722	0.0318561	GPATC2 , CGI-115 , TGFB2 , LYPLAL1	12	0.56	0.26	0.36	0.6	0.95	0.41
476	SLC30A10 , EPRS , BPNT1 , IARS2 , RAB3GAP2 , MARK1 , C1orf115 , MOSC2 , MOSC1	1q41	218.152	219.045	0.8933	10	0.56	0	9	0.67	1.62704e-05	0.957736	EPRS , IARS2 , RAB3GAP2 , C1orf115 , MOSC2 , MOSC1	12	0.6	0.22	0.39	0.6	0.95	0.41
486	RHOU , AK097487 , RAB4A , SPHAR , C1orf96 , ACTA1 , NUP133 , ABCB10 , TAF5L , KIAA0133 , GALNT2 , PGBD5 , COG2 , AGT , CAPN9 , C1orf198 / RABGAP1 , TTC13 , ARV1 / TTC13 , ARV1 , FAM89A , AK054992 / TRIM67 , TRIM67 , C1orf131 , GNPAT / UTRN	1q42.13--1q42.2	226.946	229.536	2.5896	25	0.57	0	26	0.65	1.35435e-05	0.942165	SPHAR , NUP133 , ABCB10 , GALNT2 , COG2 , C1orf198 , TTC13 , ARV1 , C1orf131 , C1orf131 , C1orf131 , C1orf131 , C1orf131 , C1orf131 , C1orf131 , C1orf131 , GNPAT / UTRN	12	0.51	0.09	0.2	0.9	0.47	0.92
491	SLC35F3 , C1orf31 / BC064905 , TARBP1	1q42.2	232.473	232.594	0.1211	3	0.57	0	3	0.67	1.08948e-09	0.343554	C1orf31 / BC064905 , TARBP1	12	0.45	0.13	0.17	0.9	0.47	0.92
492	IRF2BP2 , LOC148638 , AF193050 , C1orf77 / LOC284527 , C1orf77 , C1orf77 / TOMM20 , C1orf77 / RBM34 , ARID4B / C1orf77 , GGPS1 / C1orf77	1q42.2--1q42.3	232.594	233.577	0.9828	10	0.57	0	6	0.83	5.06998e-07	0.0876252	IRF2BP2 , C1orf77 / TOMM20 , ARID4B / C1orf77 , GGPS1 / C1orf77 , B3GALNT2 / C1orf77 / TBCE	12	0.37	0.1	0.12	0.9	0.47	0.92
494	C1orf77 / TBCE , B3GALNT2 / C1orf77 , GNG4 / C1orf77	1q42.3	233.672	233.778	0.1062	3	0.57	0	6	0.67	3.78652e-06	0.603004	C1orf77 / TOMM20 , ARID4B / C1orf77 , GGPS1 / C1orf77 , B3GALNT2 / C1orf77 / TBCE	12	0.51	0.09	0.2	0.9	0.47	0.92
500	PLD5 , SDCCAG8 , AKT3 / SDCCAG8 , AKT3 , ZNF238 , ADSS , C1orf101 , C1orf121 , FAM36A / AK095297 , HNRPU , EFCAB2	1q43--1q44	240.319	243.289	2.9705	11	0.58	1	10	0.5	0.000464614	0.886449	SDCCAG8 , ADSS , C1orf121 , FAM36A , EFCAB2	11	0.64	0.14	0.34	0.94	0.59	0.79
501	AK027158 , AK125187 , AK125187 / KIF26B , AK001019 / AK125187 , SMYD3 , LOC255654 , TFB2M , C1orf71 / MSN , SCCPDH , LOC149134 , AHCTF1	1q44	243.289	245.071	1.7815	12	0.57	0	4	0.5	5.35894e-05	0.652232	SCCPDH , AHCTF1	11	0.53	0.09	0.23	0.94	0.59	0.79
505	OR2M1P , OR2M4 , SH3BP5L , ZNF672 , ZNF692 / AK126079 / CR595121 , PGBD2	1q44	246.352	247.178	0.8258	7	0.57	1	2	1	2.39063e-05	0.000104047	ZNF672 , ZNF692 / AK126079 / CR595121	11	0.8	0.18	0.42	0.94	0.59	0.79
699	CAV3 / C3orf32 , OXTR , RAD18 , SRGAP3 , SRGAP3 / SETD5 , THUMPD3 / LOC440944 / SETD5 , LOC440944 / SETD5 , SETD5 / BC020956 / CR627408 , C3orf29 / RBM16 , RBM16 / CPNE9 , RBM16 / BRPF1 , OGG1 / RBM16 , OGG1 / CAMK1 / RBM16 , TADA3L / RBM16 , TTLL3 / AK024110 / RBM16 , AK024110 / RPUSD3 , CIDEC , JAGN1 / CIDEC , CIDEC / IL17RE , CIDEC / IL17RC , CIDEC / CRELD1 , CIDEC / PRRT3 , TMEM111 / CIDEC , …	3p25.3	8.7506	10.1669	1.4164	30	0.11	1	2	0.5	0.000184289	0.380838	JAGN1 / CIDEC	0	0.06	0.8	0.88	NA	NA	NA
847	UMPS , ITGB5 , MUC13 , AB033063 / HEG1 , SLC12A8 , ZNF148 / SLC12A8 , ZNF148 , SNX4 , OSBPL11 , ROPN1B	3q21.2	125.88	127.178	1.2987	11	0.16	0	6	0.67	1.05858e-05	0.599528	UMPS , ITGB5 , SNX4 , OSBPL11	0	0.75	0.78	0.91	NA	NA	NA
851	AB113648 , TXNRD3 , CHCHD6 , PLXNA1 , C3orf56 , GPR175 , MCM2 , PODXL2 , ABTB1 , MGLL , KLHDC6 , SEC61A1 / RPL19 / RUVBL1 , RUVBL1 , EEFSEC , DNAJB8 , GATA2 , LOC254057 / GATA2 , LOC90246 , C3orf27	3q21.3	127.799	129.821	2.0224	20	0.15	0	6	0.67	0.000462227	0.832841	MCM2 , MGLL , RUVBL1 , RUVBL1	0	0.5	0.54	0.72	NA	NA	NA
854	RAB7 / C14orf159 , ACAD9	3q21.3	130.009	130.106	0.0966	2	0.16	0	2	1	8.19426e-06	0.000155953	RAB7 / C14orf159 , ACAD9 / KIAA1257 / AK125726	0	0.66	0.45	0.64	NA	NA	NA
856	ACAD9 / KIAA1257 / AK125726 , KIAA1257 / AK125726 / ACAD9 , KIAA1257 / AK125726 / BC031632	3q21.3	130.114	130.173	0.0584	3	0.16	0	1	1	8.19426e-06	8.19426e-06	ACAD9 / KIAA1257 / AK125726	1	0.66	0.45	0.64	NA	NA	NA
862	PIK3R4 , ATP2C1 , ASTE1 / ATP2C1 / BC069265 , NEK11 , NEK11 / LOC339874 , LOC152195 / LOC339874 , NUDT16 , MRPL3	3q22.1	131.878	132.736	0.8582	8	0.16	0	3	0.67	0.000292264	0.651845	PIK3R4 , ATP2C1	0	0.73	0.47	0.69	NA	NA	NA
864	TMEM108 , BFSP2 , MGC2848 / BFSP2 , CDV3 , TOPBP1 , TF , SRPRB , RAB6B , C3orf36 , SLCO2A1 , RYK , AMOTL2 , ANAPC13 , CEP63 , KY , EPHB1 , PPP2R3A , MSL2L1	3q22.1--3q22.3	134.535	137.532	2.9962	19	0.17	0	7	0.57	0.000515296	0.929107	AMOTL2 , CEP63 , CEP63 , PPP2R3A	0	0.84	0.33	0.55	NA	NA	NA
870	CLDN18 , DZIP1L , A4GNT , DBR1 , ARMC8 , ARMC8 / TXNDC6 / BC107054 , TXNDC6 / BC107054 , MRAS , FAM62C , CEP70 , FAIM , PIK3CB , FOXL2 , BPESC1 / MRPS22	3q22.3	138.967	140.326	1.359	15	0.18	0	9	0.67	0.000526124	0.99333	DBR1 , TXNDC6 / ARMC8 / BC107054 , CEP70 , CEP70 , PIK3CB , MRPS22	0	0.64	0.22	0.42	NA	NA	NA
878	C6orf128 / ATP1B3 , TFDP2 / CR597951 , MGC40579 , MGC40579 / BX648359 , XRN1 , ATR , PLS1 , TRPC1 , PCOLCE2 , PAQR9 , SR140 , CHST2	3q23	143.127	144.324	1.1966	13	0.19	0	11	0.55	1.1909e-06	0.753894	C6orf128 / ATP1B3 , ATP1B3 , TFDP2 / CR597951 , ATR , ATR , SR140	0	0.71	0.22	0.42	NA	NA	NA
900	RAP2B , LOC152118 , SGEF / MBNL1 , DHX36 , MME	3q25.2--3q25.31	154.364	156.384	2.02	6	0.19	1	2	0.5	0.000465001	0.444241	DHX36	1	0.93	0.22	0.41	NA	NA	NA
903	GMPS , KCNAB1	3q25.31	157.117	157.739	0.6225	3	0.19	0	2	0.5	8.73089e-07	0.419483	GMPS	1	0.69	0.23	0.43	NA	NA	NA
919	PDCD10 , SERPINI1 , GOLPH4 , C3orf50	3q26.1--3q26.2	168.885	170.017	1.1327	5	0.21	0	3	0.67	1.84826e-05	0.619766	PDCD10 , SERPINI1	1	0.95	0.25	0.53	NA	NA	NA
935	ACTL6A , MRPL47 , NDUFB5 , USP13 , PEX5L	3q26.33	180.788	181.227	0.439	6	0.19	0	4	0.5	1.46032e-05	0.380883	ACTL6A , NDUFB5	0	1	0.24	0.75	NA	NA	NA
952	TMEM44 , LSG1 , FAM43A , C3orf21 , CENTB2 / AK124563 , CENTB2 , PPP1R2	3q29	195.813	196.782	0.9691	7	0.19	0	2	0.5	3.21399e-05	0.897671	LSG1	1	0.63	0.44	0.77	NA	NA	NA
1188	DNAJA5 , AGXT2 , PRLR , FLJ23577 , IL7R , CAPSL	5p13.2	34.9801	35.9459	0.9658	6	0.19	0	2	0.5	0.000955162	0.125732	FLJ23577	0	0.55	0.92	0.93	NA	NA	NA
1314	IL5 , RAD50	5q31.1	131.907	132.023	0.1164	2	0.11	0	7	0.86	3.3998e-05	0.0764116	RAD50 , RAD50 , RAD50 , RAD50 , RAD50 , RAD50	1	0.74	0.45	0.45	NA	NA	NA
1316	KIF3A , Sep-08 , ANKRD43 , APXL2 , GDF9 , UQCRQ , LEAP-2 , AFF4 , ZCCHC10 , HSPA4 , FSTL4 , C5orf15	5q31.1	132.038	133.32	1.2826	13	0.11	0	3	0.67	0.000733191	0.690944	UQCRQ , C5orf15	1	0.74	0.45	0.45	NA	NA	NA
1329	PACAP , LOC202051 / BC050563 , DNAJC18 , LOC340061 , UBE2D2 , CXXC5 / RPS2 , PSD2 , NRG2 , PURA , LOC492311 , ORF1-FL49 , PFDN1 , HBEGF , SLC4A9 , ANKHD1 , ANKHD1 / MASK-BP3	5q31.2--5q31.3	138.751	139.806	1.0542	17	0.11	1	9	0.56	0.000932715	0.643277	UBE2D2 , CXXC5 , ORF1-FL49 , PFDN1 , ANKHD1 / MASK-BP3	0	0.68	0.21	0.19	NA	NA	NA
1382	PROP1 , LOC442146 , LOC442146 / BC101339 / BC101340 , N4BP3 , FLJ22318 , NOLA2 , GMCL1L , MGC15875 / HNRPAB , COL23A1 , CLK4 , ZNF354A , AACSL , ZNF354B , ZFP2 , FLJ31183 , ZNF454 , GRM6 , DKFZp686E2433 , ZNF354C , ADAMTS2 , LOC441120 , RUFY1 , HNRPH1 , CANX , MAML1 , MAML1 / AK022183 , MAML1 / LTC4S , MGAT4B , SQSTM1 / LOC51149 , LOC51149 / SQSTM1 , KIAA0676 , LOC153811 , RNF130 , RASGEF1C , MAP…	5q35.3	177.353	180.636	3.283	52	0.12	1	13	0.54	0.000192362	0.911826	FLJ22318 , NOLA2 , RUFY1 , MGAT4B , LOC51149 / SQSTM1 , KIAA0676 , TRIM52 / AK026811	0	0.54	0.14	0.15	NA	NA	NA
1417	CAP2 , FAM8A1 , NUP153 , KIF13A , TPMT	6p22.3	17.6597	18.3301	0.6704	6	0.15	0	1	1	0.000902136	0.000902136	NUP153	4	0.73	0.59	0.68	NA	NA	NA
1418	AOF1 / AK091428 , DEK , IBRDC2	6p22.3	18.3301	19.9109	1.5807	4	0.16	0	2	0.5	2.36919e-05	0.6	DEK	4	0.5	0.56	0.65	NA	NA	NA
1488	HLA-DOA , HLA-DPB1 , PHF1 , CUTA , ZBTB9 , BAK1 , ITPR3 / AK127468 , C6orf125 , IHPK3 , LEMD2 , MLN , LOC401254 , GRM4	6p21.32--6p21.31	32.979	34.1303	1.1514	14	0.13	0	2	0.5	0.000107804	0.523163	ITPR3 / AK127468	1	0.32	0.97	0.5	NA	NA	NA
1490	HMGA1 , C6orf1 , NUDT3 , RPS10	6p21.31	34.3165	34.6108	0.2943	4	0.13	0	1	1	0.000236834	0.000236834	NUDT3	1	0.23	0.85	0.41	NA	NA	NA
1491	PACSIN1 , SPDEF , C6orf106 , SNRPC , C6orf107 / TAF11 , TAF11 / C6orf107 , ANKS1A , TCP11 , SCUBE3 , ZNF76 , DEF6	6p21.31	34.6108	35.3737	0.7628	12	0.13	0	2	1	1.23536e-05	0.00631985	TAF11 / C6orf107 , ANKS1A	1	0.24	0.87	0.43	NA	NA	NA
1493	PPARD , FANCE , RPL10A / ID2B / PTPRG , TEAD3 , TULP1 , FKBP5 , C6orf81 , CLPS , LHFPL5 , SRPK1	6p21.31	35.5032	35.9096	0.4064	10	0.12	0	2	0.5	7.09705e-06	0.849635	FANCE	1	0.39	0.87	0.7	NA	NA	NA
1515	MRPL14 , TMEM63B , CAPN11 , SLC29A1 , HSP90AB1 , SLC35B2 , NFKBIE , RP11-444E17.5 , MGC33600	6p21.1	44.1503	44.3855	0.2352	10	0.11	0	2	1	2.72553e-05	0.000380601	MRPL14 , SLC29A1	2	0.18	0.49	0.21	NA	NA	NA
1595	PREP , PRDM1 , ATG5	6q21	105.836	106.741	0.9047	3	0.11	0	1	1	2.09925e-05	2.09925e-05	ATG5	2	0.19	0.74	0.46	NA	NA	NA
1597	ATG5	6q21	106.878	106.878	0.0001	1	0.11	0	1	1	2.09925e-05	2.09925e-05	ATG5	3	0.19	0.74	0.46	NA	NA	NA
1599	AIM1	6q21	107.123	107.123	0.0001	1	0.11	1	1	1	5.09757e-08	5.09757e-08	AIM1	5	0.28	0.9	0.57	NA	NA	NA
1601	RTN4IP1 , QRSL1 , LOC553137	6q21	107.143	107.342	0.1987	3	0.11	1	2	1	3.72826e-06	1.8245e-05	RTN4IP1 , QRSL1	4	0.28	0.9	0.57	NA	NA	NA
1853	WBSCR22 / STX1A , ABHD11 , CLDN3 , CLDN4 , CLDN4 / FAM35A , WBSCR27 , WBSCR28 , ELN , LIMK1 , WBSCR1 , LAT2 , RFC2 , CYLN2 , GTF2IRD1 / WBSCR23 / LOC442582	7q11.23	72.7516	73.5865	0.8349	14	0.16	0	6	0.67	0.000506773	0.422084	WBSCR22 / STX1A , CLDN3 , LIMK1 , RFC2	0	0.88	0.28	0.74	NA	NA	NA
1864	CCL26 / LOC442582 , CCL24 / LOC442582 , RHBDD2 / LOC442582 / CR611490 , POR , TMPIT , STYXL1 , STYXL1 / AK096974	7q11.23	75.0034	75.5123	0.5089	7	0.13	0	1	1	0.000283498	0.000283498	POR	1	0.9	0.29	0.65	NA	NA	NA
1945	RABL5	7q22.1	100.67	100.745	0.0754	2	0.12	0	1	1	0.000510048	0.000510048	RABL5	0	0.5	0.48	0.85	NA	NA	NA
1966	SRPK2 , PUS7 , RINT-1	7q22.2	104.545	104.995	0.4502	3	0.12	0	9	1	0.000101134	0.00358944	RINT-1 , RINT-1 , RINT-1 , RINT-1 , RINT-1 , RINT-1 , RINT-1 , RINT-1 , RINT-1	0	0.43	0.2	0.42	NA	NA	NA
1967	RINT-1 , AB033044 / ATXN7L1 / AK097574 / ATXN7L4 , FLJ23834	7q22.2	104.995	105.432	0.4374	4	0.13	0	10	0.9	0.000101134	0.399493	RINT-1 , RINT-1 , RINT-1 , RINT-1 , RINT-1 , RINT-1 , RINT-1 , RINT-1 , RINT-1	0	0.64	0.36	0.75	NA	NA	NA
2004	OPN1SWG6 , FLNC , AK090684 / ATP6V1F , AK090684 , CRIM2 , IRF5 , TNPO3 , LOC388642 , TSPAN33 , SMO , KIAA0828 , FAM40B , LOC389773 , NRF1 , UBE2H , ZC3HC1 , FLJ14803 , LOC136263	7q32.1--7q32.2	128.196	129.644	1.4477	20	0.15	0	1	1	0.000377304	0.000377304	FLJ14803	3	0.95	0.56	0.77	NA	NA	NA
2079	PAXIP1 , LOC202781 , HTR5A , INSIG1 , EN2	7q36.2--7q36.3	154.316	154.987	0.6708	6	0.13	0	1	1	0.000734275	0.000734275	PAXIP1	1	0.85	0.29	0.71	NA	NA	NA
2093	ZNF596 , FAM87A , FBXO25 , LOC286161 / AK091672 , C8orf42 , ERICH1 , LOC392173 / LOC401442 , LOC392173 / C8orf68	8p23.3	0.1852	0.957	0.7718	9	0.14	0	1	1	9.62043e-05	9.62043e-05	FBXO25	0	0.35	0.31	0.14	NA	NA	NA
2127	XKR6 , AB073660 / C8orf5 / XKR6 , C8orf15 / XKR6 , C8orf16 / XKR6 , AJ307469 / XKR6 / C8orf6 , C8orf8 , AJ291676 , MTMR9 , AJ301562 , C8orf13 / TDH / BC080558 , TDH / C8orf13 / BC080558 , C8orf13 , AK131319 / BLK , AJ291678 , GATA4 , C8orf49 , NEIL2 , FDFT1 / P4HB	8p23.1	10.9619	11.7336	0.7716	18	0.13	0	3	0.67	0.000212924	0.263934	TDH / C8orf13 / BC080558 , NEIL2	2	0.25	0.2	0.06	NA	NA	NA
2157	PCM1 , ASAH1T1	8p22	17.8994	18.1244	0.225	3	0.13	0	3	1	0.000118438	0.004841	PCM1 , ASAH1T1	1	0.01	0.15	0.04	NA	NA	NA
2173	BNIP3L / LOC440258 , LOC440258	8p21.2	26.3087	26.3112	0.0025	2	0.14	1	2	0.5	0.000378724	0.514837	BNIP3L	5	0.14	0.54	0.25	NA	NA	NA
2190	EXTL3 , RC74 , FLJ21616	8p21.1	28.4412	28.844	0.4027	4	0.13	0	2	0.5	2.44704e-05	0.0914948	RC74	2	0.03	0.31	0.1	NA	NA	NA
2202	GSR , UBXD6 , PPP2CB , TEX15 , PURG , WRN	8p12	30.6566	31.1345	0.4779	6	0.14	0	4	0.5	0.000140976	0.192192	UBXD6 , PPP2CB	1	0.02	0.13	0.03	NA	NA	NA
2236	GPR124 , BRF2	8p12	37.8198	37.8208	0.001	2	0.32	1	2	0.5	7.06473e-08	0.225542	GPR124 / BRF2	16	0.91	0.39	0.28	0.14	0.61	0.31
2243	ASH2L , STAR , LSM1	8p12	38.0402	38.1404	0.1002	4	0.32	0	3	0.67	1.81372e-08	0.0903848	ASH2L , LSM1	17	0.75	0.27	0.17	0.23	0.77	0.39
2248	PPAPDC1B , WHSC1L1	8p12	38.244	38.3035	0.0596	2	0.32	1	2	0.5	0.000678855	0.489859	WHSC1L1	18	0.99	0.38	0.32	0.13	0.51	0.2
2288	DKK4 , VDAC3 , SLC20A2 , C8orf40 , CHRNB3 , CHRNA6	8p11.21	42.3509	42.7271	0.3762	6	0.29	0	5	0.8	1.73343e-06	0.627337	VDAC3 , SLC20A2 , C8orf40 , CHRNB3	14	0.61	0.51	0.12	0.69	0.41	0.53
2293	LOC286170 , FNTA	8p11.21	43.0033	43.0598	0.0565	2	0.29	1	1	1	4.76464e-08	4.76464e-08	FNTA	13	0.41	0.5	0.12	0.93	0.37	0.49
2311	MCM4 , UBE2V2 / UBIAD1	8q11.21	49.05	49.1367	0.0867	2	0.36	0	1	1	1.6215e-06	1.6215e-06	UBE2V2 / UBIAD1	9	0.39	0.39	0.15	NA	NA	NA
2336	TMEM68 , NCOA6IP	8q12.1	56.8378	56.8998	0.0621	2	0.39	0	2	0.5	1.50319e-07	0.233156	TMEM68	11	0.75	0.78	0.54	0.84	0.32	0.59
2358	FAM77D , GGH	8q12.3	64.066	64.1364	0.0704	2	0.42	0	1	1	0.000495532	0.000495532	GGH	12	0.96	0.91	0.98	0.77	0.14	0.27
2382	KCNB2 , TERF1 , AK126789 / LOC286191 , RPESP , RPL7	8q21.11	74.0128	74.3667	0.3538	6	0.43	0	4	0.5	0.000105148	0.417496	TERF1 , RPESP	12	0.88	1	0.96	0.36	0.35	0.64
2384	RDH10 , STAU2 , UBE2W , TCEB1 , TMEM70 , LY96 , JPH1 , GDAP1 , FLJ39080 , VGLL4	8q21.11	74.3975	75.92	1.5225	11	0.44	0	7	0.71	2.05324e-08	0.818616	STAU2 , UBE2W , TCEB1 , TMEM70 , GDAP1	13	0.99	0.87	0.88	0.51	0.52	0.78
2393	HEY1 , MRPS28 , TPD52	8q21.13	80.8388	81.4335	0.5947	4	0.47	0	3	0.67	7.1568e-07	0.385499	MRPS28 , TPD52	13	0.75	0.59	0.95	0.22	0.22	0.34
2404	SLC10A5 , ZFAND1 , CHMP4C	8q21.13	82.733	82.8763	0.1433	4	0.47	0	3	0.67	0.00043667	0.842155	ZFAND1 , CHMP4C	13	0.71	0.62	0.98	0.23	0.23	0.35
2415	FAM82B / BX640636 , CPNE3 , CNGB3 , CNBD1	8q21.3	87.5393	88.021	0.4817	4	0.49	1	5	0.6	0.00013852	0.527023	FAM82B / BX640636 , FAM82B / BX640636 , CPNE3	15	0.8	0.59	0.85	0.18	0.19	0.22
2431	PLEKHF2	8q22.1	96.236	96.3285	0.0924	1	0.51	0	1	1	0.000142779	0.000142779	PLEKHF2	14	0.88	0.83	0.89	0.33	0.35	0.46
2434	MTERFD1	8q22.1	97.321	97.3211	0.0001	1	0.52	0	1	1	2.653e-07	2.653e-07	MTERFD1	13	0.8	0.98	0.82	0.64	0.65	0.89
2436	PTDSS1 , SDC2 , PGCP , TSPYL5 , MTDH , LAPTM4B , MATN2 , RPL30	8q22.1--8q22.2	97.4149	99.1747	1.7598	9	0.52	0	16	0.69	3.64014e-06	0.85217	PTDSS1 , PGCP , MTDH , MTDH , MTDH , MTDH , MTDH , MTDH , MTDH , MTDH , LAPTM4B	13	0.8	0.98	0.82	0.64	0.65	0.89
2437	C8orf47 , HRSP12 , POP1 , NPAL2	8q22.2	99.1747	99.5121	0.3374	4	0.53	0	2	0.5	2.15828e-05	0.714584	HRSP12	13	0.75	0.9	0.77	0.64	0.65	0.89
2444	ZNF706	8q22.3	102.283	102.283	0.0001	1	0.54	1	1	1	4.55307e-05	4.55307e-05	ZNF706	15	0.98	0.6	0.86	0.18	0.15	0.22
2448	GRHL2 , NCALD , RRM2B , EDD1 / RAB5A	8q22.3	102.573	103.461	0.8878	4	0.54	0	4	0.75	1.24046e-07	0.121381	GRHL2 , RRM2B , EDD1 / RAB5A	16	0.79	0.79	0.91	0.06	0.19	0.24
2449	EDD1 , ODF1 , KLF10 , AZIN1	8q22.3	103.461	103.945	0.4848	4	0.54	1	4	0.5	7.99848e-07	0.414336	EDD1 / RAB5A , AZIN1	17	0.98	0.6	0.86	0.02	0.08	0.09
2453	WDSOF1 / EEF1A1	8q22.3	104.523	104.523	0.0001	1	0.54	0	1	1	9.26154e-08	9.26154e-08	WDSOF1 / EEF1A1	15	0.79	0.79	0.91	0.03	0.11	0.17
2466	RSPO2 , EIF3S6	8q23.1	108.981	109.33	0.3488	2	0.53	0	2	0.5	0.000419426	0.55153	EIF3S6	17	0.85	0.72	0.96	0.27	0.3	0.33
2468	KIAA0103 , TMEM74 , TRHR , NUDCD1 , ENY2 , PKHD1L1	8q23.1--8q23.2	109.532	110.605	1.073	6	0.53	0	14	0.86	2.63787e-07	0.77318	KIAA0103 , NUDCD1 , NUDCD1 , NUDCD1 , NUDCD1 , NUDCD1 , NUDCD1 , NUDCD1 , NUDCD1 , NUDCD1 , NUDCD1 , ENY2	17	0.85	0.72	0.96	0.27	0.3	0.33
2484	SLC30A8 , THRAP6	8q24.11	118.018	118.602	0.5842	2	0.54	0	2	0.5	0.000623687	0.998907	THRAP6	23	0.94	0.89	0.93	0.04	0.05	0.07
2496	DCC1	8q24.12	120.813	120.916	0.1021	1	0.53	0	11	0.55	0.000480305	0.968942	DCC1 , DCC1 , DCC1 , DCC1 , DCC1 , DCC1	22	0.59	0.75	0.87	0.1	0.09	0.14
2498	DCC1 , DEPDC6	8q24.12	120.921	121.118	0.1978	2	0.53	0	12	0.58	0.000480305	0.968942	DCC1 , DCC1 , DCC1 , DCC1 , DCC1 , DCC1 , DEPDC6	23	0.59	0.75	0.87	0.05	0.04	0.06
2513	FAM91A1 , C8ORFK23 / C8orf54 , C8ORFK23 / C8orf78 , MPPED1 , LOC286052 , TMEM65 , TRMT12 , RNF139 , TATDN1 / NDUFB9 / RNF139 , TATDN1 / NDUFB9 , NDUFB9 , MTSS1 / AK126651 , MTSS1 / ZNF660 , MTSS1 / NDUFB9 , MTSS1 , LOC157381	8q24.13	124.896	126.032	1.1365	17	0.53	1	3	1	2.41718e-07	0.0225053	TRMT12 , RNF139 , NDUFB9	22	0.46	0.46	0.55	0.09	0.23	0.14
2515	ZNF572 , SQLE , KIAA0196 , C8orf36 , MGC39581 / C8orf36	8q24.13	126.061	126.337	0.2767	5	0.53	1	2	1	1.31573e-06	1.83928e-05	SQLE , KIAA0196	23	0.46	0.46	0.55	0.03	0.11	0.05
2541	KCNK9 , NIBP , NIBP / C8orf17	8q24.23--8q24.3	139.67	141.015	1.3451	4	0.5	0	4	0.5	0.00095392	0.256435	NIBP , NIBP	17	0.34	0.35	0.37	0.12	0.3	0.3
2543	NIBP	8q24.3	141.11	141.111	0.0001	1	0.51	1	3	0.67	0.00095392	0.241187	NIBP , NIBP	17	0.41	0.42	0.47	0.12	0.3	0.3
2569	RHPN1 , ZC3H3	8q24.3	144.53	144.619	0.0893	3	0.4	0	2	1	7.61558e-07	0.00480924	RHPN1 , ZC3H3	12	0.43	0.85	0.93	0.26	0.06	0.1
2592	AK3 , RCL1 , JAK2 , INSL6 , INSL4 , RLN2 , RLN1 , C9orf46	9p24.1	4.6965	5.4529	0.7564	8	0.12	0	2	0.5	5.53039e-05	0.874578	RCL1	1	0.74	0.66	0.73	NA	NA	NA
2607	BNC2 , MGC24103 / BNC2 / BC020879 , C9orf39 , SH3GL2 , ADAMTSL1 , C9orf94 , C9orf138 , RRAGA , FAM29A	9p22.3--9p22.1	16.3998	19.0457	2.6459	10	0.11	0	3	0.67	0.000132813	0.0602665	C9orf39 , FAM29A / BC111041	1	0.61	0.49	0.56	NA	NA	NA
2779	DIP2C , DIP2C / C10orf108 / AK096013 , LARP5 , GTPBP4 , IDI2 , C10orf110 / IDI1 / BC050694 , WDR37 / AF119906 , WDR37 , LOC399706 , ADARB2 , ADARB2 / AK094373 , LOC399707	10p15.3	0.3678	2.4791	2.1113	13	0.18	0	2	0.5	8.30722e-07	0.234351	GTPBP4	2	0.75	0.15	0.22	NA	NA	NA
2799	CUGBP2 , CUGBP2 / C10orf31 , USP6NL , ECHDC3	10p14	11.3598	11.8376	0.4778	4	0.21	1	3	0.67	0.000219838	0.468803	USP6NL , ECHDC3	3	0.63	0.58	0.99	NA	NA	NA
2802	DHTKD1 , SEC61A2 , NUDT5 / SEC61A2	10p14	12.2029	12.2495	0.0466	3	0.2	0	1	1	1.30786e-08	1.30786e-08	NUDT5 / SEC61A2	2	0.82	0.44	0.77	NA	NA	NA
2804	C10orf7 / CR592461 , CAMK1D , LOC283070 , CCDC3 , OPTN , MCM10 , C10orf49 , PHYH , SEPHS1 , C10orf30 , PRPF18 , FRMD4A / KIAA0652 , FRMD4A	10p13	12.3282	14.6018	2.2736	14	0.2	0	9	0.56	1.31801e-10	0.881027	C10orf7 / CR592461 , OPTN , MCM10 , SEPHS1 , PRPF18	3	0.82	0.44	0.77	NA	NA	NA
2805	FAM107B , FAM107B / TGFBRAP1 , ARMETL1 , HSPA14 , SUV39H2 / DCLRE1C , DCLRE1C	10p13	14.6018	14.9953	0.3935	6	0.21	1	4	1	2.62052e-09	0.0333537	FAM107B , HSPA14 , SUV39H2 / DCLRE1C , DCLRE1C	3	0.94	0.37	0.69	NA	NA	NA
2823	LOC220906 , WAC , WAC / MGC2749 , BAMBI , LOC283079 , BC033839 , LYZL1 , LOC387647 / SVIL , AK092379 / LOC387647 / SVIL , SVIL / LOC387647	10p11.23	28.3803	29.7924	1.4121	11	0.18	0	2	0.5	0.000478419	0.065487	WAC	0	0.77	0.56	0.79	NA	NA	NA
3261	FADD	11q13.3	69.731	69.7311	0.0001	1	0.17	1	1	1	2.93611e-07	2.93611e-07	FADD	11	0.63	0.74	0.93	0.66	0.7	0.61
3263	PPFIA1	11q13.3	69.8987	69.8988	0.0001	1	0.16	0	1	1	4.00617e-07	4.00617e-07	PPFIA1	8	0.81	0.55	0.8	NA	NA	NA
3329	CLNS1A	11q14.1	77.005	77.0138	0.0087	1	0.12	1	1	1	2.08427e-10	2.08427e-10	CLNS1A	8	0.06	0.94	0.52	NA	NA	NA
3330	HBXAP , PTD015	11q14.1	77.0138	77.2313	0.2175	3	0.12	0	1	1	5.71754e-06	5.71754e-06	INT4 / FLJ25037 / PTD015	8	0.03	0.79	0.41	NA	NA	NA
3331	PTD015	11q14.1	77.2313	77.2608	0.0295	1	0.12	0	1	1	5.71754e-06	5.71754e-06	INT4 / FLJ25037 / PTD015	8	0.03	0.83	0.44	NA	NA	NA
3332	PTD015 , INT4 / FLJ25037	11q14.1	77.2608	77.3799	0.1191	2	0.12	1	1	1	1.42901e-06	1.42901e-06	INT4 / FLJ25037 / PTD015	9	0.01	0.58	0.22	NA	NA	NA
3335	NDUFC2 , ALG8 , LOC283219 , USP35 , GAB2	11q14.1	77.4684	77.6255	0.1571	5	0.12	1	4	0.75	6.51121e-08	0.0996462	NDUFC2 , ALG8 , USP35	10	0.01	0.55	0.22	0.03	0.44	0.09
4071	POLR3K , AF289572 / C16orf33 , RHBDF1 , MPG , C16orf35 / MPG	16p13.3	0.0144	0.0744	0.06	6	0.33	1	5	1	1.23417e-06	0.00929711	POLR3K , C16orf33 , RHBDF1 , C16orf35 / MPG , C16orf35 / MPG	3	0.06	0.27	0.06	NA	NA	NA
4078	NDUFB10	16p13.3	1.9356	1.9497	0.0141	1	0.32	0	1	1	0.000113848	0.000113848	NDUFB10	2	0.1	0.2	0.08	NA	NA	NA
4093	CLUAP1 / CR604131 , NOD3 , BTBD12 , DNASE1 , TRAP1 , CREBBP	16p13.3	3.5262	3.8581	0.3319	6	0.33	0	3	1	2.10857e-07	0.0311105	CLUAP1 , TRAP1 / DNASE1 , CREBBP	2	0.05	0.34	0.11	NA	NA	NA
4096	DNAJA3 , HSCARG , HMOX2 , C16orf5 , LOC342346 , FAM100A , MGRN1 , NUDT16L1 , ANKS3 , ANKS3 / AK123371	16p13.3	4.4315	4.7086	0.2771	10	0.35	0	7	0.71	1.15734e-05	0.49102	DNAJA3 , HSCARG , HMOX2 , C16orf5 , FLJ25410	2	0.11	0.56	0.27	NA	NA	NA
4098	ZNF500 / LOC146562 , ZNF500	16p13.3	4.7389	4.7412	0.0023	2	0.35	0	6	0.67	1.15734e-05	0.49102	DNAJA3 , HMOX2 , C16orf5 , FLJ25410	2	0.11	0.56	0.27	NA	NA	NA
4100	FLJ25410	16p13.3	4.7735	4.7735	0.0001	1	0.35	0	6	0.67	1.15734e-05	0.49102	FLJ25410 , DNAJA3 , HMOX2 , C16orf5	2	0.11	0.56	0.27	NA	NA	NA
4102	LOC440335 , FLJ22386	16p13.3	4.7786	4.7871	0.0085	2	0.35	0	7	0.57	1.15734e-05	0.49102	DNAJA3 , HMOX2 , C16orf5 , FLJ25410	2	0.11	0.56	0.27	NA	NA	NA
4108	PPL	16p13.3	4.8723	4.8729	0.0006	1	0.35	0	1	1	0.000306189	0.000306189	PPL	2	0.1	0.55	0.26	NA	NA	NA
4126	MGC2654 , ABAT	16p13.2	8.6459	8.7849	0.139	3	0.37	0	3	0.67	4.52683e-09	0.369755	ABAT , ABAT	3	0.12	0.57	0.18	NA	NA	NA
4127	ABAT , C16orf51 , PMM2 , CARHSP1 / PMM2 , CARHSP1 , USP7 , AF090898 / PRO0149 , PRO0149 , GRIN2A , ATF7IP2	16p13.2--16p13.13	8.7849	10.4659	1.681	11	0.38	0	9	0.56	4.52683e-09	0.993506	ABAT , ABAT , C16orf51 , PMM2 , USP7	3	0.19	0.51	0.16	NA	NA	NA
4136	ERCC4 , AK126948 / MKL2	16p13.12	13.9369	14.1282	0.1913	3	0.39	1	2	0.5	5.26581e-09	0.56608	MKL2	4	0.11	0.43	0.14	NA	NA	NA
4137	MKL2	16p13.12	14.1282	14.3275	0.1993	2	0.39	0	1	1	5.26581e-09	5.26581e-09	MKL2	4	0.07	0.31	0.08	NA	NA	NA
4139	PARN , BFAR , PLA2G10 , NOMO1 , KIAA0251 / NPIP , NTAN1 / KIAA0251 , RRN3 / KIAA0251 , FLJ39599 , C16orf45	16p13.12--16p13.11	14.5822	15.5846	1.0024	10	0.38	0	10	0.6	5.27513e-06	0.926	PARN , BFAR , PLA2G10 , NOMO2 / NOMO3 / NOMO1 , KIAA0251 / NPIP , NPIP / LOC339047 / LOC399491 / BC008178 / BC046145	3	0.09	0.37	0.09	NA	NA	NA
4141	LKAP , NDE1 , MYH11	16p13.11	15.5961	15.7477	0.1516	3	0.37	0	3	0.67	4.94656e-05	0.579388	LKAP , MYH11 / NDE1	3	0.1	0.4	0.1	NA	NA	NA
4144	XYLT1 , NPIP / LOC399491 / LOC339047 / BC046145 , NOMO2 / NOMO3 / NOMO1	16p12.3	17.1046	18.4427	1.3381	4	0.39	0	4	0.75	5.27513e-06	0.973396	KIAA0251 / NPIP , NPIP / LOC339047 / LOC399491 / BC008178 / BC046145 , NOMO2 / NOMO3 / NOMO1	3	0.15	0.52	0.18	NA	NA	NA
4145	NOMO2 / NOMO3 / NOMO1 , RPS15A , ARL6IP , SMG1 , TMC7 , COQ7 , LOC162073 , SYT17 , TMC5 , MIR16 , CP110 , GPRC5B / MGC16824 , GPRC5B / LOC400506 / CR625565 , GPRC5B / MGC35048	16p12.3	18.4427	19.6526	1.2099	15	0.39	1	12	0.58	4.06082e-06	0.673303	NOMO2 / NOMO3 / NOMO1 , ARL6IP , TMC7 , SYT17 , TMC5 , MIR16 , GPRC5B / LOC400506 / CR625565	3	0.12	0.45	0.15	NA	NA	NA
4152	DREV1 , DREV1 / IGSF6	16p12.2	21.5086	21.5604	0.0518	3	0.39	0	2	0.5	0.000594263	0.495584	DREV1	3	0.11	0.43	0.14	NA	NA	NA
4158	COG7 / AK130714 , COG7 , GGA2 , KIAA1970	16p12.1	23.2719	23.5061	0.2342	4	0.37	0	3	0.67	5.33101e-05	0.396155	KIAA1970 , KIAA1970	2	0.12	0.47	0.12	NA	NA	NA
4159	NDUFAB1 , FLJ21816	16p12.1	23.5061	23.5225	0.0164	2	0.37	1	2	0.5	0.000158828	0.34668	NDUFAB1	3	0.1	0.4	0.1	NA	NA	NA
4163	BC029609 , LOC283887 , LCMT1 , AQP8 , ZNF694 , HS3ST4 , TNT	16p12.1	24.9391	26.9877	2.0486	8	0.37	0	5	0.6	0.000115967	0.938629	LCMT1 , LCMT1 , LCMT1	2	0.1	0.4	0.1	NA	NA	NA
4615	MRPL45	17q12	33.7323	33.7324	0.0001	1	0.16	0	1	1	1.24092e-06	1.24092e-06	MRPL45	9	0.73	0.75	0.51	NA	NA	NA
4631	PCGF2 , PSMB3	17q12	34.1482	34.1658	0.0176	2	0.19	0	2	0.5	1.84927e-06	0.081039	PSMB3	15	0.66	0.88	0.88	0.29	0.27	0.4
4633	PIP5K2B , CCDC49	17q12	34.1892	34.2116	0.0224	2	0.19	0	2	0.5	6.90655e-07	0.904444	CCDC49	15	0.66	0.88	0.88	0.29	0.27	0.4
4637	LASP1	17q12	34.3308	34.3364	0.0056	2	0.2	0	1	1	4.56043e-07	4.56043e-07	LASP1	16	0.8	0.75	0.98	0.55	0.52	0.79
4644	FBXL20	17q12	34.6678	34.6741	0.0063	2	0.23	0	1	1	3.93737e-05	3.93737e-05	FBXL20	23	0.93	0.53	0.86	0.57	0.52	0.99
4655	STARD3 , TCAP , PNMT	17q12	35.0635	35.0801	0.0167	3	0.27	0	4	0.75	9.6207e-06	0.167117	STARD3 , TCAP , PNMT	25	0.16	0.28	0.06	0.96	0.64	0.78
4657	PERLD1 , ERBB2	17q12	35.0838	35.1334	0.0496	2	0.27	1	2	0.5	5.91066e-13	0.527489	C17orf37 / ERBB2	26	0.19	0.33	0.07	0.92	0.54	0.89
4658	C17orf37	17q12	35.1334	35.1401	0.0066	1	0.27	1	2	1	5.91066e-13	0.0192156	C17orf37 / ERBB2 , C17orf37	26	0.18	0.31	0.07	0.94	0.55	0.87
4660	GRB7	17q12	35.152	35.1521	0.0001	1	0.26	0	1	1	1.38409e-07	1.38409e-07	GRB7	24	0.12	0.22	0.05	0.86	0.75	0.7
4664	GSDML	17q12	35.2866	35.316	0.0295	1	0.23	0	1	1	4.82955e-06	4.82955e-06	GSDML	21	0.07	0.13	0.03	0.49	0.85	0.39
4671	THRAP4 , THRA / NR1D1	17q21.1	35.436	35.5035	0.0675	2	0.16	0	2	1	2.44763e-08	0.000117812	THRAP4 , THRA / NR1D1	15	0.59	1	0.66	0.48	0.88	0.62
4673	NR1D1 / THRA	17q21.1	35.5038	35.5039	0.0001	1	0.16	0	1	1	2.44763e-08	2.44763e-08	THRA / NR1D1	15	0.59	1	0.66	0.48	0.88	0.62
4683	TOP2A	17q21.2	35.7741	35.7998	0.0258	1	0.13	0	1	1	0.00041404	0.00041404	TOP2A	6	0.72	0.6	0.66	NA	NA	NA
4688	CCR7 , SMARCE1 , KA21	17q21.2	35.902	36.1073	0.2053	4	0.11	0	1	1	7.11225e-05	7.11225e-05	SMARCE1	3	0.91	0.94	0.93	NA	NA	NA
4771	CALCOCO2 , ATP5G1 , UBE2Z	17q21.32	44.2655	44.3694	0.1039	3	0.17	0	3	1	0.000903868	0.0215824	CALCOCO2 , ATP5G1 , UBE2Z	9	0.91	0.37	0.32	NA	NA	NA
4784	NXPH3 , SPOP , SLC35B1	17q21.33	44.9458	45.1365	0.1907	4	0.18	0	3	0.67	3.25083e-06	0.0591334	SPOP , SLC35B1	6	0.81	0.44	0.36	NA	NA	NA
4794	MRPL27 , EME1 , LRRC59	17q21.33	45.7956	45.8154	0.0198	4	0.19	1	2	1	5.84285e-06	0.00893853	MRPL27 , LRRC59	7	0.61	0.65	0.52	NA	NA	NA
4796	FLJ20920 , RSAD1	17q21.33	45.9069	45.9121	0.0052	2	0.19	0	2	0.5	0.000557034	0.443424	RSAD1	7	0.64	0.63	0.51	NA	NA	NA
4800	EPN3 , SPATA20	17q21.33	45.9736	45.9815	0.0079	2	0.19	0	2	0.5	0.000427646	0.050766	EPN3	8	0.64	0.63	0.51	NA	NA	NA
4813	AK124061 / MBTD1 , WDR50 , LOC400605	17q21.33	46.683	46.7561	0.0731	3	0.19	1	1	1	0.000816672	0.000816672	WDR50	7	0.96	0.39	0.22	NA	NA	NA
4818	TOM1L1 / CR593166 , COX11 / TOM1L1 , COX11 , STXBP4	17q22	50.3695	50.5951	0.2255	4	0.17	0	2	1	0.000393164	0.0269914	COX11 / TOM1L1 , COX11	3	0.77	0.19	0.11	NA	NA	NA
4821	MMD	17q22	50.7584	51.153	0.3945	2	0.19	0	1	1	0.000654668	0.000654668	MMD	5	0.56	0.23	0.11	NA	NA	NA
4844	SUPT4H1 , RNF43 , FLJ40311 / BC033020 , MTMR4 , Sep-04 , C17orf47 , TEX14	17q22	53.77	54.125	0.355	8	0.19	0	4	0.5	4.97942e-05	0.647572	SUPT4H1 , RNF43	5	0.47	0.15	0.06	NA	NA	NA
4845	RAD51C , TRIM37 / PPM1E , TRIM37 , FAM33A	17q22	54.125	54.5635	0.4385	4	0.19	0	3	0.67	9.94399e-05	0.0651288	RAD51C , TRIM37	6	0.56	0.19	0.08	NA	NA	NA
4853	CLTC , PTRH2	17q23.1	55.116	55.1296	0.0136	2	0.23	1	2	1	3.82282e-09	0.00245259	CLTC , PTRH2	9	0.88	0.26	0.07	NA	NA	NA
4855	TMEM49	17q23.1	55.1636	55.2171	0.0535	1	0.22	0	1	1	0.000191584	0.000191584	TMEM49	8	0.81	0.22	0.05	NA	NA	NA
4859	RPS6KB1 , LOC51136 / TBC1D3B , ABC1	17q23.1	55.3794	55.4755	0.0961	3	0.23	0	3	0.67	0.00021491	0.543072	RPS6KB1 , ABC1	8	0.98	0.32	0.08	NA	NA	NA
4881	WDR68 , CCDC44 , MAP3K3 , LIMD2 , LYK5 , CCDC47 , DDX42 , FTSJ3	17q23.3	58.9735	59.2621	0.2886	8	0.23	0	9	0.56	4.0884e-07	0.393191	CCDC44 , CCDC44 , CCDC44 , DDX42 , FTSJ3	6	0.48	0.85	0.25	NA	NA	NA
4916	PSMD12	17q24.2	62.7667	62.7668	0.0001	1	0.24	0	2	1	4.24359e-06	1.47179e-05	PSMD12 , PSMD12	7	0.91	0.98	0.3	NA	NA	NA
4943	COG1 / FAM104A	17q25.1	68.7154	68.7161	0.0007	1	0.22	1	1	1	4.07459e-05	4.07459e-05	COG1 / FAM104A	4	0.71	0.96	0.53	NA	NA	NA
4944	COG1 / FAM104A , C17orf80	17q25.1	68.7161	68.7507	0.0346	2	0.22	1	2	1	2.46202e-09	4.07459e-05	COG1 / FAM104A , C17orf80	4	0.68	0.94	0.54	NA	NA	NA
4960	ICT1 , ATP5H	17q25.1	70.5205	70.5499	0.0295	2	0.17	0	2	1	2.09942e-07	0.000311288	ICT1 , ATP5H	5	0.54	0.93	0.66	NA	NA	NA
4962	KCTD2 , SLC16A5 , ARMC7 , NT5C , HN1 , SUMO2 , NUP85 , GGA3 / STARD3 , MRPS7	17q25.1	70.5708	70.774	0.2032	9	0.16	0	6	0.83	7.96779e-06	0.423906	NT5C , HN1 , NUP85 , GGA3 / STARD3 , MRPS7 / MIF4GD	5	0.42	0.84	0.6	NA	NA	NA
4963	MRPS7 / MIF4GD / CR597523 , SLC25A19 , GRB2	17q25.1	70.774	70.8791	0.1051	3	0.16	0	2	1	0.000161132	0.00665883	MRPS7 / MIF4GD , SLC25A19	5	0.4	0.86	0.61	NA	NA	NA
4965	KIAA0195 / AK094864 , CASKIN2 , TSEN54	17q25.1	71.007	71.0746	0.0676	3	0.16	0	2	0.5	0.000300038	0.700242	TSEN54	4	0.46	0.76	0.55	NA	NA	NA
4967	RECQL5 / AK055768 , RECQL5 , SAP30BP , ITGB4 , GALK1 , H3F3B , ZC3H5	17q25.1	71.149	71.3017	0.1527	7	0.17	0	3	0.67	5.39159e-08	0.108947	ITGB4 , H3F3B	4	0.32	0.99	0.71	NA	NA	NA
5001	BAHCC1 / BC033222 , ACTG1 , FSCN2 , C17orf70 , NPLOC4 , TSPAN10 , PDE6G , LOC339229 / BC090923 , BC009369 / LOC339229 , LOC339229 , ARL16 , HGS , SLC25A10 , ARHGDIA	17q25.3	77.0391	77.4304	0.3913	15	0.13	0	2	1	0.000257849	0.0390378	HGS , ARHGDIA	0	0.61	0.6	0.54	NA	NA	NA
5002	THOC4 , ANAPC11 , MAFG , NOTUM , ASPSCR1 , STRA13 , LRRC45 , RAC3 , DCXR , RFNG , GPS1 , DUS1L , FASN , FLJ23754 / CCDC57	17q25.3	77.4304	77.6798	0.2493	15	0.13	0	1	1	0.000838436	0.000838436	DCXR	0	0.84	0.38	0.29	NA	NA	NA
5433	RNF24 , LOC439930	20p13	3.8624	4.1038	0.2415	2	0.23	0	1	1	0.000733137	0.000733137	RNF24	0	0.4	0.11	0.67	NA	NA	NA
5435	RASSF2 , SLC23A2 , C20orf30 , PCCDS2 , LOC149832 , PROKR2 / GPR73L1 , AK090863 , LOC149837 , RP5-1022P6.2 / KIAA1434 , FLJ25067 , CHGB , CGI-09 , MCM8 , MCM8 / C20orf155 , C20orf155 , C20orf75 , BC019703 , C20orf42	20p13--20p12.3	4.7102	6.4569	1.7467	20	0.24	0	8	0.5	1.20532e-05	0.969488	C20orf30 , PCCDS2 , CGI-09	0	0.32	0.17	0.59	NA	NA	NA
5443	MKKS , C20orf94 , JAG1	20p12.2	10.2402	11.7389	1.4988	4	0.24	0	2	0.5	2.9917e-06	0.164811	MKKS	1	0.55	0.31	0.89	NA	NA	NA
5464	SNRPB2	20p12.1	16.4804	16.6604	0.18	1	0.24	0	1	1	1.22887e-05	1.22887e-05	SNRPB2	2	0.54	0.18	0.61	NA	NA	NA
5467	AY358666 / CSRP2BP , ZNF133 / U09366 , MGC44328 , C20orf12 / DQ104738 , POLR3F , RBBP9 , SEC23B , LOC388789 , HARS2 , HSPC072 , C20orf79 / CR600291 , SLC24A3 / AK097497 , SLC24A3	20p11.23	17.9703	19.4803	1.51	13	0.25	1	9	0.67	2.75022e-05	0.469601	ZNF133 / U09366 , C20orf12 , RBBP9 , SEC23B , HARS2 , SLC24A3	3	0.42	0.25	0.5	NA	NA	NA
5470	RIN2T5	20p11.23	19.9295	19.967	0.0375	2	0.25	0	2	0.5	0.000343309	0.610866	NAT5	2	0.45	0.27	0.52	NA	NA	NA
5493	CST7 , C20orf3 , ACSS1 / AK125923 , ACSS1 , VSX1 , LOC284798 , ENTPD6 / CR936765 , PYGB / C20orf22 / CR600960 , C20orf22 / CR600960 / CR625101	20p11.21	24.4721	25.2309	0.7588	10	0.25	0	7	0.71	9.06997e-05	0.890523	C20orf3 , ACSS1 / AK125923 , VSX1 , ENTPD6 / CR936765 , C20orf22 / CR600960 / CR625101	2	0.64	0.42	0.82	NA	NA	NA
5527	NCOA6 , NCOA6 / AK094327 , GGTL3 , ACSS2	20q11.22	32.7664	32.9974	0.231	4	0.26	0	2	1	2.26705e-05	0.0127998	NCOA6 , ACSS2	0	0.6	0.53	0.72	NA	NA	NA
5528	GSS	20q11.22	32.9974	33.0326	0.0351	1	0.26	0	1	1	0.000132328	0.000132328	GSS	0	0.57	0.51	0.75	NA	NA	NA
5532	EPB41L1 , C20orf4	20q11.23	34.2809	34.3082	0.0273	2	0.28	1	2	0.5	0.000114844	0.0511525	C20orf4	2	0.87	0.55	0.59	NA	NA	NA
5534	C20orf132 , RPN2 , GHRH , MANBAL , SRC	20q11.23	35.0846	35.4662	0.3816	5	0.27	0	4	0.5	3.97872e-07	0.494138	RPN2 , MANBAL	1	0.77	0.48	0.74	NA	NA	NA
5543	C20orf129 , DHX35 / BC059369	20q11.23	37.0141	37.0861	0.072	2	0.27	1	1	1	8.58983e-05	8.58983e-05	DHX35 / BC059369	0	0.99	0.46	0.76	NA	NA	NA
5544	DHX35 / BC059369	20q11.23--20q12	37.0861	37.9773	0.8912	2	0.26	0	1	1	0.0003227	0.0003227	DHX35 / BC059369	0	0.76	0.32	0.98	NA	NA	NA
5558	YWHAB , AK026760 / C20orf119 / AK124047 / BC039151 , TOMM34 / AK026760 / C20orf119	20q13.12	42.9497	43.0045	0.0548	3	0.27	1	1	1	3.50429e-05	3.50429e-05	YWHAB	2	0.88	0.4	0.89	NA	NA	NA
5563	WFDC3 , DNTTIP1 , UBE2C , TNNC2 , ACOT8 / C20orf161 , ZSWIM3 , ZSWIM1 , C20orf165 , NEURL2 , PPGB	20q13.12	43.7703	43.9699	0.1996	10	0.26	0	16	0.5	0.000694433	0.70526	DNTTIP1 , UBE2C , UBE2C , UBE2C , UBE2C , UBE2C , UBE2C , NEURL2	1	0.81	0.34	0.95	NA	NA	NA
5568	PREX1 , PREX1 / BC012881 , ARFGEF2 , CSE1L , STAU1 / FLJ39501 , DDX27 / BC030789	20q13.13	46.4326	47.2938	0.8612	6	0.28	0	4	0.5	6.00189e-05	0.126104	CSE1L , STAU1 / FLJ39501	2	0.69	0.54	0.86	NA	NA	NA
5607	GTPBP5 , HRH3 , OSBPL2 , LOC440772 , ADRM1 , LAMA5 , CABLES2 , C20orf151 , GATA5 , FLJ30313	20q13.33	60.2096	60.7427	0.5331	11	0.28	0	5	0.8	0.000336214	0.138297	HRH3 , OSBPL2 , ADRM1 , LAMA5	3	0.77	0.11	0.54	NA	NA	NA
5616	YTHDF1 , BIRC7	20q13.33	61.1555	61.3426	0.1872	3	0.27	0	2	0.5	1.85368e-06	0.0778474	YTHDF1	2	0.64	0.07	0.57	NA	NA	NA
5619	CHRNA4 , AK127768 , KCNQ2 , EEF1A2 , C20orf149 , PTK6 , SRMS	20q13.33	61.4469	61.643	0.1961	7	0.27	0	5	0.6	5.07889e-06	0.783864	EEF1A2 , C20orf149 , PTK6	3	0.72	0.09	0.51	NA	NA	NA
5624	UCKL1 , SAMD10 , C20orf14 , LOC284739 , SOX18 , TCEA2 , RGS19 , OPRL1 / LOC198437 , OPRL1	20q13.33	62.0362	62.2018	0.1656	9	0.27	0	6	0.5	3.78854e-05	0.774592	UCKL1 , C20orf14 , OPRL1	3	0.93	0.17	0.72	NA	NA	NA
5679	USP25 , SETD4 , SETD4 / CBR1 , LOC400865 , CBR3 / LOC388822 , DOPEY2 , MORC3 , CHAF1B	21q22.12--21q22.13	35.7306	36.755	1.0245	9	0.11	0	5	0.6	6.34018e-05	0.878429	CHAF1B , CHAF1B , CHAF1B	1	0.19	0.21	0.01	NA	NA	NA
5714	SLC37A1 , PDE9A , PDE9A / AK074662 , WDR4 , NDUFV3 , C21orf105	21q22.3	42.8522	43.3238	0.4716	7	0.13	0	3	1	0.000349477	0.0298465	AF289589 / SLC37A1 , WDR4 , NDUFV3	2	0.85	0.14	0.06	NA	NA	NA
5737	MCM3AP / AF426262 / MCM3APAS / HADHA , C21orf57 , C21orf58 , PCNT	21q22.3	46.4871	46.6899	0.2028	4	0.12	0	1	1	7.90178e-05	7.90178e-05	MCM3AP / AF426262 / MCM3APAS / HADHA	2	0.57	0.17	0.02	NA	NA	NA

## Sheet: TableMostImpExpCopyLoss.txt
CROA-ID	Genes	Cytoband	Start (Mb)	End (Mb)	Length (Mb)	n	Freq.Loss	MR	nexpvals	fcorrexp	bestpval	worstpval	CorrGeneExp.		pval (Loss) for Survival	pval (Loss) for DFI	pval (Loss) for TTDM
1583	MANEA , FUT9 , KIAA0776	6q16.1	95.1647	97.108	1.9432	4	0.14	0	2	0.5	0.000301487	0.753466	KIAA0776		0.97	0.64	0.27
1584	KIAA0776 / FHL5	6q16.1	97.108	97.1172	0.0092	1	0.14	0	1	1	0.000301487	0.000301487	KIAA0776		0.99	0.65	0.28
1669	REPS1 , C6orf115 / BC014953 , HECA , TXLNB , CITED2 , AK097143	6q24.1	139.276	141.945	2.6689	7	0.16	1	3	0.67	4.22821e-06	0.0955914	REPS1 , CITED2		0.86	0.73	0.41
1677	SF3B5 , STX11 , UTRN , EPM2A , FBXO30	6q24.2--6q24.3	144.306	146.162	1.8554	6	0.16	0	2	1	0.000104572	0.00117481	SF3B5 , FBXO30		0.82	0.42	0.18
1679	SHPRH , GRM1 / AK094379 , GRM1 , RAB32 , C6orf103 , AK026774 / AL832192 / C15orf29	6q24.3	146.248	147.165	0.9166	6	0.17	0	3	0.67	0.000104572	0.103659	AK026774 / AL832192 / C15orf29 , FBXO30		0.83	0.4	0.18
1687	SASH1	6q24.3	148.912	148.914	0.0027	1	0.17	0	1	1	0.000682399	0.000682399	SASH1		0.9	0.36	0.16
1688	UST , MAP3K7IP2 , ZC3H12D / PPIL4 , PPIL4 , C6orf72 , KATNA1	6q24.3--6q25.1	148.914	150.023	1.1087	6	0.17	0	4	0.5	1.70588e-05	0.567408	C6orf72 , KATNA1		0.95	0.37	0.16
1697	CNKSR3	6q25.2	154.757	154.821	0.0642	2	0.17	0	1	1	0.000255605	0.000255605	CNKSR3		0.66	0.57	0.3
1703	ARID1B , ZDHHC14 / AK125148 , SNX9 , SYNJ2 , SERAC1 , GTF2H5 , TULP4 , TULP4 / TRIM59 , AB037844 / GPR178 , DYNLT1 , SYTL3 , VIL2	6q25.3	157.293	159.133	1.8404	13	0.18	0	5	0.8	0.000212556	0.687004	SNX9 , DYNLT1 , SYTL3 , VIL2		0.65	0.44	0.24
1704	LOC440456 / VIL2 , LOC202459 , RSHL2 , TAGAP , FNDC1	6q25.3	159.133	159.607	0.4742	6	0.19	0	2	1	0.000212556	0.00143846	VIL2 , RSHL2		0.75	0.37	0.2
1714	TCTE3 , C6orf70 , C6orf122 , C6orf208 , LOC154449 , FLJ38122 , DLL1 , KIAA1838 , PSMB1 , TBP , PDCD2	6q27	169.867	170.729	0.8613	12	0.2	0	4	0.75	0.000124937	0.1296	PSMB1 , TBP , PDCD2		0.65	0.16	0.07
2120	DKFZp761P0423 , CLDN23	8p23.1	8.2128	8.5989	0.3861	2	0.25	0	2	1	0.000127034	0.0448936	DKFZp761P0423 , CLDN23		0.25	0.38	0.54
2156	PCM1	8p22	17.8121	17.8994	0.0873	2	0.27	0	1	1	0.000614859	0.000614859	PCM1		0.44	0.28	0.77
2182	CLU , SCARA3 , CCDC25 , ESCO2 , PBK / ESCO2 , SCARA5 , ELP3	8p21.1	27.5239	28.0721	0.5482	8	0.27	0	6	0.67	0.000285265	0.346309	CLU , SCARA3 , CCDC25 , ELP3		0.48	0.23	0.99
2186	ZNF395 , FBXO16	8p21.1	28.3134	28.3771	0.0637	2	0.27	0	3	0.67	0.000916368	0.583773	ZNF395 , FBXO16		0.65	0.35	0.79
2190	EXTL3 , RC74 , FLJ21616	8p21.1	28.4412	28.844	0.4027	4	0.27	0	3	0.67	5.8329e-05	0.789946	RC74 , FLJ21616		0.75	0.42	0.68
2209	FUT10 / CR596972 , RBM13 / C8orf41	8p12	33.0216	33.478	0.4564	3	0.22	0	4	0.75	1.33186e-05	0.330172	FUT10 / CR596972 , RBM13 / C8orf41 , RBM13 / C8orf41		0.26	0.1	0.56
2211	C8orf41 , RNF122 , DUSP26	8p12	33.4896	33.5687	0.0791	3	0.21	0	4	0.5	0.000915963	0.320625	RBM13 / C8orf41 , RBM13 / C8orf41		0.34	0.26	0.74
2234	SPFH2 , TESK2 / PROSC	8p12	37.7118	37.7423	0.0305	2	0.14	1	2	0.5	0.000718589	0.0931675	SPFH2		0.16	0.55	0.15
2236	GPR124 , BRF2	8p12	37.8198	37.8208	0.001	2	0.14	1	1	1	0.000313021	0.000313021	GPR124 / BRF2		0.16	0.55	0.15
2286	POLB	8p11.21	42.3483	42.3483	0.0001	1	0.11	0	1	1	0.000363542	0.000363542	POLB		0.88	0.3	0.77
3011	CARS , OSBPL5 , C11orf36 , ZNF195 , LOC402458 , TRPC2 , ART5 , ART1 , CHRNA10 / ART1 , NUP98	11p15.4	3.0092	3.7233	0.714	10	0.14	0	6	0.5	0.000309562	0.207363	OSBPL5 , ZNF195 , ZNF195		0.07	0.04	0.09
3013	RHOG , STIM1 , RRM1 , TRIM21 , OR52K3P , C11orf40 , TRIM68 , OR51E1 , OR51E2	11p15.4	3.8049	4.6582	0.8533	10	0.14	1	4	0.75	0.000127158	0.868136	RRM1 , TRIM21 , TRIM68		0.08	0.04	0.09
3039	ADM , AMPD3 , RNF141 , XLKD1 / MRVI1 , MRVI1 , SH2BP1 , EIF4G2 , LOC58486	11p15.4--11p15.3	10.074	10.8572	0.7833	9	0.13	1	5	0.6	0.000274934	0.694715	SH2BP1 , EIF4G2 , LOC58486		0.05	0.02	0.07
3352	DLG2 , TMEM126B , TMEM126A , ZF , FLJ38159 , SYTL2 , MGC34732 , PICALM , EED , HSPC138 , FLJ23514	11q14.1--11q14.2	84.282	85.8237	1.5417	12	0.17	0	8	0.5	0.000274175	0.763841	TMEM126B , TMEM126A , EED , HSPC138		0.46	0.26	0.38
3361	SLC36A4 , CCDC67 , FN5 , AB051518 / AK057804 / AK095218 / KIAA1731 , JOSD3 / AK128061 , C11orf54 , CRSP6	11q21	92.5216	93.4001	0.8786	8	0.19	0	2	0.5	0.00097016	0.721056	CRSP6		0.24	0.12	0.12
3633	LATS2 , SAP18 , C13orf3 , MRP63 , LOC387904 , ZDHHC20	13q12.11	20.2535	20.846	0.5925	7	0.17	1	2	1	0.000390668	0.00052898	SAP18 / NUCKS1 , MRP63		0.68	0.76	0.75
3635	EFHA1	13q12.11	20.9652	20.9653	0.0001	1	0.16	0	1	1	4.89334e-05	4.89334e-05	EFHA1		0.6	0.66	0.68
3645	CDK8 , WASF3 , GPR12 , USP12 , RPL21	13q12.13--13q12.2	25.686	26.7286	1.0426	5	0.16	0	2	0.5	0.000252711	0.671296	RPL21		0.65	0.72	0.62
3666	PFAAP5 / LOC88523 , PFAAP5 / CG012 / LOC88523 , PFAAP5 , APRIN	13q13.1	31.905	32.2474	0.3424	4	0.18	0	2	1	8.25155e-05	0.0211394	PFAAP5 / LOC88523 , APRIN		0.83	0.83	0.9
3685	ITM2B , RB1 , RB1 / P2RY5 , RCBTB2 / RPUSD3 , RCBTB2 / RPUSD3 / AK125170 , CYSLTR2 , FNDC3A , MLNR , CDADC1 , CAB39L , SETDB2 , PHF11 , RCBTB1 , ARL11 , EBPL , KPNA3 , LOC220429 , C13orf1	13q14.2--13q14.3	47.726	49.3869	1.6609	19	0.21	0	10	0.6	0.000276038	0.609715	ITM2B / ATF5 , RB1 , RCBTB2 / RPUSD3 , FNDC3A , PHF11 , EBPL		0.44	0.72	0.68
3704	TBC1D4 , COMMD6 , PFKM / UCHL3 , UCHL3 / BC045576	13q22.1--13q22.2	74.0278	75.0779	1.0502	4	0.2	0	2	0.5	0.000170976	0.40398	UCHL3 / BC045576		0.53	0.82	0.83
3910	KIAA0574 , NDNL2 , LOC283697 , TJP1	15q13.1--15q13.2	27.1969	28.6004	1.4034	5	0.14	0	2	0.5	9.12781e-06	0.0873765	NDNL2		0.82	0.24	0.12
3919	C15orf24 , PGBD4	15q14	32.1434	32.1834	0.04	2	0.11	0	1	1	3.3642e-05	3.3642e-05	C15orf24		0.3	0.37	0.33
3923	TMCO5 , SPRED1 , FAM98B , RASGRP1 , FLJ35695 , FLJ39531 , THBS1 , FSIP1 , GPR176 , EIF2AK4 , SRP14 , AK127696 , BMF , BUB1B	15q14--15q15.1	36.0212	38.3268	2.3056	15	0.11	0	2	1	0.000173614	0.0335738	EIF2AK4 , SRP14		0.12	0.43	0.72
3944	CTDSPL2 , EIF3S1 , KIAA1840 , KIAA1840 / AK094331 , LOC197135 , B2M , RNF36 , RNF36 / AF302089 / BC047945	15q15.3--15q21.1	42.6048	42.8471	0.2422	9	0.11	1	1	1	1.10229e-05	1.10229e-05	KIAA1840		0.31	0.36	0.66
4254	LOC442703 / PHKB	16q12.1	46.2607	46.2608	0.0001	1	0.33	1	1	1	0.000579046	0.000579046	LOC442703 / PHKB		0.71	0.63	0.75
4327	FLJ35894 , APPBP1	16q22.1	65.3506	65.4329	0.0823	2	0.44	0	1	1	1.60065e-07	1.60065e-07	APPBP1		0.37	0.82	0.57
4337	C16orf56 , C16orf56 / THAP11	16q22.1	66.4199	66.4341	0.0142	2	0.46	1	1	1	0.000334289	0.000334289	C16orf56		0.33	0.82	0.62
4342	DDX28 , DUS2L	16q22.1	66.6137	66.6707	0.057	2	0.44	0	2	1	6.7263e-06	0.00295934	DDX28 , DUS2L		0.27	0.92	0.47
4349	CDH3 , CDH1 , AB051533 / FLJ12331 / FLJ12688 , AB051533 / FLJ12688 , HAS3 , DERPC / HAS3 , CIRH1A	16q22.1	67.276	67.7518	0.4758	7	0.44	0	4	0.5	0.000220942	0.796196	CDH3 , CDH1		0.31	0.83	0.52
4371	C16orf61 , C16orf60 , ASCIZ , C16orf46	16q23.2	79.5674	79.6697	0.1023	4	0.43	0	3	0.67	0.000117926	0.810128	C16orf61 , C16orf60		0.25	0.98	0.34
4374	HSD17B2 , MPHOSPH6	16q23.3	80.6621	80.7396	0.0775	2	0.43	0	2	1	5.48422e-05	0.00138101	HSD17B2 , MPHOSPH6		0.19	0.92	0.29
4382	CRISPLD2 / AY358413 / CR593410 , CRISPLD2 / CR593410 , ZDHHC7 , KIAA0513 , LOC400548 , MGC22001 , KIAA0182 , Pfs2 , MGC17624	16q24.1	83.4297	84.299	0.8693	10	0.45	1	5	0.6	0.000679648	0.940929	KIAA0513 , KIAA0182 , Pfs2		0.21	0.98	0.37
4384	COX4NB , COX4I1	16q24.1	84.3709	84.398	0.0271	2	0.44	0	2	1	3.74206e-05	0.000114612	COX4NB , COX4I1		0.23	0.94	0.39
4410	LOC283861 , FLJ31875 , AK023048 / FLJ12986 , ANKRD11 , ANKRD11 / AK125549 , SPG7	16q24.3	87.8103	88.1152	0.3048	7	0.47	0	3	0.67	0.000879791	0.334651	ANKRD11 , SPG7		0.39	0.91	0.47
4412	MGC26885 , C16orf7 , C16orf7 / BC052626 , ZNF276 / FANCA , LOC197317	16q24.3	88.2921	88.4798	0.1876	5	0.47	0	13	0.69	8.16166e-05	0.998923	ZNF276 / FANCA , ZNF276 / FANCA , ZNF276 / FANCA , ZNF276 / FANCA , ZNF276 / FANCA , ZNF276 / FANCA , ZNF276 / FANCA , ZNF276 / FANCA , ZNF276 / FANCA		0.44	0.82	0.57
4414	MGC16385 , AFG3L1	16q24.3	88.5618	88.5878	0.0259	2	0.47	0	1	1	9.53937e-06	9.53937e-06	MGC16385		0.44	0.82	0.57
4433	MGC88387 , CXCL16 , ZMYND15	17p13.2	4.5815	4.5961	0.0146	3	0.27	0	2	0.5	0.000736606	0.0792552	CXCL16		0.6	0.51	0.55
4466	MAP2K4 , AK092009 , MYOCD	17p12	11.8217	12.5161	0.6944	3	0.27	0	1	1	0.000105453	0.000105453	MAP2K4		0.84	0.73	0.93
4467	MYOCD , KIAA0672 , ELAC2	17p12	12.5161	12.8365	0.3204	3	0.26	0	2	0.5	1.4769e-05	0.159196	ELAC2		0.94	0.81	0.87
4475	TRIM16 , TRIM16 / ZNF29 , ZNF286 , ADORA2B , TTC19 , TTC19 / NCOR1 , NCOR1 / TTC19 , NCOR1 , PIGL , PRR6 , UBB	17p12--17p11.2	15.4953	16.2789	0.7836	11	0.25	0	7	0.57	3.10692e-05	0.849262	TTC19 , TTC19 / NCOR1 , NCOR1 / TTC19 , PIGL		0.87	0.68	0.95
5041	ROCK1 , GNA13 / ROCK1 , KIAA1772 , ESCO1 , SNRPD1 , ABHD3	18q11.1--18q11.2	16.8252	17.6646	0.8394	6	0.12	0	1	1	0.000812875	0.000812875	SNRPD1		0.9	0.82	0.83
5044	CTAGE1 , RBBP8 , CABLES1 , C18orf45 , RIOK3 , C18orf8	18q11.2	18.2477	19.3707	1.123	7	0.12	0	2	0.5	0.000676288	0.0688554	RBBP8		0.76	0.53	0.47
5049	C18orf17 , CABYR , OSBPL1A , IMPACT	18q11.2	19.9694	20.2856	0.3161	4	0.13	1	2	0.5	0.000122719	0.0555907	IMPACT		0.32	0.39	0.28
5057	B4GALT6 , LOC390846 , KIAA1012 , RNF125 , RNF138 , MEP1B	18q12.1	27.4589	28.1003	0.6415	7	0.13	0	2	0.5	9.75329e-05	0.305165	RNF138		0.7	0.5	0.36
5066	FHOD3 , C18orf10 , KIAA1328 , BRUNOL4	18q12.2	32.6138	33.1071	0.4933	5	0.13	0	2	0.5	8.22895e-05	0.154807	C18orf10		0.57	0.23	0.14
5093	MBD2	18q21.2	49.36	50.0677	0.7077	2	0.14	0	1	1	0.000379958	0.000379958	MBD2		0.52	0.52	0.37
5103	FECHRS , ATP8B1 / AK056031	18q21.31	53.3047	53.5286	0.2239	4	0.14	0	1	1	0.000760215	0.000760215	NARS		0.87	0.88	0.72
5776	MIF / LOC284889 , DDT	22q11.23	22.567	22.6466	0.0795	2	0.2	0	2	1	0.000199232	0.0491536	MIF / LOC284889 , DDT		1	0.19	0.86
5782	KIAA0376 , AK091970 / ADORA2A , ADORA2A , UPB1 / CR627429 , UPB1 , C22orf13 , SNRPD3 , LOC388886 / GGT1 , GGT1 , PIWIL3 / TOP1P2 , RUTBC2 / BC111698 , CTA-221G9.4	22q11.23	23.1405	23.8382	0.6977	13	0.21	1	2	0.5	0.000128462	0.350966	SNRPD3		0.84	0.08	0.69
5788	ADRBK2 , MYO18B , SEZ6L , ASPHD2 , HPS4 , TFIP11 / CTB-1048E9.5 / LOC402055 , TFIP11	22q12.1	24.4488	25.218	0.7692	7	0.19	0	3	0.67	0.000871911	0.351297	ASPHD2 , TFIP11		0.79	0.06	0.43
5819	ST13 , DNAJB7 / LOC63929 , LOC63929 , RBX1 , EP300 , L3MBTL2 , L3MBTL2 / RP4-756G23.1 / BC068590 , RANGAP1 , ZC3H7B , TEF , TOB2 , PHF5A , ACO2 , POLR3H , CSDC2 , PMM1 , PXK / D15Wsu75e , AF130053 / XRCC6	22q13.2	39.5051	40.3597	0.8547	19	0.23	0	10	0.7	9.82588e-05	0.968895	ST13 , RBX1 , EP300 , ZC3H7B , PHF5A , POLR3H / ACO2 , PXK / D15Wsu75e		0.54	0.18	0.89
